# Supplementary material for: Hepatocellular carcinoma subtypes based on metabolic pathways reveals potential therapeutic targets
Source: Front Oncol. 2023 Mar 2;13:1086604. doi: 10.3389/fonc.2023.1086604 (PMC10017446; doi:10.3389/fonc.2023.1086604)
Supplement: Supplementary file 8 [file DataSheet_1.xlsx]

## Sheet: scRNA-all cells
Annotations of cells from healthy controls and HCC patients at the single-cell level.
cell	nCount_RNA	nFeature_RNA	percent.mt	source	source2	seurat_clusters	CellType
AAACCTGAGACTAGGC-1_1_1	7722	1604	7.12251	HCC1	HCC	5	Epithelial cell
AAACCTGAGCACCGTC-1_1_1	5290	1446	9.11153	HCC1	HCC	16	Epithelial cell
AAACCTGAGGAATGGA-1_1_1	4483	1080	0.803034	HCC1	HCC	9	Epithelial cell
AAACCTGAGTACTTGC-1_1_1	6852	1506	9.88033	HCC1	HCC	5	Epithelial cell
AAACCTGCATCGATTG-1_1_1	7920	1667	6.57828	HCC1	HCC	5	Epithelial cell
AAACCTGGTAAGAGGA-1_1_1	9032	1833	5.58016	HCC1	HCC	5	Epithelial cell
AAACCTGGTTACTGAC-1_1_1	7274	1863	5.96646	HCC1	HCC	6	Epithelial cell
AAACCTGTCATGTCCC-1_1_1	10591	2269	5.77849	HCC1	HCC	20	Epithelial cell
AAACCTGTCGGACAAG-1_1_1	3507	1188	9.23867	HCC1	HCC	10	Epithelial cell
AAACCTGTCTCGTTTA-1_1_1	4196	1221	6.83985	HCC1	HCC	6	Epithelial cell
AAACGGGAGATGTAAC-1_1_1	8561	1718	7.48744	HCC1	HCC	6	Epithelial cell
AAACGGGAGCCAGAAC-1_1_1	8069	1919	5.30425	HCC1	HCC	6	Epithelial cell
AAACGGGAGCGCTTAT-1_1_1	15632	3047	6.71699	HCC1	HCC	10	Epithelial cell
AAACGGGAGGATGTAT-1_1_1	6016	1706	2.8258	HCC1	HCC	5	Epithelial cell
AAACGGGAGTGAAGAG-1_1_1	8607	1870	4.55443	HCC1	HCC	5	Epithelial cell
AAACGGGAGTGATCGG-1_1_1	10761	1876	5.61286	HCC1	HCC	6	Epithelial cell
AAACGGGAGTGGTAAT-1_1_1	5403	1298	7.56987	HCC1	HCC	6	Epithelial cell
AAACGGGCAACAACCT-1_1_1	6013	1330	4.59005	HCC1	HCC	6	Epithelial cell
AAACGGGCAGACAAAT-1_1_1	6984	1531	5.22623	HCC1	HCC	6	Epithelial cell
AAACGGGCAGCCAATT-1_1_1	10506	1835	4.15953	HCC1	HCC	6	Epithelial cell
AAACGGGCATCTCCCA-1_1_1	8245	1687	9.81201	HCC1	HCC	6	Epithelial cell
AAACGGGGTCGCTTTC-1_1_1	7526	1795	4.55753	HCC1	HCC	5	Epithelial cell
AAACGGGGTGCGAAAC-1_1_1	10113	2485	5.43854	HCC1	HCC	16	Epithelial cell
AAACGGGGTGGTAACG-1_1_1	7323	1758	4.11034	HCC1	HCC	6	Epithelial cell
AAACGGGGTTCCACGG-1_1_1	7817	1526	6.92081	HCC1	HCC	6	Epithelial cell
AAACGGGGTTCCGGCA-1_1_1	9538	1762	5.94464	HCC1	HCC	6	Epithelial cell
AAACGGGGTTTGTTGG-1_1_1	2910	870	4.29553	HCC1	HCC	5	Epithelial cell
AAACGGGTCAACACAC-1_1_1	5552	1451	4.71902	HCC1	HCC	5	Epithelial cell
AAACGGGTCACCAGGC-1_1_1	7544	1597	6.86638	HCC1	HCC	6	Epithelial cell
AAACGGGTCGGAAACG-1_1_1	2724	965	5.1395	HCC1	HCC	4	Myeloid cell
AAAGATGAGACGCTTT-1_1_1	6447	1451	5.56848	HCC1	HCC	6	Epithelial cell
AAAGATGAGAGCTGGT-1_1_1	6168	1483	4.13424	HCC1	HCC	5	Epithelial cell
AAAGATGAGATCTGAA-1_1_1	7237	1860	8.29073	HCC1	HCC	6	Epithelial cell
AAAGATGAGCCACGTC-1_1_1	11810	2525	5.34293	HCC1	HCC	20	Epithelial cell
AAAGATGAGGATGGAA-1_1_1	5425	1824	7.79724	HCC1	HCC	10	Epithelial cell
AAAGATGAGGGCACTA-1_1_1	6916	1608	4.04858	HCC1	HCC	5	Epithelial cell
AAAGATGCACTGTCGG-1_1_1	3092	998	5.04528	HCC1	HCC	4	Myeloid cell
AAAGATGCACTTGGAT-1_1_1	7109	1612	7.83514	HCC1	HCC	6	Epithelial cell
AAAGATGCAGGAATGC-1_1_1	5774	1346	7.68964	HCC1	HCC	6	Epithelial cell
AAAGATGCATTGGGCC-1_1_1	4823	1522	4.97616	HCC1	HCC	16	Epithelial cell
AAAGATGGTTATCCGA-1_1_1	7087	1697	6.2791	HCC1	HCC	6	Epithelial cell
AAAGATGGTTCCTCCA-1_1_1	13713	2290	5.41822	HCC1	HCC	6	Epithelial cell
AAAGATGGTTCTGAAC-1_1_1	5443	1393	4.53794	HCC1	HCC	6	Epithelial cell
AAAGATGTCAACGGCC-1_1_1	4137	1227	6.18806	HCC1	HCC	6	Epithelial cell
AAAGATGTCCTGCCAT-1_1_1	8297	2064	5.59238	HCC1	HCC	6	Epithelial cell
AAAGATGTCTTTCCTC-1_1_1	2737	970	3.17866	HCC1	HCC	5	Epithelial cell
AAAGCAAAGACGCTTT-1_1_1	5683	1687	4.38149	HCC1	HCC	5	Epithelial cell
AAAGCAAAGAGCAATT-1_1_1	3211	1323	3.73715	HCC1	HCC	13	Endothelial cell
AAAGCAAAGGATTCGG-1_1_1	10132	1704	4.91512	HCC1	HCC	5	Epithelial cell
AAAGCAAAGGGCTCTC-1_1_1	2633	777	2.84846	HCC1	HCC	9	Epithelial cell
AAAGCAAAGGTTCCTA-1_1_1	3191	992	2.28768	HCC1	HCC	5	Epithelial cell
AAAGCAAAGTACGTTC-1_1_1	8213	1800	5.54	HCC1	HCC	5	Epithelial cell
AAAGCAACAAGCTGGA-1_1_1	9125	1876	6.69589	HCC1	HCC	6	Epithelial cell
AAAGCAACAATGGATA-1_1_1	4403	1398	7.06337	HCC1	HCC	5	Epithelial cell
AAAGCAACACAGCGTC-1_1_1	3208	1249	6.01621	HCC1	HCC	11	Fibroblasts
AAAGCAACACAGTCGC-1_1_1	6121	1332	6.3225	HCC1	HCC	6	Epithelial cell
AAAGCAACACGAAACG-1_1_1	7766	1818	4.33943	HCC1	HCC	6	Epithelial cell
AAAGCAACAGGTCCAC-1_1_1	9654	1967	7.59271	HCC1	HCC	6	Epithelial cell
AAAGCAAGTACCGAGA-1_1_1	6121	1405	7.80918	HCC1	HCC	5	Epithelial cell
AAAGCAAGTATCTGCA-1_1_1	3006	1034	3.49301	HCC1	HCC	5	Epithelial cell
AAAGCAAGTCGACTGC-1_1_1	3055	1009	9.03437	HCC1	HCC	32	Epithelial cell
AAAGCAAGTGGAAAGA-1_1_1	5708	1293	9.00491	HCC1	HCC	6	Epithelial cell
AAAGCAAGTGTTTGGT-1_1_1	4049	995	9.03927	HCC1	HCC	5	Epithelial cell
AAAGCAAGTTAAAGTG-1_1_1	3113	998	3.50145	HCC1	HCC	5	Epithelial cell
AAAGCAAGTTGAGTTC-1_1_1	7786	1686	6.38325	HCC1	HCC	6	Epithelial cell
AAAGCAATCAAACGGG-1_1_1	4286	1247	3.80308	HCC1	HCC	16	Epithelial cell
AAAGCAATCAACACAC-1_1_1	6822	2595	2.99033	HCC1	HCC	7	Endothelial cell
AAAGCAATCCTATTCA-1_1_1	5377	1753	6.49061	HCC1	HCC	32	Epithelial cell
AAAGCAATCGCATGGC-1_1_1	4165	1206	7.05882	HCC1	HCC	6	Epithelial cell
AAAGCAATCGCCATAA-1_1_1	3382	1061	4.61266	HCC1	HCC	9	Epithelial cell
AAAGCAATCGCGATCG-1_1_1	2673	951	3.81594	HCC1	HCC	9	Epithelial cell
AAAGCAATCGTCCAGG-1_1_1	8617	1791	6.58002	HCC1	HCC	6	Epithelial cell
AAAGCAATCTCAACTT-1_1_1	10934	1972	5.28626	HCC1	HCC	6	Epithelial cell
AAAGCAATCTCTGCTG-1_1_1	4065	1375	9.7171	HCC1	HCC	16	Epithelial cell
AAAGTAGAGAGCAATT-1_1_1	8735	1846	8.73497	HCC1	HCC	6	Epithelial cell
AAAGTAGAGGACAGCT-1_1_1	7218	1859	6.41452	HCC1	HCC	29	Epithelial cell
AAAGTAGAGTGTACCT-1_1_1	3074	947	5.46519	HCC1	HCC	5	Epithelial cell
AAAGTAGCAAGACGTG-1_1_1	4456	1270	5.81239	HCC1	HCC	5	Epithelial cell
AAAGTAGCAAGCTGTT-1_1_1	16211	2898	5.88489	HCC1	HCC	20	Epithelial cell
AAAGTAGCACTACAGT-1_1_1	15647	2695	6.48687	HCC1	HCC	6	Epithelial cell
AAAGTAGCACTGAAGG-1_1_1	4544	1571	9.57306	HCC1	HCC	16	Epithelial cell
AAAGTAGCAGAGCCAA-1_1_1	7580	1681	8.40369	HCC1	HCC	20	Epithelial cell
AAAGTAGCAGATGGGT-1_1_1	2131	777	3.28484	HCC1	HCC	25	T/NK cell
AAAGTAGCAGCCTATA-1_1_1	4754	1438	6.54186	HCC1	HCC	5	Epithelial cell
AAAGTAGCAGGTGGAT-1_1_1	5937	1384	5.40677	HCC1	HCC	5	Epithelial cell
AAAGTAGCATCACCCT-1_1_1	6445	1515	6.29946	HCC1	HCC	5	Epithelial cell
AAAGTAGCATCAGTCA-1_1_1	9346	1987	5.44618	HCC1	HCC	20	Epithelial cell
AAAGTAGGTACAGCAG-1_1_1	10253	2193	4.43773	HCC1	HCC	6	Epithelial cell
AAAGTAGGTATAGTAG-1_1_1	6985	1555	4.95347	HCC1	HCC	5	Epithelial cell
AAAGTAGGTCTAGTGT-1_1_1	4752	1233	8.73316	HCC1	HCC	5	Epithelial cell
AAAGTAGGTTCCTCCA-1_1_1	7559	1661	6.12515	HCC1	HCC	5	Epithelial cell
AAAGTAGGTTTAGCTG-1_1_1	2592	732	1.92901	HCC1	HCC	9	Epithelial cell
AAAGTAGTCACCAGGC-1_1_1	8493	2062	6.36995	HCC1	HCC	5	Epithelial cell
AAAGTAGTCATGGTCA-1_1_1	7935	2276	5.10397	HCC1	HCC	32	Epithelial cell
AAATGCCAGATGCCAG-1_1_1	6475	1376	6.99614	HCC1	HCC	5	Epithelial cell
AAATGCCAGCCACTAT-1_1_1	11974	2383	9.55403	HCC1	HCC	6	Epithelial cell
AAATGCCAGCCAGTAG-1_1_1	4168	1163	5.47025	HCC1	HCC	5	Epithelial cell
AAATGCCAGCGTTTAC-1_1_1	6005	1448	6.29475	HCC1	HCC	5	Epithelial cell
AAATGCCAGCTGCCCA-1_1_1	4922	1225	9.42706	HCC1	HCC	5	Epithelial cell
AAATGCCAGGACTGGT-1_1_1	7559	2148	6.8263	HCC1	HCC	10	Epithelial cell
AAATGCCAGTGGCACA-1_1_1	8032	1695	8.70269	HCC1	HCC	6	Epithelial cell
AAATGCCCAACGCACC-1_1_1	10426	1931	5.04508	HCC1	HCC	6	Epithelial cell
AAATGCCCAAGCGCTC-1_1_1	7538	1533	4.97479	HCC1	HCC	6	Epithelial cell
AAATGCCCAAGCGTAG-1_1_1	2487	779	2.17129	HCC1	HCC	9	Epithelial cell
AAATGCCCAGGCAGTA-1_1_1	7469	1680	4.45843	HCC1	HCC	6	Epithelial cell
AAATGCCCATCTGGTA-1_1_1	5151	1399	4.58163	HCC1	HCC	6	Epithelial cell
AAATGCCCATGTAGTC-1_1_1	6923	1671	7.85787	HCC1	HCC	32	Epithelial cell
AAATGCCGTAAACCTC-1_1_1	13723	2627	6.76237	HCC1	HCC	6	Epithelial cell
AAATGCCGTAATCGTC-1_1_1	10338	2348	8.077	HCC1	HCC	5	Epithelial cell
AAATGCCGTATATCCG-1_1_1	9600	2092	5.89583	HCC1	HCC	6	Epithelial cell
AAATGCCGTCGCTTTC-1_1_1	14930	2779	3.91159	HCC1	HCC	32	Epithelial cell
AAATGCCGTCTAGCGC-1_1_1	2793	961	4.7619	HCC1	HCC	4	Myeloid cell
AAATGCCGTCTCCACT-1_1_1	14705	2626	5.25672	HCC1	HCC	6	Epithelial cell
AAATGCCGTGACGCCT-1_1_1	5326	1429	4.18701	HCC1	HCC	5	Epithelial cell
AAATGCCGTGCTGTAT-1_1_1	11989	2056	4.5792	HCC1	HCC	6	Epithelial cell
AAATGCCTCTAGCACA-1_1_1	6187	1562	5.8833	HCC1	HCC	5	Epithelial cell
AAATGCCTCTGAAAGA-1_1_1	5930	1491	8.06071	HCC1	HCC	6	Epithelial cell
AAATGCCTCTTAACCT-1_1_1	7478	1471	5.65659	HCC1	HCC	6	Epithelial cell
AACACGTAGAATGTGT-1_1_1	9583	2014	4.73756	HCC1	HCC	5	Epithelial cell
AACACGTAGCAGACTG-1_1_1	5248	1586	9.31784	HCC1	HCC	6	Epithelial cell
AACACGTAGGCTAGAC-1_1_1	13993	2485	7.33224	HCC1	HCC	6	Epithelial cell
AACACGTAGGCTAGCA-1_1_1	4153	1268	6.76619	HCC1	HCC	6	Epithelial cell
AACACGTAGTATCGAA-1_1_1	5688	1782	3.79747	HCC1	HCC	29	Epithelial cell
AACACGTAGTGAAGAG-1_1_1	11798	1984	4.31429	HCC1	HCC	6	Epithelial cell
AACACGTAGTGATCGG-1_1_1	11247	2554	7.04188	HCC1	HCC	10	Epithelial cell
AACACGTCACCAGTTA-1_1_1	3103	1308	6.57428	HCC1	HCC	7	Endothelial cell
AACACGTCAGACGCAA-1_1_1	18635	3210	2.81191	HCC1	HCC	10	Epithelial cell
AACACGTCAGTCTTCC-1_1_1	10622	2450	2.6737	HCC1	HCC	5	Epithelial cell
AACACGTCATACCATG-1_1_1	5762	1903	3.4016	HCC1	HCC	16	Epithelial cell
AACACGTCATGTAAGA-1_1_1	9840	1807	3.43496	HCC1	HCC	6	Epithelial cell
AACACGTGTCACCTAA-1_1_1	5689	1684	2.8476	HCC1	HCC	16	Epithelial cell
AACACGTGTCAGATAA-1_1_1	6660	1707	4.68468	HCC1	HCC	6	Epithelial cell
AACACGTGTCGCGAAA-1_1_1	7757	1527	7.1935	HCC1	HCC	6	Epithelial cell
AACACGTGTGCACTTA-1_1_1	3015	1123	3.68159	HCC1	HCC	2	T/NK cell
AACACGTGTGCCTGCA-1_1_1	3823	1660	3.53126	HCC1	HCC	7	Endothelial cell
AACACGTGTTAGGGTG-1_1_1	10114	2039	5.01285	HCC1	HCC	6	Epithelial cell
AACACGTTCACAAACC-1_1_1	4722	1793	3.40957	HCC1	HCC	7	Endothelial cell
AACACGTTCACCGTAA-1_1_1	5368	1324	8.73696	HCC1	HCC	6	Epithelial cell
AACACGTTCCCTCTTT-1_1_1	6319	1568	5.98196	HCC1	HCC	5	Epithelial cell
AACACGTTCGAATCCA-1_1_1	8171	1606	7.3308	HCC1	HCC	6	Epithelial cell
AACACGTTCTATCCTA-1_1_1	8175	2029	3.25382	HCC1	HCC	5	Epithelial cell
AACCATGAGCGTTTAC-1_1_1	6484	1643	3.63973	HCC1	HCC	6	Epithelial cell
AACCATGAGCTATGCT-1_1_1	6788	1651	6.80613	HCC1	HCC	6	Epithelial cell
AACCATGAGCTGAAAT-1_1_1	6214	1511	5.85774	HCC1	HCC	6	Epithelial cell
AACCATGCAAGGTGTG-1_1_1	9472	1962	4.43412	HCC1	HCC	6	Epithelial cell
AACCATGCACATTTCT-1_1_1	12837	2183	4.50261	HCC1	HCC	6	Epithelial cell
AACCATGCAGATGAGC-1_1_1	6879	1469	6.22183	HCC1	HCC	5	Epithelial cell
AACCATGCAGCGATCC-1_1_1	2580	987	3.72093	HCC1	HCC	13	Endothelial cell
AACCATGCAGGATCGA-1_1_1	5600	2176	3.67857	HCC1	HCC	7	Endothelial cell
AACCATGCATCGTCGG-1_1_1	5485	1484	8.31358	HCC1	HCC	5	Epithelial cell
AACCATGCATGCAATC-1_1_1	7188	1803	5.32832	HCC1	HCC	16	Epithelial cell
AACCATGCATGGGAAC-1_1_1	5584	1381	7.03797	HCC1	HCC	5	Epithelial cell
AACCATGGTACAAGTA-1_1_1	10092	1943	5.6084	HCC1	HCC	5	Epithelial cell
AACCATGGTACAGTTC-1_1_1	8264	1947	7.1031	HCC1	HCC	29	Epithelial cell
AACCATGGTCCATGAT-1_1_1	6031	1498	5.936	HCC1	HCC	5	Epithelial cell
AACCATGGTGCTGTAT-1_1_1	6892	2448	9.17005	HCC1	HCC	7	Endothelial cell
AACCATGGTGGGTCAA-1_1_1	2887	1226	8.93661	HCC1	HCC	16	Epithelial cell
AACCATGGTGTCCTCT-1_1_1	6018	1609	4.35361	HCC1	HCC	5	Epithelial cell
AACCATGGTTCGTTGA-1_1_1	10929	2004	5.14228	HCC1	HCC	6	Epithelial cell
AACCATGTCAACACAC-1_1_1	5776	1618	3.39335	HCC1	HCC	5	Epithelial cell
AACCATGTCGCCTGAG-1_1_1	2169	1052	5.62471	HCC1	HCC	27	Myeloid cell
AACCATGTCGTCTGCT-1_1_1	6634	1733	9.34579	HCC1	HCC	6	Epithelial cell
AACCGCGAGAGACGAA-1_1_1	5593	1662	9.42249	HCC1	HCC	20	Epithelial cell
AACCGCGAGAGGGATA-1_1_1	5996	1531	6.35424	HCC1	HCC	29	Epithelial cell
AACCGCGAGATCCGAG-1_1_1	2717	834	2.17151	HCC1	HCC	9	Epithelial cell
AACCGCGAGCACCGTC-1_1_1	6954	1501	5.32068	HCC1	HCC	5	Epithelial cell
AACCGCGAGCCTTGAT-1_1_1	6151	1431	6.03154	HCC1	HCC	5	Epithelial cell
AACCGCGAGCGTAATA-1_1_1	9155	1909	8.44347	HCC1	HCC	6	Epithelial cell
AACCGCGAGGAGTTTA-1_1_1	11871	2775	8.91248	HCC1	HCC	10	Epithelial cell
AACCGCGCACCAGGCT-1_1_1	3061	941	6.07645	HCC1	HCC	9	Epithelial cell
AACCGCGCACCAGTTA-1_1_1	18194	2579	4.14972	HCC1	HCC	6	Epithelial cell
AACCGCGCACCCATGG-1_1_1	2143	961	6.29958	HCC1	HCC	27	Myeloid cell
AACCGCGGTACTTAGC-1_1_1	17821	2748	7.43505	HCC1	HCC	6	Epithelial cell
AACCGCGGTCAGTGGA-1_1_1	4392	1183	6.23862	HCC1	HCC	5	Epithelial cell
AACCGCGGTCTGCGGT-1_1_1	9182	1724	3.77913	HCC1	HCC	6	Epithelial cell
AACCGCGGTCTTGTCC-1_1_1	5906	1409	7.43312	HCC1	HCC	6	Epithelial cell
AACCGCGGTGCATCTA-1_1_1	5354	1339	6.07023	HCC1	HCC	5	Epithelial cell
AACCGCGGTGGTCCGT-1_1_1	5758	1363	6.0264	HCC1	HCC	5	Epithelial cell
AACCGCGGTTACCGAT-1_1_1	4503	1347	9.37153	HCC1	HCC	5	Epithelial cell
AACCGCGGTTATCCGA-1_1_1	3971	1133	4.9106	HCC1	HCC	5	Epithelial cell
AACCGCGGTTCCACTC-1_1_1	2729	1248	4.214	HCC1	HCC	13	Endothelial cell
AACCGCGGTTCGTCTC-1_1_1	6158	1271	8.78532	HCC1	HCC	5	Epithelial cell
AACCGCGTCAACCAAC-1_1_1	2961	752	2.97197	HCC1	HCC	9	Epithelial cell
AACCGCGTCAGCTTAG-1_1_1	8571	2148	6.18364	HCC1	HCC	5	Epithelial cell
AACCGCGTCAGGCGAA-1_1_1	3085	1029	9.5624	HCC1	HCC	5	Epithelial cell
AACCGCGTCATGCAAC-1_1_1	8116	1825	4.11533	HCC1	HCC	5	Epithelial cell
AACCGCGTCCGCAAGC-1_1_1	6826	1475	7.06124	HCC1	HCC	5	Epithelial cell
AACCGCGTCGCATGGC-1_1_1	5379	2063	4.87079	HCC1	HCC	7	Endothelial cell
AACGTTGAGAAGATTC-1_1_1	3577	1263	6.73749	HCC1	HCC	16	Epithelial cell
AACGTTGAGAGGTACC-1_1_1	7229	1657	4.52345	HCC1	HCC	6	Epithelial cell
AACGTTGAGATGCCAG-1_1_1	2635	758	1.10057	HCC1	HCC	9	Epithelial cell
AACGTTGAGCCCAATT-1_1_1	5693	1235	7.114	HCC1	HCC	5	Epithelial cell
AACGTTGAGCGTAATA-1_1_1	6364	1541	6.9296	HCC1	HCC	5	Epithelial cell
AACGTTGAGGGATGGG-1_1_1	7762	1829	5.15331	HCC1	HCC	29	Epithelial cell
AACGTTGAGTGCGTGA-1_1_1	9685	2412	9.82963	HCC1	HCC	16	Epithelial cell
AACGTTGCAAACGTGG-1_1_1	7290	1803	3.3882	HCC1	HCC	5	Epithelial cell
AACGTTGCAATAGCAA-1_1_1	3164	918	2.49684	HCC1	HCC	9	Epithelial cell
AACGTTGCAATGGATA-1_1_1	3589	1149	9.9192	HCC1	HCC	5	Epithelial cell
AACGTTGCACCTCGTT-1_1_1	13392	2474	4.75657	HCC1	HCC	6	Epithelial cell
AACGTTGCAGAGTGTG-1_1_1	5076	1562	6.00867	HCC1	HCC	29	Epithelial cell
AACGTTGCAGGGAGAG-1_1_1	4521	1181	5.90577	HCC1	HCC	5	Epithelial cell
AACGTTGCATCATCCC-1_1_1	9306	2348	6.40447	HCC1	HCC	29	Epithelial cell
AACGTTGCATGGTTGT-1_1_1	5016	1296	5.92105	HCC1	HCC	5	Epithelial cell
AACGTTGGTCGGCTCA-1_1_1	11542	2230	5.74424	HCC1	HCC	6	Epithelial cell
AACGTTGGTTCCATGA-1_1_1	8658	2049	2.87595	HCC1	HCC	5	Epithelial cell
AACGTTGGTTGTACAC-1_1_1	5359	1316	7.65068	HCC1	HCC	5	Epithelial cell
AACGTTGTCGAACGGA-1_1_1	6140	1521	0.863192	HCC1	HCC	9	Epithelial cell
AACGTTGTCGCATGGC-1_1_1	6664	1545	4.08163	HCC1	HCC	6	Epithelial cell
AACGTTGTCTTGCATT-1_1_1	2415	977	2.98137	HCC1	HCC	5	Epithelial cell
AACTCAGAGAGTGAGA-1_1_1	8098	1718	5.42109	HCC1	HCC	20	Epithelial cell
AACTCAGAGATAGGAG-1_1_1	12219	2393	3.73189	HCC1	HCC	20	Epithelial cell
AACTCAGAGCTGTCTA-1_1_1	6947	1509	5.90183	HCC1	HCC	6	Epithelial cell
AACTCAGAGGGATGGG-1_1_1	12140	2567	8.84679	HCC1	HCC	5	Epithelial cell
AACTCAGAGTGGTAAT-1_1_1	4169	1349	5.30103	HCC1	HCC	5	Epithelial cell
AACTCAGCAAGAAGAG-1_1_1	4026	1140	9.78639	HCC1	HCC	5	Epithelial cell
AACTCAGCAATGGACG-1_1_1	2208	753	5.07246	HCC1	HCC	9	Epithelial cell
AACTCAGCACATTTCT-1_1_1	8056	2107	4.66733	HCC1	HCC	20	Epithelial cell
AACTCAGCAGAGTGTG-1_1_1	7922	1714	5.59202	HCC1	HCC	6	Epithelial cell
AACTCAGCATCACCCT-1_1_1	7846	1899	8.52664	HCC1	HCC	29	Epithelial cell
AACTCAGGTAGTGAAT-1_1_1	8448	1916	4.37973	HCC1	HCC	5	Epithelial cell
AACTCAGGTCTAGGTT-1_1_1	8750	1956	8.8	HCC1	HCC	6	Epithelial cell
AACTCAGGTGCACCAC-1_1_1	6428	1395	6.98507	HCC1	HCC	5	Epithelial cell
AACTCAGGTGCACTTA-1_1_1	11885	2270	4.93058	HCC1	HCC	6	Epithelial cell
AACTCAGGTGTGACCC-1_1_1	9408	1897	8.21641	HCC1	HCC	6	Epithelial cell
AACTCAGGTGTGGCTC-1_1_1	5331	1434	6.41531	HCC1	HCC	5	Epithelial cell
AACTCAGGTTCAGACT-1_1_1	5700	1384	7.54386	HCC1	HCC	6	Epithelial cell
AACTCAGGTTCAGGCC-1_1_1	5930	1606	4.4688	HCC1	HCC	6	Epithelial cell
AACTCAGTCAGATAAG-1_1_1	8197	1948	6.06319	HCC1	HCC	5	Epithelial cell
AACTCAGTCAGCTCGG-1_1_1	6866	1625	5.38887	HCC1	HCC	5	Epithelial cell
AACTCAGTCCGCGTTT-1_1_1	10892	2273	5.85751	HCC1	HCC	6	Epithelial cell
AACTCAGTCCGTTGTC-1_1_1	11787	2197	3.93654	HCC1	HCC	6	Epithelial cell
AACTCAGTCTTCGGTC-1_1_1	5863	1964	3.25772	HCC1	HCC	32	Epithelial cell
AACTCCCAGACACTAA-1_1_1	5504	2124	3.88808	HCC1	HCC	30	Fibroblasts
AACTCCCAGAGCCCAA-1_1_1	14172	3000	9.44115	HCC1	HCC	20	Epithelial cell
AACTCCCAGATACACA-1_1_1	7892	1907	2.45819	HCC1	HCC	10	Epithelial cell
AACTCCCAGCCACCTG-1_1_1	13711	2290	3.95303	HCC1	HCC	6	Epithelial cell
AACTCCCAGCGATATA-1_1_1	7554	1436	5.52025	HCC1	HCC	6	Epithelial cell
AACTCCCAGGGAACGG-1_1_1	17246	2571	5.19541	HCC1	HCC	6	Epithelial cell
AACTCCCAGGGATGGG-1_1_1	5967	1498	5.53042	HCC1	HCC	5	Epithelial cell
AACTCCCAGTGCGTGA-1_1_1	10486	2157	9.56513	HCC1	HCC	6	Epithelial cell
AACTCCCCAATGTTGC-1_1_1	4103	1349	2.63222	HCC1	HCC	29	Epithelial cell
AACTCCCCAGACGTAG-1_1_1	6295	1516	7.60921	HCC1	HCC	6	Epithelial cell
AACTCCCCAGCTTAAC-1_1_1	7011	1751	3.06661	HCC1	HCC	5	Epithelial cell
AACTCCCCAGTAGAGC-1_1_1	6054	1472	5.84737	HCC1	HCC	5	Epithelial cell
AACTCCCCATCTGGTA-1_1_1	14086	2721	6.47451	HCC1	HCC	6	Epithelial cell
AACTCCCGTAGCGTCC-1_1_1	2362	934	5.0381	HCC1	HCC	4	Myeloid cell
AACTCCCGTATCAGTC-1_1_1	9084	1804	3.52268	HCC1	HCC	6	Epithelial cell
AACTCCCGTGCCTGTG-1_1_1	4827	1340	7.5202	HCC1	HCC	5	Epithelial cell
AACTCCCGTGTAATGA-1_1_1	7136	1673	8.32399	HCC1	HCC	6	Epithelial cell
AACTCCCGTGTGGCTC-1_1_1	8859	1881	5.56496	HCC1	HCC	6	Epithelial cell
AACTCCCGTTACGTCA-1_1_1	4385	1307	5.99772	HCC1	HCC	5	Epithelial cell
AACTCCCTCTTCTGGC-1_1_1	5987	1572	9.9549	HCC1	HCC	5	Epithelial cell
AACTCCCTCTTGCATT-1_1_1	11145	2105	3.7057	HCC1	HCC	6	Epithelial cell
AACTCTTAGCCACTAT-1_1_1	4350	1252	7.97701	HCC1	HCC	5	Epithelial cell
AACTCTTAGCTTTGGT-1_1_1	4047	1200	7.58587	HCC1	HCC	5	Epithelial cell
AACTCTTAGTAGGCCA-1_1_1	6113	1626	8.94814	HCC1	HCC	6	Epithelial cell
AACTCTTAGTCATCCA-1_1_1	6028	1467	7.53152	HCC1	HCC	5	Epithelial cell
AACTCTTAGTGGGCTA-1_1_1	7916	1631	6.08893	HCC1	HCC	6	Epithelial cell
AACTCTTAGTTAAGTG-1_1_1	7533	1852	5.38962	HCC1	HCC	5	Epithelial cell
AACTCTTCACACCGAC-1_1_1	15689	3298	4.41073	HCC1	HCC	10	Epithelial cell
AACTCTTCAGGGAGAG-1_1_1	10364	2190	7.37167	HCC1	HCC	6	Epithelial cell
AACTCTTGTCGAGTTT-1_1_1	2371	945	7.88697	HCC1	HCC	16	Epithelial cell
AACTCTTGTCTAACGT-1_1_1	5087	1560	5.64183	HCC1	HCC	5	Epithelial cell
AACTCTTGTGCATCTA-1_1_1	4937	1619	4.57768	HCC1	HCC	16	Epithelial cell
AACTCTTGTGTATGGG-1_1_1	5167	1462	5.63189	HCC1	HCC	5	Epithelial cell
AACTCTTGTTCGTTGA-1_1_1	4247	1341	5.65105	HCC1	HCC	20	Epithelial cell
AACTCTTTCAGAGCTT-1_1_1	5633	1523	4.59791	HCC1	HCC	5	Epithelial cell
AACTCTTTCCCAACGG-1_1_1	4836	1482	7.63027	HCC1	HCC	21	Epithelial cell
AACTCTTTCCCTAACC-1_1_1	5584	1663	6.30372	HCC1	HCC	32	Epithelial cell
AACTCTTTCCGTACAA-1_1_1	11380	2086	4.43761	HCC1	HCC	5	Epithelial cell
AACTCTTTCCTTCAAT-1_1_1	7563	1613	6.51858	HCC1	HCC	6	Epithelial cell
AACTCTTTCGTCCAGG-1_1_1	7681	1794	6.75693	HCC1	HCC	6	Epithelial cell
AACTCTTTCTCGGACG-1_1_1	6169	1709	4.16599	HCC1	HCC	16	Epithelial cell
AACTCTTTCTGAGTGT-1_1_1	2101	1019	4.95002	HCC1	HCC	13	Endothelial cell
AACTGGTAGCCGTCGT-1_1_1	5215	1254	6.82646	HCC1	HCC	5	Epithelial cell
AACTGGTAGTGAACAT-1_1_1	8733	1982	8.00412	HCC1	HCC	6	Epithelial cell
AACTGGTAGTGACATA-1_1_1	8840	1809	5.72398	HCC1	HCC	6	Epithelial cell
AACTGGTAGTTTCCTT-1_1_1	3970	1239	5.51637	HCC1	HCC	5	Epithelial cell
AACTGGTCAGATAATG-1_1_1	5410	1343	7.15342	HCC1	HCC	5	Epithelial cell
AACTGGTCAGTAACGG-1_1_1	7959	1861	8.01608	HCC1	HCC	6	Epithelial cell
AACTGGTCATAAGACA-1_1_1	9923	2055	6.93339	HCC1	HCC	5	Epithelial cell
AACTGGTCATTAGGCT-1_1_1	2252	1079	6.79396	HCC1	HCC	34	Endothelial cell
AACTGGTGTAACGCGA-1_1_1	6738	1559	6.39656	HCC1	HCC	5	Epithelial cell
AACTGGTGTACCCAAT-1_1_1	4160	1256	4.15865	HCC1	HCC	5	Epithelial cell
AACTGGTGTACTCGCG-1_1_1	7705	1784	4.51655	HCC1	HCC	6	Epithelial cell
AACTGGTGTGACAAAT-1_1_1	3443	1390	5.40227	HCC1	HCC	11	Fibroblasts
AACTGGTGTTCGTGAT-1_1_1	8418	1939	6.98503	HCC1	HCC	5	Epithelial cell
AACTGGTTCACTCCTG-1_1_1	4304	1399	4.62361	HCC1	HCC	5	Epithelial cell
AACTGGTTCAGTCCCT-1_1_1	6814	1835	2.42149	HCC1	HCC	5	Epithelial cell
AACTGGTTCGCTAGCG-1_1_1	5665	1349	5.48985	HCC1	HCC	6	Epithelial cell
AACTGGTTCGGAGGTA-1_1_1	3970	1031	7.53149	HCC1	HCC	6	Epithelial cell
AACTGGTTCTGAGTGT-1_1_1	9819	2111	4.92922	HCC1	HCC	20	Epithelial cell
AACTGGTTCTGTCAAG-1_1_1	5493	1251	6.02585	HCC1	HCC	5	Epithelial cell
AACTTTCAGAGGGATA-1_1_1	3120	768	2.33974	HCC1	HCC	25	T/NK cell
AACTTTCAGAGGTAGA-1_1_1	4046	1228	7.73604	HCC1	HCC	29	Epithelial cell
AACTTTCAGCAGACTG-1_1_1	7653	1578	5.40964	HCC1	HCC	6	Epithelial cell
AACTTTCAGCTCAACT-1_1_1	2780	962	2.66187	HCC1	HCC	16	Epithelial cell
AACTTTCAGTCCATAC-1_1_1	10034	1963	5.08272	HCC1	HCC	6	Epithelial cell
AACTTTCAGTGAACAT-1_1_1	7332	1665	4.88271	HCC1	HCC	5	Epithelial cell
AACTTTCCAAGGTTTC-1_1_1	3536	1181	8.65385	HCC1	HCC	29	Epithelial cell
AACTTTCCAAGTCATC-1_1_1	8370	1906	5.98566	HCC1	HCC	6	Epithelial cell
AACTTTCCACTAAGTC-1_1_1	13452	2358	4.17038	HCC1	HCC	6	Epithelial cell
AACTTTCCAGACGCTC-1_1_1	6388	1487	6.29305	HCC1	HCC	5	Epithelial cell
AACTTTCCAGCTTAAC-1_1_1	19824	3107	5.91707	HCC1	HCC	6	Epithelial cell
AACTTTCCAGTTCCCT-1_1_1	3137	800	2.10392	HCC1	HCC	9	Epithelial cell
AACTTTCGTACCGTAT-1_1_1	5094	1343	9.36396	HCC1	HCC	29	Epithelial cell
AACTTTCGTACGCACC-1_1_1	9292	2105	5.61774	HCC1	HCC	6	Epithelial cell
AACTTTCGTTACCGAT-1_1_1	2436	705	1.47783	HCC1	HCC	9	Epithelial cell
AACTTTCTCAAACCGT-1_1_1	8354	1994	3.1841	HCC1	HCC	5	Epithelial cell
AACTTTCTCAGCATGT-1_1_1	7248	1714	4.4564	HCC1	HCC	6	Epithelial cell
AACTTTCTCATCGCTC-1_1_1	9210	2097	9.68512	HCC1	HCC	6	Epithelial cell
AACTTTCTCCAAACTG-1_1_1	19280	3019	3.57365	HCC1	HCC	5	Epithelial cell
AACTTTCTCTCTTGAT-1_1_1	6943	1812	9.20351	HCC1	HCC	6	Epithelial cell
AAGACCTAGCCAGGAT-1_1_1	3271	1367	9.07979	HCC1	HCC	16	Epithelial cell
AAGACCTAGGCACATG-1_1_1	4980	1213	8.21285	HCC1	HCC	5	Epithelial cell
AAGACCTAGGTGACCA-1_1_1	5066	1507	4.65851	HCC1	HCC	29	Epithelial cell
AAGACCTAGTCAAGGC-1_1_1	15488	2474	5.70119	HCC1	HCC	6	Epithelial cell
AAGACCTGTACTCAAC-1_1_1	5885	1184	7.81648	HCC1	HCC	5	Epithelial cell
AAGACCTGTACTCGCG-1_1_1	4322	1302	9.62517	HCC1	HCC	16	Epithelial cell
AAGACCTGTCAAAGAT-1_1_1	7000	1904	6.7	HCC1	HCC	10	Epithelial cell
AAGACCTGTCACCTAA-1_1_1	6383	1479	4.66865	HCC1	HCC	6	Epithelial cell
AAGACCTGTCAGAGGT-1_1_1	11668	2346	5.6565	HCC1	HCC	6	Epithelial cell
AAGACCTGTCGACTAT-1_1_1	7271	2027	5.0337	HCC1	HCC	5	Epithelial cell
AAGACCTGTGTAAGTA-1_1_1	8131	1765	7.44066	HCC1	HCC	5	Epithelial cell
AAGACCTGTTTACTCT-1_1_1	2815	1232	4.65364	HCC1	HCC	7	Endothelial cell
AAGACCTTCCGTCAAA-1_1_1	6283	1601	6.14356	HCC1	HCC	6	Epithelial cell
AAGACCTTCCTTGCCA-1_1_1	3932	1117	8.26551	HCC1	HCC	6	Epithelial cell
AAGACCTTCGGCTTGG-1_1_1	2346	941	6.60699	HCC1	HCC	34	Endothelial cell
AAGACCTTCTCCTATA-1_1_1	5781	1404	7.59384	HCC1	HCC	5	Epithelial cell
AAGCCGCAGAAACGAG-1_1_1	4458	1269	5.72005	HCC1	HCC	5	Epithelial cell
AAGCCGCAGGATGGAA-1_1_1	9134	1735	5.91198	HCC1	HCC	6	Epithelial cell
AAGCCGCAGTTGCAGG-1_1_1	4232	1262	9.80624	HCC1	HCC	6	Epithelial cell
AAGCCGCCATCGATGT-1_1_1	10286	2387	3.57768	HCC1	HCC	16	Epithelial cell
AAGCCGCGTAGGGACT-1_1_1	8333	1664	5.16021	HCC1	HCC	6	Epithelial cell
AAGCCGCGTCATGCAT-1_1_1	16785	2704	6.32112	HCC1	HCC	6	Epithelial cell
AAGCCGCGTCCAAGTT-1_1_1	4647	1108	6.41274	HCC1	HCC	6	Epithelial cell
AAGCCGCGTCGAGATG-1_1_1	3295	1168	8.04249	HCC1	HCC	16	Epithelial cell
AAGCCGCGTCTCAACA-1_1_1	3606	976	7.79257	HCC1	HCC	5	Epithelial cell
AAGCCGCGTGAGGCTA-1_1_1	6712	1454	6.64482	HCC1	HCC	6	Epithelial cell
AAGCCGCGTGTCTGAT-1_1_1	4880	1357	6.16803	HCC1	HCC	10	Epithelial cell
AAGCCGCGTGTGGCTC-1_1_1	4980	1317	7.48996	HCC1	HCC	5	Epithelial cell
AAGCCGCGTGTTTGGT-1_1_1	6421	1538	6.44759	HCC1	HCC	5	Epithelial cell
AAGCCGCTCACCAGGC-1_1_1	10050	1977	4.23881	HCC1	HCC	5	Epithelial cell
AAGCCGCTCACTATTC-1_1_1	5547	1425	6.02127	HCC1	HCC	5	Epithelial cell
AAGCCGCTCCTCAACC-1_1_1	6212	1689	5.98841	HCC1	HCC	6	Epithelial cell
AAGCCGCTCGCATGGC-1_1_1	14285	2644	6.39832	HCC1	HCC	5	Epithelial cell
AAGCCGCTCGCCAGCA-1_1_1	7007	1483	5.77993	HCC1	HCC	6	Epithelial cell
AAGGAGCAGCACAGGT-1_1_1	7783	1878	8.05602	HCC1	HCC	6	Epithelial cell
AAGGAGCAGGTGATTA-1_1_1	3897	1189	6.54349	HCC1	HCC	5	Epithelial cell
AAGGAGCAGTAGATGT-1_1_1	7077	1587	4.97386	HCC1	HCC	6	Epithelial cell
AAGGAGCAGTGGCACA-1_1_1	5264	1695	8.1117	HCC1	HCC	16	Epithelial cell
AAGGAGCCAAGCTGTT-1_1_1	9729	2061	5.48874	HCC1	HCC	6	Epithelial cell
AAGGAGCCAATGGACG-1_1_1	2131	934	3.47255	HCC1	HCC	1	T/NK cell
AAGGAGCCACAGCCCA-1_1_1	7724	1793	4.71258	HCC1	HCC	5	Epithelial cell
AAGGAGCCACATAACC-1_1_1	8348	2112	6.13321	HCC1	HCC	32	Epithelial cell
AAGGAGCCATCTCGCT-1_1_1	8214	1646	7.10981	HCC1	HCC	5	Epithelial cell
AAGGAGCCATTAACCG-1_1_1	3147	1023	9.56466	HCC1	HCC	5	Epithelial cell
AAGGAGCGTATATGGA-1_1_1	5206	1452	4.28352	HCC1	HCC	6	Epithelial cell
AAGGAGCGTCAGAGGT-1_1_1	9148	1779	4.9519	HCC1	HCC	6	Epithelial cell
AAGGAGCGTTAGATGA-1_1_1	5171	1448	9.12783	HCC1	HCC	5	Epithelial cell
AAGGAGCTCCGTAGTA-1_1_1	14282	2585	4.54418	HCC1	HCC	6	Epithelial cell
AAGGAGCTCTCAACTT-1_1_1	19834	2984	4.74438	HCC1	HCC	6	Epithelial cell
AAGGAGCTCTGTTTGT-1_1_1	7039	2055	6.42137	HCC1	HCC	16	Epithelial cell
AAGGCAGAGATGTAAC-1_1_1	4344	1117	7.66575	HCC1	HCC	6	Epithelial cell
AAGGCAGAGGCTATCT-1_1_1	10136	2323	3.78848	HCC1	HCC	16	Epithelial cell
AAGGCAGAGTAAGTAC-1_1_1	5035	1458	7.13009	HCC1	HCC	6	Epithelial cell
AAGGCAGCAAAGTCAA-1_1_1	5555	1270	6.40864	HCC1	HCC	6	Epithelial cell
AAGGCAGCAACAACCT-1_1_1	5633	1810	9.21356	HCC1	HCC	29	Epithelial cell
AAGGCAGCAACGATGG-1_1_1	11306	2321	6.57173	HCC1	HCC	20	Epithelial cell
AAGGCAGCACAGACTT-1_1_1	3559	880	1.09581	HCC1	HCC	9	Epithelial cell
AAGGCAGCACGGCGTT-1_1_1	4382	1493	5.97901	HCC1	HCC	29	Epithelial cell
AAGGCAGCACTGAAGG-1_1_1	5192	1486	9.03313	HCC1	HCC	6	Epithelial cell
AAGGCAGCATCGTCGG-1_1_1	8519	2133	6.42094	HCC1	HCC	5	Epithelial cell
AAGGCAGGTACCGCTG-1_1_1	10374	2246	4.84866	HCC1	HCC	5	Epithelial cell
AAGGCAGGTATCAGTC-1_1_1	7231	2032	8.80929	HCC1	HCC	10	Epithelial cell
AAGGCAGGTATGAAAC-1_1_1	6808	1659	5.86075	HCC1	HCC	6	Epithelial cell
AAGGCAGGTATGGTTC-1_1_1	3440	1257	8.60465	HCC1	HCC	5	Epithelial cell
AAGGCAGGTTAGTGGG-1_1_1	8539	1772	5.3402	HCC1	HCC	6	Epithelial cell
AAGGCAGGTTCTGAAC-1_1_1	6024	1846	6.2417	HCC1	HCC	16	Epithelial cell
AAGGCAGTCAAGGCTT-1_1_1	3347	1135	4.63101	HCC1	HCC	5	Epithelial cell
AAGGCAGTCCCATTTA-1_1_1	2200	870	9	HCC1	HCC	16	Epithelial cell
AAGGCAGTCGATAGAA-1_1_1	4705	1095	9.45802	HCC1	HCC	9	Epithelial cell
AAGGCAGTCGCGCCAA-1_1_1	6655	1601	7.00225	HCC1	HCC	32	Epithelial cell
AAGGCAGTCGGCATCG-1_1_1	9408	2169	6.72832	HCC1	HCC	6	Epithelial cell
AAGGCAGTCTATCCCG-1_1_1	5459	1382	8.40813	HCC1	HCC	6	Epithelial cell
AAGGCAGTCTGGTATG-1_1_1	6553	1653	6.4398	HCC1	HCC	5	Epithelial cell
AAGGTTCAGCCGTCGT-1_1_1	7231	1575	8.17314	HCC1	HCC	6	Epithelial cell
AAGGTTCAGCTACCTA-1_1_1	6276	1841	7.42511	HCC1	HCC	16	Epithelial cell
AAGGTTCAGGTGCAAC-1_1_1	9225	1925	9.43089	HCC1	HCC	6	Epithelial cell
AAGGTTCCAGATGGCA-1_1_1	3770	1062	1.35279	HCC1	HCC	9	Epithelial cell
AAGGTTCCAGCCACCA-1_1_1	5722	1672	4.71863	HCC1	HCC	5	Epithelial cell
AAGGTTCGTACCGTTA-1_1_1	7389	1633	5.38639	HCC1	HCC	5	Epithelial cell
AAGGTTCGTCACCTAA-1_1_1	5236	1371	5.76776	HCC1	HCC	5	Epithelial cell
AAGGTTCGTGGCAAAC-1_1_1	15272	2792	6.77711	HCC1	HCC	6	Epithelial cell
AAGGTTCGTGTGACCC-1_1_1	5834	1286	9.17038	HCC1	HCC	5	Epithelial cell
AAGGTTCGTGTGGCTC-1_1_1	5475	1467	6.53881	HCC1	HCC	5	Epithelial cell
AAGGTTCGTTCAGGCC-1_1_1	2428	816	8.60791	HCC1	HCC	5	Epithelial cell
AAGGTTCTCAAGAAGT-1_1_1	3046	1312	4.72751	HCC1	HCC	7	Endothelial cell
AAGGTTCTCAGCTGGC-1_1_1	11233	2180	6.26725	HCC1	HCC	6	Epithelial cell
AAGGTTCTCTCAAGTG-1_1_1	2544	829	2.67296	HCC1	HCC	9	Epithelial cell
AAGGTTCTCTTGGGTA-1_1_1	7751	1883	7.13456	HCC1	HCC	29	Epithelial cell
AAGTCTGAGATAGCAT-1_1_1	2841	1292	6.86378	HCC1	HCC	7	Endothelial cell
AAGTCTGAGATCTGCT-1_1_1	10318	2187	6.00892	HCC1	HCC	5	Epithelial cell
AAGTCTGAGTGGTCCC-1_1_1	8063	1540	4.01836	HCC1	HCC	6	Epithelial cell
AAGTCTGCAGTAAGAT-1_1_1	4603	1305	7.77754	HCC1	HCC	5	Epithelial cell
AAGTCTGCATCACCCT-1_1_1	4878	1603	8.93809	HCC1	HCC	29	Epithelial cell
AAGTCTGCATGGTAGG-1_1_1	5054	1292	9.73486	HCC1	HCC	5	Epithelial cell
AAGTCTGGTAGCTCCG-1_1_1	10192	2175	6.23038	HCC1	HCC	6	Epithelial cell
AAGTCTGGTCAATGTC-1_1_1	15049	2577	5.80105	HCC1	HCC	6	Epithelial cell
AAGTCTGGTCCGACGT-1_1_1	5134	1449	7.65485	HCC1	HCC	6	Epithelial cell
AAGTCTGGTCGCATAT-1_1_1	2231	930	4.16853	HCC1	HCC	16	Epithelial cell
AAGTCTGGTCGCCATG-1_1_1	17802	3048	3.68498	HCC1	HCC	20	Epithelial cell
AAGTCTGGTTCTGAAC-1_1_1	2446	900	2.6574	HCC1	HCC	29	Epithelial cell
AAGTCTGTCAGGTTCA-1_1_1	4397	1473	5.48101	HCC1	HCC	10	Epithelial cell
AAGTCTGTCATGTCCC-1_1_1	4239	1230	4.10474	HCC1	HCC	5	Epithelial cell
AAGTCTGTCCACGACG-1_1_1	2160	942	3.7037	HCC1	HCC	14	Myeloid cell
AAGTCTGTCCAGGGCT-1_1_1	8271	1936	8.37867	HCC1	HCC	6	Epithelial cell
AAGTCTGTCGAATCCA-1_1_1	5329	1365	9.34509	HCC1	HCC	5	Epithelial cell
AAGTCTGTCGTCTGAA-1_1_1	4515	1453	7.33112	HCC1	HCC	29	Epithelial cell
AAGTCTGTCTGGCGAC-1_1_1	3771	1215	9.4935	HCC1	HCC	6	Epithelial cell
AAGTCTGTCTTGTCAT-1_1_1	3696	1092	9.22619	HCC1	HCC	6	Epithelial cell
AATCCAGAGATAGGAG-1_1_1	2439	1033	5.78106	HCC1	HCC	7	Endothelial cell
AATCCAGAGCAGGCTA-1_1_1	7284	1465	5.46403	HCC1	HCC	6	Epithelial cell
AATCCAGAGGAGCGTT-1_1_1	9011	1804	7.21341	HCC1	HCC	6	Epithelial cell
AATCCAGAGTATCTCG-1_1_1	11855	1993	6.02278	HCC1	HCC	6	Epithelial cell
AATCCAGCAAAGGAAG-1_1_1	3621	1103	4.69484	HCC1	HCC	5	Epithelial cell
AATCCAGCAAAGGTGC-1_1_1	11745	2288	5.06599	HCC1	HCC	5	Epithelial cell
AATCCAGCAAGCGAGT-1_1_1	2154	1005	3.6676	HCC1	HCC	7	Endothelial cell
AATCCAGCAGGAACGT-1_1_1	7118	2015	4.22872	HCC1	HCC	16	Epithelial cell
AATCCAGCAGGCTCAC-1_1_1	10583	1983	3.33554	HCC1	HCC	6	Epithelial cell
AATCCAGCATGCAATC-1_1_1	7098	1539	7.38236	HCC1	HCC	6	Epithelial cell
AATCCAGGTAAAGGAG-1_1_1	2417	898	5.54406	HCC1	HCC	4	Myeloid cell
AATCCAGGTACCGGCT-1_1_1	7748	1632	6.11771	HCC1	HCC	6	Epithelial cell
AATCCAGGTCACAAGG-1_1_1	6368	1833	5.82601	HCC1	HCC	29	Epithelial cell
AATCCAGGTGCGCTTG-1_1_1	11382	2472	4.16447	HCC1	HCC	5	Epithelial cell
AATCCAGGTTAAGTAG-1_1_1	7883	1867	5.07421	HCC1	HCC	5	Epithelial cell
AATCCAGGTTCGCTAA-1_1_1	5530	1669	7.5226	HCC1	HCC	29	Epithelial cell
AATCCAGGTTGGGACA-1_1_1	10514	2124	6.2393	HCC1	HCC	6	Epithelial cell
AATCCAGGTTTGCATG-1_1_1	5999	1498	7.08451	HCC1	HCC	6	Epithelial cell
AATCCAGTCACAACGT-1_1_1	7719	1615	6.41275	HCC1	HCC	6	Epithelial cell
AATCCAGTCATGTCTT-1_1_1	3502	1551	4.62593	HCC1	HCC	30	Fibroblasts
AATCCAGTCCATTCTA-1_1_1	4466	1414	4.61263	HCC1	HCC	5	Epithelial cell
AATCCAGTCGCGTAGC-1_1_1	7600	1816	3.92105	HCC1	HCC	6	Epithelial cell
AATCCAGTCGGAGCAA-1_1_1	3695	1253	4.76319	HCC1	HCC	16	Epithelial cell
AATCGGTAGAACAATC-1_1_1	8881	1561	6.71096	HCC1	HCC	5	Epithelial cell
AATCGGTAGATATGGT-1_1_1	2130	967	6.47887	HCC1	HCC	7	Endothelial cell
AATCGGTAGCACCGTC-1_1_1	3463	861	1.55934	HCC1	HCC	9	Epithelial cell
AATCGGTAGGCAATTA-1_1_1	8731	1949	8.09758	HCC1	HCC	6	Epithelial cell
AATCGGTAGTCATCCA-1_1_1	8874	1689	4.10187	HCC1	HCC	6	Epithelial cell
AATCGGTCAAGCTGAG-1_1_1	4893	1305	7.48007	HCC1	HCC	5	Epithelial cell
AATCGGTCACCTCGGA-1_1_1	8278	2046	3.72071	HCC1	HCC	16	Epithelial cell
AATCGGTCACGTTGGC-1_1_1	10023	2174	5.40756	HCC1	HCC	10	Epithelial cell
AATCGGTCAGCATGAG-1_1_1	10293	2139	3.35179	HCC1	HCC	16	Epithelial cell
AATCGGTCATTGCGGC-1_1_1	3157	1095	5.82832	HCC1	HCC	10	Epithelial cell
AATCGGTGTCCTAGCG-1_1_1	5447	1287	6.59078	HCC1	HCC	6	Epithelial cell
AATCGGTGTTGGTGGA-1_1_1	3538	884	1.44149	HCC1	HCC	9	Epithelial cell
AATCGGTTCATGCAAC-1_1_1	11782	2235	6.73909	HCC1	HCC	6	Epithelial cell
AATCGGTTCCCTTGTG-1_1_1	4014	1036	8.74439	HCC1	HCC	5	Epithelial cell
AATCGGTTCCGCGGTA-1_1_1	4409	1091	8.82286	HCC1	HCC	5	Epithelial cell
ACACCAAAGAACTCGG-1_1_1	4594	1300	5.11537	HCC1	HCC	6	Epithelial cell
ACACCAAAGAGTGACC-1_1_1	7270	1691	6.39615	HCC1	HCC	6	Epithelial cell
ACACCAAAGATGTGGC-1_1_1	2174	807	7.03772	HCC1	HCC	16	Epithelial cell
ACACCAAAGCCCAGCT-1_1_1	9867	1905	6.82072	HCC1	HCC	6	Epithelial cell
ACACCAAAGGAATGGA-1_1_1	4553	1190	8.85131	HCC1	HCC	6	Epithelial cell
ACACCAAAGTAACCCT-1_1_1	3403	846	0.910961	HCC1	HCC	9	Epithelial cell
ACACCAAAGTACGATA-1_1_1	8180	1943	5.52567	HCC1	HCC	32	Epithelial cell
ACACCAAAGTCGCCGT-1_1_1	2353	1154	5.94985	HCC1	HCC	7	Endothelial cell
ACACCAAAGTGGAGAA-1_1_1	2738	1177	8.61943	HCC1	HCC	7	Endothelial cell
ACACCAAAGTTAGGTA-1_1_1	2752	792	0.763081	HCC1	HCC	9	Epithelial cell
ACACCAACAAAGGCGT-1_1_1	6362	1439	9.27381	HCC1	HCC	6	Epithelial cell
ACACCAACAAAGGTGC-1_1_1	7077	1544	5.62385	HCC1	HCC	5	Epithelial cell
ACACCAACAAGTACCT-1_1_1	5355	1216	7.28291	HCC1	HCC	5	Epithelial cell
ACACCAACACAACTGT-1_1_1	5950	1654	8.47059	HCC1	HCC	29	Epithelial cell
ACACCAACAGCTGGCT-1_1_1	8957	2001	4.51044	HCC1	HCC	5	Epithelial cell
ACACCAAGTACCGCTG-1_1_1	6441	1548	4.12979	HCC1	HCC	29	Epithelial cell
ACACCAAGTGCAACGA-1_1_1	3790	1570	3.69393	HCC1	HCC	7	Endothelial cell
ACACCAAGTTACCGAT-1_1_1	10771	1994	3.59298	HCC1	HCC	6	Epithelial cell
ACACCAATCATCTGTT-1_1_1	9553	1754	5.6108	HCC1	HCC	6	Epithelial cell
ACACCAATCATGTCTT-1_1_1	5040	1574	6.64683	HCC1	HCC	6	Epithelial cell
ACACCAATCCTTTCTC-1_1_1	6284	1943	3.85105	HCC1	HCC	10	Epithelial cell
ACACCAATCTGTCCGT-1_1_1	8439	1875	3.82747	HCC1	HCC	6	Epithelial cell
ACACCCTAGACGACGT-1_1_1	4105	1578	3.65408	HCC1	HCC	39	Endothelial cell
ACACCCTAGAGTAAGG-1_1_1	8593	1736	7.41301	HCC1	HCC	6	Epithelial cell
ACACCCTAGATGCCTT-1_1_1	6451	1620	6.3556	HCC1	HCC	6	Epithelial cell
ACACCCTAGCACGCCT-1_1_1	3400	1070	9.44118	HCC1	HCC	6	Epithelial cell
ACACCCTAGCGAGAAA-1_1_1	9372	1936	7.23431	HCC1	HCC	6	Epithelial cell
ACACCCTAGCTAGTCT-1_1_1	6841	1719	7.79126	HCC1	HCC	5	Epithelial cell
ACACCCTAGGATATAC-1_1_1	9139	2243	9.64	HCC1	HCC	5	Epithelial cell
ACACCCTAGTTACGGG-1_1_1	8816	1973	4.91152	HCC1	HCC	6	Epithelial cell
ACACCCTCAATCGGTT-1_1_1	6020	1375	8.77076	HCC1	HCC	6	Epithelial cell
ACACCCTCACAAGTAA-1_1_1	7827	1606	5.39159	HCC1	HCC	6	Epithelial cell
ACACCCTCACCGCTAG-1_1_1	7642	1792	7.04004	HCC1	HCC	6	Epithelial cell
ACACCCTCATCAGTAC-1_1_1	2205	936	6.12245	HCC1	HCC	7	Endothelial cell
ACACCCTGTAAGCACG-1_1_1	2232	689	2.15054	HCC1	HCC	25	T/NK cell
ACACCCTGTACCGTAT-1_1_1	3828	1191	9.79624	HCC1	HCC	6	Epithelial cell
ACACCCTGTACCGTTA-1_1_1	14898	2418	3.23533	HCC1	HCC	6	Epithelial cell
ACACCCTGTAGAGTGC-1_1_1	7172	1724	5.70273	HCC1	HCC	6	Epithelial cell
ACACCCTGTAGATTAG-1_1_1	6877	1800	4.98764	HCC1	HCC	20	Epithelial cell
ACACCCTGTCTAAAGA-1_1_1	8955	1809	5.38247	HCC1	HCC	6	Epithelial cell
ACACCCTGTGGCTCCA-1_1_1	3207	1076	5.55036	HCC1	HCC	27	Myeloid cell
ACACCCTGTTATGCGT-1_1_1	11209	2293	5.7543	HCC1	HCC	5	Epithelial cell
ACACCCTTCAAACGGG-1_1_1	8661	1869	7.8051	HCC1	HCC	6	Epithelial cell
ACACCCTTCCTTGCCA-1_1_1	3359	1318	4.40607	HCC1	HCC	13	Endothelial cell
ACACCCTTCGGTTCGG-1_1_1	3246	1125	5.39125	HCC1	HCC	16	Epithelial cell
ACACCGGAGAATGTTG-1_1_1	6682	1555	3.27746	HCC1	HCC	5	Epithelial cell
ACACCGGAGCTTCGCG-1_1_1	2565	1163	4.24951	HCC1	HCC	7	Endothelial cell
ACACCGGAGGGTATCG-1_1_1	4195	1361	6.84148	HCC1	HCC	5	Epithelial cell
ACACCGGAGGTAAACT-1_1_1	5890	1358	7.13073	HCC1	HCC	5	Epithelial cell
ACACCGGAGTCCAGGA-1_1_1	4328	1156	5.66081	HCC1	HCC	6	Epithelial cell
ACACCGGAGTGAACAT-1_1_1	5550	1314	1.22523	HCC1	HCC	10	Epithelial cell
ACACCGGCATAGACTC-1_1_1	5601	1256	7.42725	HCC1	HCC	6	Epithelial cell
ACACCGGCATCCTTGC-1_1_1	5939	1553	4.47887	HCC1	HCC	5	Epithelial cell
ACACCGGCATCTACGA-1_1_1	9941	2346	8.29896	HCC1	HCC	6	Epithelial cell
ACACCGGGTATATGAG-1_1_1	7594	1537	4.68791	HCC1	HCC	6	Epithelial cell
ACACCGGGTCAAACTC-1_1_1	16042	3040	6.64506	HCC1	HCC	5	Epithelial cell
ACACCGGGTCTGATTG-1_1_1	15477	2456	5.40156	HCC1	HCC	6	Epithelial cell
ACACCGGGTGCCTGTG-1_1_1	5641	1419	6.86049	HCC1	HCC	5	Epithelial cell
ACACCGGGTGGCGAAT-1_1_1	6891	1521	8.38775	HCC1	HCC	6	Epithelial cell
ACACCGGGTGTGGTTT-1_1_1	8995	1831	7.65981	HCC1	HCC	6	Epithelial cell
ACACCGGTCCCAAGAT-1_1_1	3298	987	7.70164	HCC1	HCC	2	T/NK cell
ACACCGGTCCGCAGTG-1_1_1	6414	1438	6.06486	HCC1	HCC	5	Epithelial cell
ACACCGGTCCGTCATC-1_1_1	4801	1283	8.85232	HCC1	HCC	6	Epithelial cell
ACACCGGTCGCCTGAG-1_1_1	4597	1748	3.74157	HCC1	HCC	30	Fibroblasts
ACACTGAAGAAGAAGC-1_1_1	10472	2412	9.1673	HCC1	HCC	5	Epithelial cell
ACACTGAAGAATCTCC-1_1_1	7085	1459	7.19831	HCC1	HCC	5	Epithelial cell
ACACTGAAGCCCGAAA-1_1_1	7176	1729	6.18729	HCC1	HCC	5	Epithelial cell
ACACTGAAGGGCATGT-1_1_1	7799	1653	5.75715	HCC1	HCC	6	Epithelial cell
ACACTGAAGTGAACGC-1_1_1	2124	803	5.22599	HCC1	HCC	5	Epithelial cell
ACACTGACAAGCCATT-1_1_1	6537	1490	5.07878	HCC1	HCC	5	Epithelial cell
ACACTGACACAGGAGT-1_1_1	5571	1650	7.46724	HCC1	HCC	29	Epithelial cell
ACACTGACACAGGCCT-1_1_1	8173	2039	4.91863	HCC1	HCC	32	Epithelial cell
ACACTGACAGCCTGTG-1_1_1	6800	1951	3.52941	HCC1	HCC	16	Epithelial cell
ACACTGAGTAAGGGCT-1_1_1	12153	2285	4.25409	HCC1	HCC	6	Epithelial cell
ACACTGAGTAGCGTAG-1_1_1	3187	1072	4.76938	HCC1	HCC	5	Epithelial cell
ACACTGAGTCCCGACA-1_1_1	2201	762	9.85915	HCC1	HCC	9	Epithelial cell
ACACTGAGTGACCAAG-1_1_1	4640	1290	8.72845	HCC1	HCC	6	Epithelial cell
ACACTGAGTTCCCTTG-1_1_1	3454	911	9.6989	HCC1	HCC	5	Epithelial cell
ACACTGATCATAACCG-1_1_1	12279	2258	5.12257	HCC1	HCC	6	Epithelial cell
ACACTGATCCGGCACA-1_1_1	2726	1141	6.16288	HCC1	HCC	10	Epithelial cell
ACACTGATCCTGCTTG-1_1_1	6092	1629	6.4675	HCC1	HCC	5	Epithelial cell
ACAGCCGAGAAACGAG-1_1_1	8706	1924	4.81277	HCC1	HCC	6	Epithelial cell
ACAGCCGAGCGACGTA-1_1_1	4140	1106	7.657	HCC1	HCC	6	Epithelial cell
ACAGCCGAGGGTATCG-1_1_1	6070	1473	9.73641	HCC1	HCC	6	Epithelial cell
ACAGCCGAGTCCGGTC-1_1_1	9985	2248	9.69454	HCC1	HCC	5	Epithelial cell
ACAGCCGCAGCTGTTA-1_1_1	5207	1509	3.8986	HCC1	HCC	5	Epithelial cell
ACAGCCGCATAGTAAG-1_1_1	16722	2736	8.17486	HCC1	HCC	6	Epithelial cell
ACAGCCGCATCCTAGA-1_1_1	7121	1564	7.37256	HCC1	HCC	5	Epithelial cell
ACAGCCGCATTGTGCA-1_1_1	8417	1779	5.34632	HCC1	HCC	6	Epithelial cell
ACAGCCGGTCCGCTGA-1_1_1	6713	1857	8.0143	HCC1	HCC	6	Epithelial cell
ACAGCCGGTGGCGAAT-1_1_1	9290	1889	8.33154	HCC1	HCC	6	Epithelial cell
ACAGCCGGTGTGGTTT-1_1_1	6472	1425	4.88257	HCC1	HCC	6	Epithelial cell
ACAGCCGGTTGCGTTA-1_1_1	9141	2118	7.06706	HCC1	HCC	5	Epithelial cell
ACAGCCGGTTGTCTTT-1_1_1	7020	1620	4.05983	HCC1	HCC	6	Epithelial cell
ACAGCCGTCAACGCTA-1_1_1	7567	1549	7.70451	HCC1	HCC	6	Epithelial cell
ACAGCCGTCAAGGTAA-1_1_1	6882	1408	6.36443	HCC1	HCC	6	Epithelial cell
ACAGCCGTCACGACTA-1_1_1	6560	1468	9.40549	HCC1	HCC	6	Epithelial cell
ACAGCCGTCCTAGTGA-1_1_1	10325	2367	8.24213	HCC1	HCC	5	Epithelial cell
ACAGCCGTCTAACTTC-1_1_1	7986	1977	9.10343	HCC1	HCC	6	Epithelial cell
ACAGCCGTCTACCTGC-1_1_1	6263	1655	4.7102	HCC1	HCC	10	Epithelial cell
ACAGCCGTCTGATACG-1_1_1	9786	2352	5.38524	HCC1	HCC	32	Epithelial cell
ACAGCTAAGAGAACAG-1_1_1	4993	1343	5.36751	HCC1	HCC	5	Epithelial cell
ACAGCTAAGAGTGACC-1_1_1	7470	1531	6.57296	HCC1	HCC	6	Epithelial cell
ACAGCTAAGATGCCTT-1_1_1	12321	2126	4.49639	HCC1	HCC	6	Epithelial cell
ACAGCTAAGCCTATGT-1_1_1	5888	1702	7.37092	HCC1	HCC	5	Epithelial cell
ACAGCTAGTCAAAGCG-1_1_1	4917	1110	7.07749	HCC1	HCC	5	Epithelial cell
ACAGCTAGTCCAGTAT-1_1_1	10343	2093	5.04689	HCC1	HCC	6	Epithelial cell
ACAGCTAGTCGGCTCA-1_1_1	8231	1833	6.43907	HCC1	HCC	6	Epithelial cell
ACAGCTAGTTACGTCA-1_1_1	2893	1328	4.28621	HCC1	HCC	7	Endothelial cell
ACAGCTATCACTCTTA-1_1_1	6769	1410	6.33772	HCC1	HCC	6	Epithelial cell
ACAGCTATCATGTCCC-1_1_1	6606	1516	6.23675	HCC1	HCC	6	Epithelial cell
ACAGCTATCTAGCACA-1_1_1	9746	1951	5.29448	HCC1	HCC	6	Epithelial cell
ACAGCTATCTATCGCC-1_1_1	2677	1220	4.14643	HCC1	HCC	7	Endothelial cell
ACAGCTATCTCATTCA-1_1_1	22260	3383	3.83199	HCC1	HCC	20	Epithelial cell
ACATACGAGCAGACTG-1_1_1	2129	928	7.1395	HCC1	HCC	11	Fibroblasts
ACATACGAGGTGCTAG-1_1_1	6538	1399	5.06271	HCC1	HCC	6	Epithelial cell
ACATACGAGTAGCGGT-1_1_1	4952	1243	8.09774	HCC1	HCC	6	Epithelial cell
ACATACGCAATGGAAT-1_1_1	11065	2273	6.11839	HCC1	HCC	6	Epithelial cell
ACATACGCACAGGAGT-1_1_1	11072	2142	4.63331	HCC1	HCC	5	Epithelial cell
ACATACGCACTGTTAG-1_1_1	4139	1496	6.9582	HCC1	HCC	21	Epithelial cell
ACATACGCAGACAAAT-1_1_1	4364	1086	0.870761	HCC1	HCC	9	Epithelial cell
ACATACGCAGGCTGAA-1_1_1	5536	1161	9.26662	HCC1	HCC	5	Epithelial cell
ACATACGCAGGGAGAG-1_1_1	2733	820	1.7929	HCC1	HCC	9	Epithelial cell
ACATACGCAGGTTTCA-1_1_1	8136	1534	5.912	HCC1	HCC	6	Epithelial cell
ACATACGGTACCGTAT-1_1_1	4924	1545	7.37206	HCC1	HCC	5	Epithelial cell
ACATACGGTAGCTCCG-1_1_1	9539	1858	8.68016	HCC1	HCC	6	Epithelial cell
ACATACGGTCCGTGAC-1_1_1	9347	1911	7.56392	HCC1	HCC	5	Epithelial cell
ACATACGGTCGCTTTC-1_1_1	8281	1548	4.80618	HCC1	HCC	6	Epithelial cell
ACATACGGTTAAGACA-1_1_1	5024	1420	1.91083	HCC1	HCC	29	Epithelial cell
ACATACGGTTCGCTAA-1_1_1	5275	1265	5.57346	HCC1	HCC	5	Epithelial cell
ACATACGTCAAACCGT-1_1_1	6428	1530	7.48289	HCC1	HCC	5	Epithelial cell
ACATACGTCATCGCTC-1_1_1	6622	1847	4.74177	HCC1	HCC	5	Epithelial cell
ACATACGTCGTTTAGG-1_1_1	9353	2006	4.47985	HCC1	HCC	6	Epithelial cell
ACATACGTCTGTGCAA-1_1_1	10379	1892	5.92543	HCC1	HCC	6	Epithelial cell
ACATCAGAGAGCTGCA-1_1_1	11768	2054	6.32223	HCC1	HCC	6	Epithelial cell
ACATCAGAGCAGGCTA-1_1_1	3457	1198	7.60775	HCC1	HCC	5	Epithelial cell
ACATCAGAGCGTCAAG-1_1_1	4593	1213	7.07599	HCC1	HCC	6	Epithelial cell
ACATCAGAGGACACCA-1_1_1	5393	1479	3.02244	HCC1	HCC	6	Epithelial cell
ACATCAGAGGGAACGG-1_1_1	7378	1524	5.39442	HCC1	HCC	5	Epithelial cell
ACATCAGAGTCGCCGT-1_1_1	12148	2428	6.70892	HCC1	HCC	10	Epithelial cell
ACATCAGAGTCGTTTG-1_1_1	4413	1136	7.138	HCC1	HCC	6	Epithelial cell
ACATCAGAGTGGCACA-1_1_1	6129	1703	9.77321	HCC1	HCC	5	Epithelial cell
ACATCAGCACCAACCG-1_1_1	6858	1836	6.83873	HCC1	HCC	16	Epithelial cell
ACATCAGCACCGCTAG-1_1_1	11725	2656	5.10021	HCC1	HCC	5	Epithelial cell
ACATCAGCACTTCTGC-1_1_1	6475	1576	4.32432	HCC1	HCC	6	Epithelial cell
ACATCAGCAGTACACT-1_1_1	5521	1559	8.45861	HCC1	HCC	6	Epithelial cell
ACATCAGCAGTATAAG-1_1_1	6987	1734	8.42994	HCC1	HCC	6	Epithelial cell
ACATCAGCATGTAGTC-1_1_1	13328	2050	4.37425	HCC1	HCC	6	Epithelial cell
ACATCAGGTACACCGC-1_1_1	11404	2151	3.98983	HCC1	HCC	6	Epithelial cell
ACATCAGGTTGGGACA-1_1_1	12525	2134	5.48503	HCC1	HCC	6	Epithelial cell
ACATCAGTCAGTGCAT-1_1_1	9281	1904	6.04461	HCC1	HCC	6	Epithelial cell
ACATCAGTCCGAATGT-1_1_1	17138	2976	3.77524	HCC1	HCC	10	Epithelial cell
ACATCAGTCGGTTCGG-1_1_1	11098	1941	3.53217	HCC1	HCC	6	Epithelial cell
ACATCAGTCTGCCAGG-1_1_1	10568	2111	5.62074	HCC1	HCC	6	Epithelial cell
ACATCAGTCTGCTGTC-1_1_1	3039	819	1.44784	HCC1	HCC	9	Epithelial cell
ACATGGTAGACATAAC-1_1_1	7917	1880	5.6966	HCC1	HCC	6	Epithelial cell
ACATGGTAGATGTGGC-1_1_1	14869	2663	7.59298	HCC1	HCC	6	Epithelial cell
ACATGGTAGCTAGTGG-1_1_1	5503	1250	5.77867	HCC1	HCC	5	Epithelial cell
ACATGGTAGGCATTGG-1_1_1	3582	1551	5.08096	HCC1	HCC	7	Endothelial cell
ACATGGTAGTACACCT-1_1_1	9531	1859	5.27752	HCC1	HCC	6	Epithelial cell
ACATGGTAGTCAAGCG-1_1_1	7824	1688	5.71319	HCC1	HCC	6	Epithelial cell
ACATGGTAGTGATCGG-1_1_1	4176	1119	1.58046	HCC1	HCC	32	Epithelial cell
ACATGGTAGTGTCCCG-1_1_1	6111	1351	6.20193	HCC1	HCC	5	Epithelial cell
ACATGGTCACAGCGTC-1_1_1	12915	2528	4.03407	HCC1	HCC	6	Epithelial cell
ACATGGTCACCGGAAA-1_1_1	7819	1715	7.22599	HCC1	HCC	6	Epithelial cell
ACATGGTCAGACGCTC-1_1_1	4939	1831	3.52298	HCC1	HCC	7	Endothelial cell
ACATGGTCAGATGGCA-1_1_1	6231	1761	7.38244	HCC1	HCC	16	Epithelial cell
ACATGGTGTAGAGGAA-1_1_1	4015	1399	8.56787	HCC1	HCC	16	Epithelial cell
ACATGGTGTCGAACAG-1_1_1	9473	1932	7.99113	HCC1	HCC	5	Epithelial cell
ACATGGTGTTACCGAT-1_1_1	6493	1688	5.1748	HCC1	HCC	5	Epithelial cell
ACATGGTGTTGATTCG-1_1_1	6805	1825	4.90816	HCC1	HCC	5	Epithelial cell
ACATGGTTCATTCACT-1_1_1	2801	815	2.3563	HCC1	HCC	9	Epithelial cell
ACATGGTTCTGCAAGT-1_1_1	5131	1418	6.45098	HCC1	HCC	5	Epithelial cell
ACATGGTTCTTATCTG-1_1_1	4128	1232	3.85174	HCC1	HCC	5	Epithelial cell
ACCAGTAAGAAACCTA-1_1_1	5903	1325	8.0637	HCC1	HCC	5	Epithelial cell
ACCAGTAAGCCATCGC-1_1_1	3359	1010	7.0259	HCC1	HCC	5	Epithelial cell
ACCAGTAAGCGTCAAG-1_1_1	7495	1537	4.84323	HCC1	HCC	5	Epithelial cell
ACCAGTAAGTGAATTG-1_1_1	19317	2879	4.5038	HCC1	HCC	6	Epithelial cell
ACCAGTAAGTTCGCAT-1_1_1	5793	1547	4.05662	HCC1	HCC	5	Epithelial cell
ACCAGTAAGTTGCAGG-1_1_1	14391	2834	5.79529	HCC1	HCC	20	Epithelial cell
ACCAGTACAATGACCT-1_1_1	4211	1127	5.17692	HCC1	HCC	5	Epithelial cell
ACCAGTACACAACGCC-1_1_1	7522	1646	7.68413	HCC1	HCC	6	Epithelial cell
ACCAGTACACACTGCG-1_1_1	5746	1499	5.25583	HCC1	HCC	6	Epithelial cell
ACCAGTACATCAGTAC-1_1_1	8143	1948	5.35429	HCC1	HCC	6	Epithelial cell
ACCAGTACATGAGCGA-1_1_1	2146	616	1.53774	HCC1	HCC	9	Epithelial cell
ACCAGTACATTCCTCG-1_1_1	2573	1002	6.21842	HCC1	HCC	4	Myeloid cell
ACCAGTAGTAGCGTAG-1_1_1	9825	1902	6.24936	HCC1	HCC	6	Epithelial cell
ACCAGTAGTTCGTTGA-1_1_1	6439	1475	6.70912	HCC1	HCC	5	Epithelial cell
ACCAGTAGTTGGGACA-1_1_1	4489	1308	6.05926	HCC1	HCC	20	Epithelial cell
ACCAGTATCCCATTTA-1_1_1	2246	918	5.4764	HCC1	HCC	12	Myeloid cell
ACCAGTATCTAGCACA-1_1_1	11508	2399	5.33542	HCC1	HCC	32	Epithelial cell
ACCAGTATCTCACATT-1_1_1	11812	2263	5.97697	HCC1	HCC	6	Epithelial cell
ACCAGTATCTCCGGTT-1_1_1	11294	2283	4.71932	HCC1	HCC	5	Epithelial cell
ACCCACTAGACAGAGA-1_1_1	12014	2354	4.4032	HCC1	HCC	5	Epithelial cell
ACCCACTAGAGCTGCA-1_1_1	7239	1543	4.17185	HCC1	HCC	6	Epithelial cell
ACCCACTAGCAAATCA-1_1_1	6328	1783	5.689	HCC1	HCC	29	Epithelial cell
ACCCACTAGCAGGCTA-1_1_1	3869	1079	1.78341	HCC1	HCC	9	Epithelial cell
ACCCACTAGCGTCTAT-1_1_1	7122	1659	5.19517	HCC1	HCC	5	Epithelial cell
ACCCACTAGTAGGTGC-1_1_1	12271	2160	4.73474	HCC1	HCC	6	Epithelial cell
ACCCACTCAAGGTGTG-1_1_1	5203	1482	4.74726	HCC1	HCC	5	Epithelial cell
ACCCACTCACACAGAG-1_1_1	11611	2169	5.94264	HCC1	HCC	6	Epithelial cell
ACCCACTCACCTCGGA-1_1_1	8138	1997	3.30548	HCC1	HCC	16	Epithelial cell
ACCCACTCAGGGTTAG-1_1_1	3802	1057	9.4424	HCC1	HCC	5	Epithelial cell
ACCCACTCATGGTCTA-1_1_1	6407	1526	8.36585	HCC1	HCC	6	Epithelial cell
ACCCACTGTACCAGTT-1_1_1	2376	792	1.3468	HCC1	HCC	10	Epithelial cell
ACCCACTGTGGCAAAC-1_1_1	4654	1591	7.37	HCC1	HCC	16	Epithelial cell
ACCCACTTCACTATTC-1_1_1	6653	1436	5.15557	HCC1	HCC	6	Epithelial cell
ACCCACTTCAGCAACT-1_1_1	9959	1848	4.59886	HCC1	HCC	6	Epithelial cell
ACCCACTTCCCTCAGT-1_1_1	2894	917	2.07326	HCC1	HCC	9	Epithelial cell
ACCCACTTCCGAAGAG-1_1_1	5964	1572	4.86251	HCC1	HCC	5	Epithelial cell
ACCCACTTCCGTACAA-1_1_1	8726	1869	4.21728	HCC1	HCC	6	Epithelial cell
ACCCACTTCCTAGAAC-1_1_1	8243	1706	6.02936	HCC1	HCC	6	Epithelial cell
ACCCACTTCCTGTACC-1_1_1	5810	1357	5.37005	HCC1	HCC	6	Epithelial cell
ACCCACTTCGCCAGCA-1_1_1	3621	1064	6.48992	HCC1	HCC	5	Epithelial cell
ACCGTAAAGCTAGGCA-1_1_1	6281	1623	7.92867	HCC1	HCC	6	Epithelial cell
ACCGTAACAAACCCAT-1_1_1	9836	2007	4.6462	HCC1	HCC	6	Epithelial cell
ACCGTAACAAACTGTC-1_1_1	4272	1827	5.73502	HCC1	HCC	7	Endothelial cell
ACCGTAACAAGCTGGA-1_1_1	2498	884	5.92474	HCC1	HCC	29	Epithelial cell
ACCGTAACACTTACGA-1_1_1	2772	1051	7.10678	HCC1	HCC	16	Epithelial cell
ACCGTAAGTACTCGCG-1_1_1	5037	1212	4.66548	HCC1	HCC	6	Epithelial cell
ACCGTAAGTGACCAAG-1_1_1	7176	1936	7.16276	HCC1	HCC	16	Epithelial cell
ACCGTAAGTGGAAAGA-1_1_1	9653	2000	7.52098	HCC1	HCC	6	Epithelial cell
ACCGTAAGTGTGAAAT-1_1_1	5072	1309	9.34543	HCC1	HCC	6	Epithelial cell
ACCGTAAGTTAAAGTG-1_1_1	3954	1283	8.64947	HCC1	HCC	16	Epithelial cell
ACCGTAATCAGGTTCA-1_1_1	12905	2288	4.43239	HCC1	HCC	6	Epithelial cell
ACCGTAATCGCCGTGA-1_1_1	14619	2488	7.35344	HCC1	HCC	6	Epithelial cell
ACCGTAATCGTCACGG-1_1_1	8276	1928	5.43741	HCC1	HCC	32	Epithelial cell
ACCGTAATCGTTTATC-1_1_1	12411	2562	6.96157	HCC1	HCC	6	Epithelial cell
ACCGTAATCTAACTCT-1_1_1	3909	1315	6.49783	HCC1	HCC	5	Epithelial cell
ACCGTAATCTTCCTTC-1_1_1	4754	1246	8.39293	HCC1	HCC	5	Epithelial cell
ACCTTTAAGCAATATG-1_1_1	5742	1559	4.71961	HCC1	HCC	29	Epithelial cell
ACCTTTAAGCGTGAAC-1_1_1	10962	2357	7.09725	HCC1	HCC	6	Epithelial cell
ACCTTTAAGGTCGGAT-1_1_1	7064	1802	4.65742	HCC1	HCC	10	Epithelial cell
ACCTTTAAGTCGTTTG-1_1_1	8912	2061	7.23743	HCC1	HCC	5	Epithelial cell
ACCTTTACAAGAGTCG-1_1_1	6588	1615	5.5252	HCC1	HCC	6	Epithelial cell
ACCTTTACACGACGAA-1_1_1	3096	1168	5.39406	HCC1	HCC	16	Epithelial cell
ACCTTTACAGATGGGT-1_1_1	17313	2674	6.58465	HCC1	HCC	6	Epithelial cell
ACCTTTACAGCGTCCA-1_1_1	9070	1931	6.0419	HCC1	HCC	5	Epithelial cell
ACCTTTACATGCAACT-1_1_1	5911	1459	5.58281	HCC1	HCC	29	Epithelial cell
ACCTTTAGTAGCGTGA-1_1_1	5093	1523	5.00687	HCC1	HCC	5	Epithelial cell
ACCTTTAGTATTACCG-1_1_1	5235	1276	8.99713	HCC1	HCC	5	Epithelial cell
ACCTTTAGTGCCTGGT-1_1_1	14503	2417	5.17824	HCC1	HCC	6	Epithelial cell
ACCTTTAGTTCAGCGC-1_1_1	5406	1883	3.20015	HCC1	HCC	16	Epithelial cell
ACCTTTAGTTGAGTTC-1_1_1	4266	1127	7.43085	HCC1	HCC	5	Epithelial cell
ACCTTTATCATGTAGC-1_1_1	5556	1289	7.21742	HCC1	HCC	5	Epithelial cell
ACCTTTATCCGTCATC-1_1_1	6116	1778	4.74166	HCC1	HCC	10	Epithelial cell
ACCTTTATCGTTTGCC-1_1_1	5578	1310	5.44998	HCC1	HCC	5	Epithelial cell
ACCTTTATCTCGATGA-1_1_1	3673	979	6.47972	HCC1	HCC	9	Epithelial cell
ACGAGCCAGACCACGA-1_1_1	5271	1273	7.20926	HCC1	HCC	5	Epithelial cell
ACGAGCCAGCACCGTC-1_1_1	9773	1914	4.28732	HCC1	HCC	6	Epithelial cell
ACGAGCCAGGTAGCCA-1_1_1	9179	1908	5.83942	HCC1	HCC	6	Epithelial cell
ACGAGCCCATTCTTAC-1_1_1	5033	1243	5.36459	HCC1	HCC	5	Epithelial cell
ACGAGCCGTAGCGATG-1_1_1	2486	1186	6.43604	HCC1	HCC	7	Endothelial cell
ACGAGCCGTGAGGCTA-1_1_1	7202	1763	5.34574	HCC1	HCC	5	Epithelial cell
ACGAGCCGTGTAAGTA-1_1_1	5943	1310	6.78109	HCC1	HCC	6	Epithelial cell
ACGAGCCGTTCCACAA-1_1_1	4482	1348	8.23293	HCC1	HCC	29	Epithelial cell
ACGAGCCGTTCCCGAG-1_1_1	9488	2629	4.14207	HCC1	HCC	16	Epithelial cell
ACGAGCCTCACCCTCA-1_1_1	9904	2163	6.78514	HCC1	HCC	6	Epithelial cell
ACGAGCCTCCCAAGTA-1_1_1	7661	1572	7.91019	HCC1	HCC	6	Epithelial cell
ACGAGCCTCCTGTAGA-1_1_1	3630	1024	5.70248	HCC1	HCC	5	Epithelial cell
ACGAGCCTCTGAAAGA-1_1_1	6196	1496	6.40736	HCC1	HCC	6	Epithelial cell
ACGAGCCTCTGCGACG-1_1_1	5253	1175	4.94955	HCC1	HCC	5	Epithelial cell
ACGAGGAAGGGTATCG-1_1_1	7996	1670	5.37769	HCC1	HCC	6	Epithelial cell
ACGAGGAAGGGTGTGT-1_1_1	4463	1003	8.62648	HCC1	HCC	5	Epithelial cell
ACGAGGACAAAGTCAA-1_1_1	9067	1776	9.1651	HCC1	HCC	6	Epithelial cell
ACGAGGACAATCGAAA-1_1_1	9887	2034	5.96743	HCC1	HCC	6	Epithelial cell
ACGAGGACACCGATAT-1_1_1	4864	1747	5.67434	HCC1	HCC	7	Endothelial cell
ACGAGGACAGAGCCAA-1_1_1	8611	2331	4.14586	HCC1	HCC	16	Epithelial cell
ACGAGGACAGCTGCTG-1_1_1	2424	1178	4.86799	HCC1	HCC	7	Endothelial cell
ACGAGGACAGCTTAAC-1_1_1	6729	1599	5.69178	HCC1	HCC	5	Epithelial cell
ACGAGGACATGCCACG-1_1_1	18183	2985	5.05967	HCC1	HCC	10	Epithelial cell
ACGAGGAGTAGCGATG-1_1_1	5611	1203	4.93673	HCC1	HCC	9	Epithelial cell
ACGAGGAGTGCACTTA-1_1_1	5929	1427	7.47175	HCC1	HCC	6	Epithelial cell
ACGAGGAGTGCTAGCC-1_1_1	5575	1317	6.72646	HCC1	HCC	5	Epithelial cell
ACGAGGAGTGTGCCTG-1_1_1	6762	2117	5.70837	HCC1	HCC	5	Epithelial cell
ACGAGGATCACATGCA-1_1_1	8683	1836	6.67972	HCC1	HCC	32	Epithelial cell
ACGAGGATCATAACCG-1_1_1	5155	1528	6.73133	HCC1	HCC	5	Epithelial cell
ACGAGGATCCAGAAGG-1_1_1	9042	1864	5.05419	HCC1	HCC	29	Epithelial cell
ACGAGGATCGATAGAA-1_1_1	11903	2350	4.89792	HCC1	HCC	6	Epithelial cell
ACGAGGATCGTGGACC-1_1_1	17737	2713	4.26791	HCC1	HCC	29	Epithelial cell
ACGATACAGCCAGAAC-1_1_1	14552	2332	5.43568	HCC1	HCC	6	Epithelial cell
ACGATACAGCTCTCGG-1_1_1	8284	1963	2.13665	HCC1	HCC	29	Epithelial cell
ACGATACAGGAATTAC-1_1_1	6398	1293	6.40825	HCC1	HCC	6	Epithelial cell
ACGATACAGGCGCTCT-1_1_1	5932	1456	8.95145	HCC1	HCC	5	Epithelial cell
ACGATACAGGCTAGCA-1_1_1	12342	2355	6.47383	HCC1	HCC	6	Epithelial cell
ACGATACAGGTGATTA-1_1_1	6075	1458	5.8107	HCC1	HCC	6	Epithelial cell
ACGATACAGTCTTGCA-1_1_1	5210	1580	5.12476	HCC1	HCC	5	Epithelial cell
ACGATACAGTGTACGG-1_1_1	4093	1192	6.4256	HCC1	HCC	5	Epithelial cell
ACGATACCAAGGACTG-1_1_1	3336	1110	4.91607	HCC1	HCC	5	Epithelial cell
ACGATACCAATGAATG-1_1_1	15375	2485	6.27642	HCC1	HCC	6	Epithelial cell
ACGATACCACCTGGTG-1_1_1	2761	965	4.85331	HCC1	HCC	4	Myeloid cell
ACGATACCATCTATGG-1_1_1	8390	2106	5.4708	HCC1	HCC	16	Epithelial cell
ACGATACGTAAGAGGA-1_1_1	4202	1154	7.49643	HCC1	HCC	5	Epithelial cell
ACGATACGTACGCTGC-1_1_1	7810	1881	7.34955	HCC1	HCC	20	Epithelial cell
ACGATACGTAGCAAAT-1_1_1	2364	1074	3.34179	HCC1	HCC	7	Endothelial cell
ACGATACGTATCTGCA-1_1_1	5966	1457	7.24103	HCC1	HCC	5	Epithelial cell
ACGATACGTCCCTTGT-1_1_1	5354	1199	8.33022	HCC1	HCC	9	Epithelial cell
ACGATACGTGAGTATA-1_1_1	3838	1337	9.14539	HCC1	HCC	29	Epithelial cell
ACGATACGTGTGCGTC-1_1_1	8354	1899	7.661	HCC1	HCC	6	Epithelial cell
ACGATACTCGCGTTTC-1_1_1	4274	1740	4.14132	HCC1	HCC	30	Fibroblasts
ACGATACTCTATGTGG-1_1_1	6618	1419	8.0689	HCC1	HCC	6	Epithelial cell
ACGATACTCTTTACAC-1_1_1	14386	2567	5.47755	HCC1	HCC	6	Epithelial cell
ACGATGTAGCAGGCTA-1_1_1	12561	2518	9.56134	HCC1	HCC	6	Epithelial cell
ACGATGTAGTAGCGGT-1_1_1	5409	1329	8.1161	HCC1	HCC	5	Epithelial cell
ACGATGTAGTGAAGTT-1_1_1	6694	1551	5.79624	HCC1	HCC	5	Epithelial cell
ACGATGTAGTGCTGCC-1_1_1	6324	1587	5.75585	HCC1	HCC	5	Epithelial cell
ACGATGTAGTGTTGAA-1_1_1	3224	902	1.89206	HCC1	HCC	9	Epithelial cell
ACGATGTCAATCACAC-1_1_1	4204	960	6.44624	HCC1	HCC	9	Epithelial cell
ACGATGTCAATTCCTT-1_1_1	8175	1801	4.52599	HCC1	HCC	6	Epithelial cell
ACGATGTCACATGACT-1_1_1	3376	1071	5.47986	HCC1	HCC	10	Epithelial cell
ACGATGTCACATGGGA-1_1_1	2197	939	5.32544	HCC1	HCC	11	Fibroblasts
ACGATGTCAGATCTGT-1_1_1	7913	2014	6.47037	HCC1	HCC	6	Epithelial cell
ACGATGTCAGGAACGT-1_1_1	6300	1516	6.61905	HCC1	HCC	5	Epithelial cell
ACGATGTCAGGCTCAC-1_1_1	3508	886	1.56784	HCC1	HCC	9	Epithelial cell
ACGATGTCAGGGTATG-1_1_1	6094	1645	4.98851	HCC1	HCC	16	Epithelial cell
ACGATGTCATCCCACT-1_1_1	7589	1792	4.98089	HCC1	HCC	20	Epithelial cell
ACGATGTCATCCGTGG-1_1_1	12785	2527	5.70982	HCC1	HCC	6	Epithelial cell
ACGATGTCATTCTTAC-1_1_1	10874	1898	3.07155	HCC1	HCC	6	Epithelial cell
ACGATGTGTAAATGTG-1_1_1	2954	1178	7.61679	HCC1	HCC	11	Fibroblasts
ACGATGTGTTATTCTC-1_1_1	4097	1264	7.835	HCC1	HCC	29	Epithelial cell
ACGATGTTCACATAGC-1_1_1	8849	1854	7.07425	HCC1	HCC	6	Epithelial cell
ACGATGTTCAGTTAGC-1_1_1	6517	1372	7.30397	HCC1	HCC	6	Epithelial cell
ACGATGTTCAGTTGAC-1_1_1	2947	949	8.3814	HCC1	HCC	5	Epithelial cell
ACGATGTTCCGAAGAG-1_1_1	7109	1472	4.54354	HCC1	HCC	5	Epithelial cell
ACGATGTTCCTGTAGA-1_1_1	6080	1418	5.72368	HCC1	HCC	6	Epithelial cell
ACGATGTTCTCCAGGG-1_1_1	3754	1260	9.03037	HCC1	HCC	16	Epithelial cell
ACGATGTTCTGACCTC-1_1_1	4146	1154	8.29715	HCC1	HCC	6	Epithelial cell
ACGATGTTCTTCGAGA-1_1_1	6201	1450	6.25706	HCC1	HCC	6	Epithelial cell
ACGCAGCAGCCTTGAT-1_1_1	6432	1477	5.55037	HCC1	HCC	6	Epithelial cell
ACGCAGCCACCCAGTG-1_1_1	7376	1549	4.63666	HCC1	HCC	5	Epithelial cell
ACGCAGCGTCCAGTGC-1_1_1	6523	1470	6.08616	HCC1	HCC	5	Epithelial cell
ACGCAGCGTCCTGCTT-1_1_1	3211	1094	8.56431	HCC1	HCC	4	Myeloid cell
ACGCAGCGTGAGGGAG-1_1_1	20261	2875	5.35512	HCC1	HCC	6	Epithelial cell
ACGCAGCGTGGTCCGT-1_1_1	4120	1195	5.7767	HCC1	HCC	5	Epithelial cell
ACGCAGCTCAACCATG-1_1_1	5974	1530	8.18547	HCC1	HCC	6	Epithelial cell
ACGCAGCTCAACGAAA-1_1_1	2422	1052	7.76218	HCC1	HCC	34	Endothelial cell
ACGCAGCTCACGATGT-1_1_1	2421	855	4.54358	HCC1	HCC	4	Myeloid cell
ACGCAGCTCAGTTAGC-1_1_1	5209	1294	6.93031	HCC1	HCC	5	Epithelial cell
ACGCAGCTCATCACCC-1_1_1	2133	759	6.00094	HCC1	HCC	14	Myeloid cell
ACGCAGCTCCACGACG-1_1_1	3165	868	2.24329	HCC1	HCC	9	Epithelial cell
ACGCAGCTCCGCAGTG-1_1_1	9561	1804	3.9954	HCC1	HCC	6	Epithelial cell
ACGCAGCTCGCCCTTA-1_1_1	9411	2235	6.03549	HCC1	HCC	32	Epithelial cell
ACGCAGCTCGTCCGTT-1_1_1	5193	1939	2.52263	HCC1	HCC	7	Endothelial cell
ACGCCAGAGCGTAATA-1_1_1	6766	1420	6.35531	HCC1	HCC	6	Epithelial cell
ACGCCAGAGTAGATGT-1_1_1	8232	1868	7.30078	HCC1	HCC	20	Epithelial cell
ACGCCAGCAAAGAATC-1_1_1	2724	762	0.954479	HCC1	HCC	9	Epithelial cell
ACGCCAGCAAGCCGCT-1_1_1	2630	869	2.39544	HCC1	HCC	9	Epithelial cell
ACGCCAGCAAGTCATC-1_1_1	14694	2277	5.91398	HCC1	HCC	6	Epithelial cell
ACGCCAGCACACTGCG-1_1_1	5059	1369	6.64163	HCC1	HCC	6	Epithelial cell
ACGCCAGCACAGCCCA-1_1_1	8644	1713	5.20592	HCC1	HCC	6	Epithelial cell
ACGCCAGCACGTAAGG-1_1_1	13740	2554	4.81805	HCC1	HCC	6	Epithelial cell
ACGCCAGCAGTAAGAT-1_1_1	5000	1338	5.78	HCC1	HCC	32	Epithelial cell
ACGCCAGCATAGACTC-1_1_1	5402	1415	6.73825	HCC1	HCC	6	Epithelial cell
ACGCCAGCATAGGATA-1_1_1	6361	1560	8.63072	HCC1	HCC	6	Epithelial cell
ACGCCAGCATGGATGG-1_1_1	4444	1250	7.13321	HCC1	HCC	6	Epithelial cell
ACGCCAGCATGTTCCC-1_1_1	8565	1941	6.16462	HCC1	HCC	6	Epithelial cell
ACGCCAGGTCCAGTTA-1_1_1	5882	1323	4.64128	HCC1	HCC	6	Epithelial cell
ACGCCAGGTGATAAGT-1_1_1	7135	1746	5.53609	HCC1	HCC	6	Epithelial cell
ACGCCAGGTTATGCGT-1_1_1	8813	1862	5.33303	HCC1	HCC	6	Epithelial cell
ACGCCAGGTTGGTTTG-1_1_1	7019	1808	5.24291	HCC1	HCC	10	Epithelial cell
ACGCCAGGTTGTTTGG-1_1_1	4615	1140	8.14735	HCC1	HCC	9	Epithelial cell
ACGCCAGTCAGGTTCA-1_1_1	8637	1732	9.27405	HCC1	HCC	6	Epithelial cell
ACGCCAGTCTGAGTGT-1_1_1	5547	1347	6.20155	HCC1	HCC	6	Epithelial cell
ACGCCGAAGAAACGAG-1_1_1	7837	1801	5.30815	HCC1	HCC	32	Epithelial cell
ACGCCGAAGCCCAACC-1_1_1	2909	1100	4.98453	HCC1	HCC	11	Fibroblasts
ACGCCGAAGGCTATCT-1_1_1	2435	1203	5.42094	HCC1	HCC	34	Endothelial cell
ACGCCGAAGGTGCTAG-1_1_1	4693	1245	6.73343	HCC1	HCC	6	Epithelial cell
ACGCCGAAGTGGCACA-1_1_1	5985	1349	5.69758	HCC1	HCC	6	Epithelial cell
ACGCCGACACTCGACG-1_1_1	8893	1955	6.00472	HCC1	HCC	6	Epithelial cell
ACGCCGACAGCTCGCA-1_1_1	6385	1475	5.1527	HCC1	HCC	6	Epithelial cell
ACGCCGACAGGAACGT-1_1_1	5287	1450	7.33876	HCC1	HCC	5	Epithelial cell
ACGCCGACAGGGATTG-1_1_1	12029	2183	4.54734	HCC1	HCC	6	Epithelial cell
ACGCCGACATCTCGCT-1_1_1	7227	2029	4.82911	HCC1	HCC	6	Epithelial cell
ACGCCGACATGCAATC-1_1_1	5348	1434	8.39566	HCC1	HCC	5	Epithelial cell
ACGCCGAGTATAATGG-1_1_1	2120	655	2.12264	HCC1	HCC	9	Epithelial cell
ACGCCGAGTATATCCG-1_1_1	9654	1999	7.41661	HCC1	HCC	5	Epithelial cell
ACGCCGAGTCGGGTCT-1_1_1	4992	1419	5.10817	HCC1	HCC	5	Epithelial cell
ACGCCGAGTTCGGGCT-1_1_1	5720	1461	4.26573	HCC1	HCC	5	Epithelial cell
ACGCCGATCACTCCTG-1_1_1	7319	1899	5.68384	HCC1	HCC	6	Epithelial cell
ACGCCGATCAGCTCTC-1_1_1	6605	1467	6.35882	HCC1	HCC	6	Epithelial cell
ACGCCGATCAGCTTAG-1_1_1	2619	970	5.30737	HCC1	HCC	29	Epithelial cell
ACGCCGATCGAGGTAG-1_1_1	5664	1437	9.25141	HCC1	HCC	6	Epithelial cell
ACGCCGATCGTAGGAG-1_1_1	6442	1528	5.79013	HCC1	HCC	6	Epithelial cell
ACGGAGAAGAACTCGG-1_1_1	3305	866	1.51286	HCC1	HCC	9	Epithelial cell
ACGGAGAAGGCTACGA-1_1_1	9851	2187	5.06548	HCC1	HCC	5	Epithelial cell
ACGGAGACAAGGACTG-1_1_1	5329	1359	9.88929	HCC1	HCC	5	Epithelial cell
ACGGAGACACATGTGT-1_1_1	5677	1621	6.67606	HCC1	HCC	5	Epithelial cell
ACGGAGACACGGTAGA-1_1_1	7678	1725	6.6684	HCC1	HCC	6	Epithelial cell
ACGGAGACAGACGCAA-1_1_1	3853	1198	5.52816	HCC1	HCC	5	Epithelial cell
ACGGAGACAGCTTCGG-1_1_1	7285	1899	5.9849	HCC1	HCC	20	Epithelial cell
ACGGAGACATGTCTCC-1_1_1	4332	1785	3.41644	HCC1	HCC	7	Endothelial cell
ACGGAGAGTGCATCTA-1_1_1	2490	934	5.1004	HCC1	HCC	5	Epithelial cell
ACGGAGAGTTCTCATT-1_1_1	8801	1766	6.69242	HCC1	HCC	6	Epithelial cell
ACGGAGAGTTGTTTGG-1_1_1	6548	1857	3.49725	HCC1	HCC	16	Epithelial cell
ACGGAGATCAAGATCC-1_1_1	8389	1854	5.50721	HCC1	HCC	6	Epithelial cell
ACGGAGATCCACTCCA-1_1_1	3291	992	2.18778	HCC1	HCC	9	Epithelial cell
ACGGAGATCCCACTTG-1_1_1	5636	1351	8.90703	HCC1	HCC	5	Epithelial cell
ACGGAGATCGCAAACT-1_1_1	3329	953	5.91769	HCC1	HCC	5	Epithelial cell
ACGGAGATCGTGTAGT-1_1_1	5564	1498	6.64989	HCC1	HCC	6	Epithelial cell
ACGGAGATCTGTCTAT-1_1_1	6412	1372	5.64566	HCC1	HCC	6	Epithelial cell
ACGGCCAAGATCCCGC-1_1_1	7512	1563	5.53781	HCC1	HCC	6	Epithelial cell
ACGGCCAAGCCGTCGT-1_1_1	4219	1323	8.53283	HCC1	HCC	29	Epithelial cell
ACGGCCAAGCCTCGTG-1_1_1	4184	1155	7.19407	HCC1	HCC	5	Epithelial cell
ACGGCCAAGGCTCATT-1_1_1	7512	1719	6.60277	HCC1	HCC	6	Epithelial cell
ACGGCCAAGGGTCGAT-1_1_1	8120	1669	5.70197	HCC1	HCC	6	Epithelial cell
ACGGCCAAGTGAACAT-1_1_1	10593	2342	5.56972	HCC1	HCC	29	Epithelial cell
ACGGCCAAGTGTCCAT-1_1_1	7117	1519	6.87087	HCC1	HCC	5	Epithelial cell
ACGGCCACACAGGAGT-1_1_1	7223	1740	5.62093	HCC1	HCC	5	Epithelial cell
ACGGCCACACGTGAGA-1_1_1	23634	3334	5.97021	HCC1	HCC	20	Epithelial cell
ACGGCCACACTTCTGC-1_1_1	12517	2349	3.45131	HCC1	HCC	6	Epithelial cell
ACGGCCACAGTATAAG-1_1_1	4255	1168	9.56522	HCC1	HCC	5	Epithelial cell
ACGGCCACATAGAAAC-1_1_1	6695	1559	5.69081	HCC1	HCC	6	Epithelial cell
ACGGCCAGTCAACATC-1_1_1	7358	1805	5.55858	HCC1	HCC	5	Epithelial cell
ACGGCCAGTGACGGTA-1_1_1	6212	1557	5.18352	HCC1	HCC	5	Epithelial cell
ACGGCCAGTGCACTTA-1_1_1	11587	2165	6.0844	HCC1	HCC	6	Epithelial cell
ACGGCCAGTTACAGAA-1_1_1	7148	1674	6.12759	HCC1	HCC	5	Epithelial cell
ACGGCCAGTTCAGGCC-1_1_1	6062	1564	4.43748	HCC1	HCC	5	Epithelial cell
ACGGCCAGTTCGCTAA-1_1_1	6737	1603	5.96705	HCC1	HCC	5	Epithelial cell
ACGGCCATCACTATTC-1_1_1	5702	1649	8.76885	HCC1	HCC	6	Epithelial cell
ACGGCCATCCGTAGGC-1_1_1	3661	1263	5.59956	HCC1	HCC	5	Epithelial cell
ACGGCCATCTATCCCG-1_1_1	17660	2661	4.84711	HCC1	HCC	6	Epithelial cell
ACGGGCTAGCCCAGCT-1_1_1	15989	2698	6.43567	HCC1	HCC	6	Epithelial cell
ACGGGCTAGCGAAGGG-1_1_1	13969	2982	3.45766	HCC1	HCC	16	Epithelial cell
ACGGGCTAGCGGATCA-1_1_1	13408	2269	5.52655	HCC1	HCC	6	Epithelial cell
ACGGGCTAGCTTCGCG-1_1_1	5180	1391	6.89189	HCC1	HCC	6	Epithelial cell
ACGGGCTAGGCTACGA-1_1_1	3009	1144	8.17547	HCC1	HCC	16	Epithelial cell
ACGGGCTCACGAGAGT-1_1_1	7978	2047	6.07922	HCC1	HCC	10	Epithelial cell
ACGGGCTCATTATCTC-1_1_1	7866	1708	4.48767	HCC1	HCC	6	Epithelial cell
ACGGGCTGTAGCTTGT-1_1_1	6611	1429	8.59174	HCC1	HCC	6	Epithelial cell
ACGGGCTGTCTGATTG-1_1_1	7028	1535	6.43142	HCC1	HCC	6	Epithelial cell
ACGGGCTGTTCGGGCT-1_1_1	9305	1811	7.4691	HCC1	HCC	6	Epithelial cell
ACGGGCTTCACCCTCA-1_1_1	4217	1091	7.51719	HCC1	HCC	5	Epithelial cell
ACGGGCTTCCACGACG-1_1_1	8725	1805	4.55014	HCC1	HCC	6	Epithelial cell
ACGGGCTTCCGTTGTC-1_1_1	5846	1328	5.74752	HCC1	HCC	5	Epithelial cell
ACGGGCTTCGGCTTGG-1_1_1	8690	1770	6.4672	HCC1	HCC	6	Epithelial cell
ACGGGTCAGCAACGGT-1_1_1	6607	1647	5.91797	HCC1	HCC	6	Epithelial cell
ACGGGTCAGCCCAACC-1_1_1	7478	1717	7.52875	HCC1	HCC	5	Epithelial cell
ACGGGTCAGGTGCTAG-1_1_1	3515	1369	5.03556	HCC1	HCC	7	Endothelial cell
ACGGGTCCAAGGCTCC-1_1_1	14612	2437	4.33206	HCC1	HCC	6	Epithelial cell
ACGGGTCCACATGTGT-1_1_1	3611	1044	7.75408	HCC1	HCC	5	Epithelial cell
ACGGGTCCAGCCACCA-1_1_1	5124	1862	4.68384	HCC1	HCC	32	Epithelial cell
ACGGGTCCAGGAACGT-1_1_1	9514	2012	4.58272	HCC1	HCC	6	Epithelial cell
ACGGGTCCAGGGATTG-1_1_1	6504	1404	5.78106	HCC1	HCC	6	Epithelial cell
ACGGGTCCATTTCACT-1_1_1	6550	1376	5.40458	HCC1	HCC	6	Epithelial cell
ACGGGTCGTAAATGTG-1_1_1	7059	1711	4.51905	HCC1	HCC	5	Epithelial cell
ACGGGTCGTACCTACA-1_1_1	5988	1489	6.74683	HCC1	HCC	5	Epithelial cell
ACGGGTCGTAGAAGGA-1_1_1	4025	1555	3.82609	HCC1	HCC	34	Endothelial cell
ACGGGTCGTCAAACTC-1_1_1	12584	2682	8.93198	HCC1	HCC	29	Epithelial cell
ACGGGTCGTCCGAAGA-1_1_1	5716	1398	5.87824	HCC1	HCC	5	Epithelial cell
ACGGGTCGTCTAAACC-1_1_1	3222	1222	6.2694	HCC1	HCC	27	Myeloid cell
ACGGGTCGTGCAGACA-1_1_1	2851	849	2.24483	HCC1	HCC	9	Epithelial cell
ACGGGTCGTGTTAAGA-1_1_1	5034	1456	9.55503	HCC1	HCC	6	Epithelial cell
ACGGGTCGTTAAGACA-1_1_1	2544	1124	5.38522	HCC1	HCC	11	Fibroblasts
ACGGGTCGTTCACGGC-1_1_1	6718	1703	6.05835	HCC1	HCC	6	Epithelial cell
ACGGGTCTCAACCATG-1_1_1	5580	1447	7.59857	HCC1	HCC	6	Epithelial cell
ACGGGTCTCAACGGCC-1_1_1	6569	1731	5.17583	HCC1	HCC	5	Epithelial cell
ACGGGTCTCAGCATGT-1_1_1	5040	1360	7.59921	HCC1	HCC	5	Epithelial cell
ACGGGTCTCAGGATCT-1_1_1	5415	1323	5.6325	HCC1	HCC	5	Epithelial cell
ACGGGTCTCATTATCC-1_1_1	24475	3368	4.87845	HCC1	HCC	5	Epithelial cell
ACGGGTCTCCACGACG-1_1_1	6165	1494	8.35361	HCC1	HCC	5	Epithelial cell
ACGGGTCTCCACGTGG-1_1_1	6848	1729	4.08879	HCC1	HCC	10	Epithelial cell
ACGGGTCTCCTTGACC-1_1_1	4137	1244	7.1066	HCC1	HCC	16	Epithelial cell
ACGGGTCTCCTTTCTC-1_1_1	6583	1724	6.0003	HCC1	HCC	16	Epithelial cell
ACGGGTCTCTCATTCA-1_1_1	6383	1692	6.89331	HCC1	HCC	5	Epithelial cell
ACGGGTCTCTGTTGAG-1_1_1	5983	2045	4.06151	HCC1	HCC	11	Fibroblasts
ACGTCAAAGATCTGAA-1_1_1	6153	1428	6.74468	HCC1	HCC	5	Epithelial cell
ACGTCAAAGTCATCCA-1_1_1	4109	1255	8.3962	HCC1	HCC	5	Epithelial cell
ACGTCAAAGTGGGCTA-1_1_1	9712	2068	4.00535	HCC1	HCC	5	Epithelial cell
ACGTCAACACACATGT-1_1_1	4611	1156	9.95446	HCC1	HCC	6	Epithelial cell
ACGTCAACACCAGGCT-1_1_1	7206	1758	7.68804	HCC1	HCC	5	Epithelial cell
ACGTCAACACGCTTTC-1_1_1	5320	1392	8.62782	HCC1	HCC	5	Epithelial cell
ACGTCAAGTACCAGTT-1_1_1	2202	1033	5.76748	HCC1	HCC	11	Fibroblasts
ACGTCAAGTACCATCA-1_1_1	10331	2333	6.68861	HCC1	HCC	5	Epithelial cell
ACGTCAAGTACTCAAC-1_1_1	3261	1327	4.63048	HCC1	HCC	16	Epithelial cell
ACGTCAAGTGATGTCT-1_1_1	8034	1876	5.32736	HCC1	HCC	5	Epithelial cell
ACGTCAATCAGAGACG-1_1_1	13549	2183	3.21795	HCC1	HCC	6	Epithelial cell
ACGTCAATCATTGCGA-1_1_1	11451	2350	5.29211	HCC1	HCC	5	Epithelial cell
ACGTCAATCCGGGTGT-1_1_1	6710	1686	8.1073	HCC1	HCC	6	Epithelial cell
ACGTCAATCGGAATCT-1_1_1	8860	2269	4.79684	HCC1	HCC	10	Epithelial cell
ACGTCAATCTCCAACC-1_1_1	4114	1432	9.45552	HCC1	HCC	6	Epithelial cell
ACGTCAATCTGTGCAA-1_1_1	5058	1466	6.18822	HCC1	HCC	5	Epithelial cell
ACGTCAATCTTCGAGA-1_1_1	5049	1393	6.89245	HCC1	HCC	5	Epithelial cell
ACTATCTAGAGCTGGT-1_1_1	8640	1646	3.64583	HCC1	HCC	6	Epithelial cell
ACTATCTAGCGTTCCG-1_1_1	10701	2466	5.74713	HCC1	HCC	16	Epithelial cell
ACTATCTAGCTTCGCG-1_1_1	7453	1716	5.42064	HCC1	HCC	6	Epithelial cell
ACTATCTAGTACGACG-1_1_1	3596	1348	5.28365	HCC1	HCC	11	Fibroblasts
ACTATCTAGTACGATA-1_1_1	4728	1346	5.56261	HCC1	HCC	5	Epithelial cell
ACTATCTAGTATGACA-1_1_1	18737	2945	4.29631	HCC1	HCC	6	Epithelial cell
ACTATCTAGTGAAGTT-1_1_1	11650	2248	4.03433	HCC1	HCC	6	Epithelial cell
ACTATCTAGTGGACGT-1_1_1	7481	1581	4.34434	HCC1	HCC	6	Epithelial cell
ACTATCTCACTAGTAC-1_1_1	7023	1768	5.5959	HCC1	HCC	10	Epithelial cell
ACTATCTCAGGGTTAG-1_1_1	7721	1715	4.40357	HCC1	HCC	6	Epithelial cell
ACTATCTCATGGTAGG-1_1_1	8214	1954	9.14293	HCC1	HCC	6	Epithelial cell
ACTATCTGTACTCAAC-1_1_1	11094	2149	5.21904	HCC1	HCC	6	Epithelial cell
ACTATCTGTCAGCTAT-1_1_1	7704	1644	4.78972	HCC1	HCC	5	Epithelial cell
ACTATCTGTGATAAGT-1_1_1	5603	1566	4.99732	HCC1	HCC	5	Epithelial cell
ACTATCTGTTAAGACA-1_1_1	7073	1656	5.61289	HCC1	HCC	6	Epithelial cell
ACTATCTGTTGGAGGT-1_1_1	6812	1510	4.71227	HCC1	HCC	6	Epithelial cell
ACTATCTTCACGCGGT-1_1_1	7432	1719	7.57535	HCC1	HCC	6	Epithelial cell
ACTATCTTCAGAGCTT-1_1_1	3475	1009	9.64029	HCC1	HCC	5	Epithelial cell
ACTATCTTCAGATAAG-1_1_1	7665	2000	4.16177	HCC1	HCC	5	Epithelial cell
ACTATCTTCATGCAAC-1_1_1	15046	2931	6.94537	HCC1	HCC	6	Epithelial cell
ACTGAACAGACAAGCC-1_1_1	15251	2764	8.60927	HCC1	HCC	6	Epithelial cell
ACTGAACAGACCGGAT-1_1_1	8607	1660	5.7279	HCC1	HCC	6	Epithelial cell
ACTGAACAGCCTCGTG-1_1_1	3982	1096	9.01557	HCC1	HCC	5	Epithelial cell
ACTGAACAGCTGCAAG-1_1_1	2278	723	2.19491	HCC1	HCC	9	Epithelial cell
ACTGAACAGTCATCCA-1_1_1	10773	2103	4.502	HCC1	HCC	6	Epithelial cell
ACTGAACAGTGGTAGC-1_1_1	3497	1122	4.46097	HCC1	HCC	16	Epithelial cell
ACTGAACAGTTAGGTA-1_1_1	2143	841	7.18619	HCC1	HCC	5	Epithelial cell
ACTGAACCAAGCGCTC-1_1_1	5760	1532	9.44444	HCC1	HCC	29	Epithelial cell
ACTGAACCAATGAATG-1_1_1	9077	1998	5.29911	HCC1	HCC	5	Epithelial cell
ACTGAACCAGTTAACC-1_1_1	6274	1723	6.07268	HCC1	HCC	6	Epithelial cell
ACTGAACCATACGCTA-1_1_1	6387	1378	4.97886	HCC1	HCC	6	Epithelial cell
ACTGAACCATCACAAC-1_1_1	6046	1471	4.92888	HCC1	HCC	5	Epithelial cell
ACTGAACGTACAAGTA-1_1_1	7741	1617	5.2448	HCC1	HCC	6	Epithelial cell
ACTGAACTCCCATTAT-1_1_1	8751	2061	9.32465	HCC1	HCC	6	Epithelial cell
ACTGAACTCCCTTGCA-1_1_1	2892	895	4.1148	HCC1	HCC	9	Epithelial cell
ACTGAACTCCTTGGTC-1_1_1	9790	2026	5.87334	HCC1	HCC	6	Epithelial cell
ACTGAACTCGATGAGG-1_1_1	6224	1491	7.74422	HCC1	HCC	6	Epithelial cell
ACTGAACTCGGTGTTA-1_1_1	2237	801	2.05633	HCC1	HCC	9	Epithelial cell
ACTGAACTCGTGGACC-1_1_1	2287	874	5.46568	HCC1	HCC	4	Myeloid cell
ACTGAACTCTCGAGTA-1_1_1	18385	3074	7.15801	HCC1	HCC	32	Epithelial cell
ACTGAGTAGAGCCCAA-1_1_1	7284	1529	4.64031	HCC1	HCC	6	Epithelial cell
ACTGAGTAGGATGTAT-1_1_1	6111	1472	6.26739	HCC1	HCC	5	Epithelial cell
ACTGAGTAGGGTCTCC-1_1_1	3797	1225	7.90097	HCC1	HCC	5	Epithelial cell
ACTGAGTAGGTAGCCA-1_1_1	5678	1570	5.61818	HCC1	HCC	5	Epithelial cell
ACTGAGTAGTCCCACG-1_1_1	10786	2708	9.96662	HCC1	HCC	6	Epithelial cell
ACTGAGTAGTCCGGTC-1_1_1	4970	1299	6.49899	HCC1	HCC	5	Epithelial cell
ACTGAGTAGTGGTAGC-1_1_1	6656	1625	4.61238	HCC1	HCC	6	Epithelial cell
ACTGAGTCAAGCTGGA-1_1_1	5021	1356	6.91097	HCC1	HCC	5	Epithelial cell
ACTGAGTCACCAGCAC-1_1_1	6352	1380	7.74559	HCC1	HCC	5	Epithelial cell
ACTGAGTCACGTGAGA-1_1_1	4344	1094	9.23112	HCC1	HCC	5	Epithelial cell
ACTGAGTCAGCTATTG-1_1_1	7684	1686	3.81312	HCC1	HCC	6	Epithelial cell
ACTGAGTCATACGCTA-1_1_1	4861	1256	9.17507	HCC1	HCC	5	Epithelial cell
ACTGAGTGTAGAGGAA-1_1_1	5176	1187	9.02241	HCC1	HCC	9	Epithelial cell
ACTGAGTGTAGCCTAT-1_1_1	3675	944	7.21088	HCC1	HCC	9	Epithelial cell
ACTGAGTGTCATATCG-1_1_1	7062	1580	5.74908	HCC1	HCC	6	Epithelial cell
ACTGAGTGTGTAATGA-1_1_1	6061	1434	5.13117	HCC1	HCC	6	Epithelial cell
ACTGAGTGTTCGTGAT-1_1_1	5624	1452	8.3926	HCC1	HCC	29	Epithelial cell
ACTGAGTTCGCACTCT-1_1_1	6759	1556	5.29664	HCC1	HCC	6	Epithelial cell
ACTGAGTTCTGATTCT-1_1_1	5229	1430	6.29183	HCC1	HCC	5	Epithelial cell
ACTGAGTTCTTGTCAT-1_1_1	6445	1542	7.18386	HCC1	HCC	5	Epithelial cell
ACTGATGAGATATGGT-1_1_1	7279	1719	5.28919	HCC1	HCC	6	Epithelial cell
ACTGATGAGCCACCTG-1_1_1	11779	2214	7.64072	HCC1	HCC	6	Epithelial cell
ACTGATGAGGCGATAC-1_1_1	3247	884	1.69387	HCC1	HCC	9	Epithelial cell
ACTGATGAGTCCATAC-1_1_1	2125	905	5.88235	HCC1	HCC	7	Endothelial cell
ACTGATGAGTTGAGTA-1_1_1	8103	1576	4.14661	HCC1	HCC	6	Epithelial cell
ACTGATGCAAGACACG-1_1_1	7596	1755	5.00263	HCC1	HCC	6	Epithelial cell
ACTGATGCACAGGCCT-1_1_1	2702	860	8.4752	HCC1	HCC	5	Epithelial cell
ACTGATGCACCAGGTC-1_1_1	7444	1866	6.94519	HCC1	HCC	20	Epithelial cell
ACTGATGCAGCCAATT-1_1_1	7529	1836	5.14012	HCC1	HCC	5	Epithelial cell
ACTGATGCATGATCCA-1_1_1	6272	1512	4.12946	HCC1	HCC	6	Epithelial cell
ACTGATGCATGGTCAT-1_1_1	5252	1207	9.02513	HCC1	HCC	5	Epithelial cell
ACTGATGGTCCTAGCG-1_1_1	6380	1481	5.31348	HCC1	HCC	5	Epithelial cell
ACTGATGGTGTGACCC-1_1_1	3176	1074	7.74559	HCC1	HCC	5	Epithelial cell
ACTGATGGTTGAACTC-1_1_1	4079	1158	6.39863	HCC1	HCC	29	Epithelial cell
ACTGATGTCTAGCACA-1_1_1	8975	2230	5.89415	HCC1	HCC	10	Epithelial cell
ACTGATGTCTGACCTC-1_1_1	10478	1947	4.04657	HCC1	HCC	6	Epithelial cell
ACTGATGTCTTAACCT-1_1_1	3104	1181	9.40722	HCC1	HCC	16	Epithelial cell
ACTGCTCAGAGCAATT-1_1_1	8590	1821	5.5064	HCC1	HCC	5	Epithelial cell
ACTGCTCAGAGCCCAA-1_1_1	9923	1796	4.37368	HCC1	HCC	6	Epithelial cell
ACTGCTCAGCAGGCTA-1_1_1	5394	1379	6.52577	HCC1	HCC	5	Epithelial cell
ACTGCTCAGCGGCTTC-1_1_1	10909	2165	5.42671	HCC1	HCC	6	Epithelial cell
ACTGCTCAGGGTTTCT-1_1_1	12497	2500	6.36953	HCC1	HCC	6	Epithelial cell
ACTGCTCAGTCAAGCG-1_1_1	3328	1383	3.90625	HCC1	HCC	30	Fibroblasts
ACTGCTCAGTCGATAA-1_1_1	4641	1292	5.64534	HCC1	HCC	5	Epithelial cell
ACTGCTCAGTCGTTTG-1_1_1	5691	1534	4.88491	HCC1	HCC	5	Epithelial cell
ACTGCTCAGTGACTCT-1_1_1	10282	1903	5.07683	HCC1	HCC	6	Epithelial cell
ACTGCTCCAAAGGAAG-1_1_1	5344	1438	9.18787	HCC1	HCC	16	Epithelial cell
ACTGCTCCAAGAAAGG-1_1_1	5760	1353	8.76736	HCC1	HCC	5	Epithelial cell
ACTGCTCCAAGGTTCT-1_1_1	7851	1649	8.29194	HCC1	HCC	6	Epithelial cell
ACTGCTCCAATCCAAC-1_1_1	10328	2141	8.37529	HCC1	HCC	6	Epithelial cell
ACTGCTCCAATTCCTT-1_1_1	13932	2226	7.32845	HCC1	HCC	6	Epithelial cell
ACTGCTCCACCCTATC-1_1_1	13588	2468	4.08449	HCC1	HCC	6	Epithelial cell
ACTGCTCCATAAGACA-1_1_1	8809	1681	5.22193	HCC1	HCC	6	Epithelial cell
ACTGCTCCATACGCCG-1_1_1	14347	2555	4.88604	HCC1	HCC	20	Epithelial cell
ACTGCTCCATCAGTCA-1_1_1	2715	994	8.61878	HCC1	HCC	16	Epithelial cell
ACTGCTCGTAAACGCG-1_1_1	5332	1495	6.13278	HCC1	HCC	10	Epithelial cell
ACTGCTCGTAAGGATT-1_1_1	6341	1571	8.01135	HCC1	HCC	5	Epithelial cell
ACTGCTCGTACCGAGA-1_1_1	8938	2016	6.20944	HCC1	HCC	5	Epithelial cell
ACTGCTCGTGACGGTA-1_1_1	3004	1038	4.89348	HCC1	HCC	16	Epithelial cell
ACTGCTCGTGGGTATG-1_1_1	12317	2387	6.95786	HCC1	HCC	6	Epithelial cell
ACTGCTCGTTACGCGC-1_1_1	6207	1349	5.0588	HCC1	HCC	6	Epithelial cell
ACTGCTCGTTTACTCT-1_1_1	3581	1236	7.90282	HCC1	HCC	6	Epithelial cell
ACTGCTCTCAAAGACA-1_1_1	10454	2124	5.28028	HCC1	HCC	6	Epithelial cell
ACTGCTCTCATGTGGT-1_1_1	8620	1869	6.58933	HCC1	HCC	6	Epithelial cell
ACTGCTCTCCAAAGTC-1_1_1	4472	1344	7.91592	HCC1	HCC	16	Epithelial cell
ACTGCTCTCGAATCCA-1_1_1	2525	1008	5.9802	HCC1	HCC	5	Epithelial cell
ACTGCTCTCGTCACGG-1_1_1	4569	1291	6.19392	HCC1	HCC	5	Epithelial cell
ACTGCTCTCTTCCTTC-1_1_1	8260	1836	4.61259	HCC1	HCC	6	Epithelial cell
ACTGTCCAGAAGGCCT-1_1_1	15811	2492	5.02814	HCC1	HCC	5	Epithelial cell
ACTGTCCAGCAATATG-1_1_1	3627	1225	4.82492	HCC1	HCC	10	Epithelial cell
ACTGTCCAGGGATGGG-1_1_1	7653	1844	5.00457	HCC1	HCC	29	Epithelial cell
ACTGTCCCAAACGCGA-1_1_1	6887	1874	9.80107	HCC1	HCC	5	Epithelial cell
ACTGTCCCACCCTATC-1_1_1	13723	2757	7.16316	HCC1	HCC	5	Epithelial cell
ACTGTCCCACTCAGGC-1_1_1	3483	1402	4.88085	HCC1	HCC	11	Fibroblasts
ACTGTCCCAGCTGCTG-1_1_1	6272	1466	6.88776	HCC1	HCC	5	Epithelial cell
ACTGTCCGTAAGTAGT-1_1_1	5414	1481	6.16919	HCC1	HCC	20	Epithelial cell
ACTGTCCGTACGAAAT-1_1_1	4657	1274	4.25166	HCC1	HCC	5	Epithelial cell
ACTGTCCGTAGCTTGT-1_1_1	4953	1346	5.39067	HCC1	HCC	5	Epithelial cell
ACTGTCCGTCACTGGC-1_1_1	8971	1828	4.40308	HCC1	HCC	6	Epithelial cell
ACTGTCCGTGCGAAAC-1_1_1	6773	1527	6.76214	HCC1	HCC	6	Epithelial cell
ACTGTCCTCCATGAGT-1_1_1	19477	3505	5.31909	HCC1	HCC	5	Epithelial cell
ACTGTCCTCGAATGGG-1_1_1	2306	752	2.47181	HCC1	HCC	25	T/NK cell
ACTGTCCTCGCGATCG-1_1_1	2367	1116	4.94297	HCC1	HCC	7	Endothelial cell
ACTGTCCTCTCGCTTG-1_1_1	9652	2102	4.44467	HCC1	HCC	5	Epithelial cell
ACTTACTAGAAACGAG-1_1_1	7148	1494	7.17683	HCC1	HCC	5	Epithelial cell
ACTTACTAGACCTAGG-1_1_1	2222	868	7.83078	HCC1	HCC	9	Epithelial cell
ACTTACTAGCACCGTC-1_1_1	9571	1903	8.90189	HCC1	HCC	6	Epithelial cell
ACTTACTAGCAGCCTC-1_1_1	6923	1634	5.2145	HCC1	HCC	6	Epithelial cell
ACTTACTAGCGTAATA-1_1_1	6686	1498	5.6536	HCC1	HCC	6	Epithelial cell
ACTTACTAGCTATGCT-1_1_1	9858	1662	4.6764	HCC1	HCC	6	Epithelial cell
ACTTACTAGGTGATTA-1_1_1	7065	1707	6.51097	HCC1	HCC	6	Epithelial cell
ACTTACTAGTCAATAG-1_1_1	2609	1224	4.71445	HCC1	HCC	34	Endothelial cell
ACTTACTAGTGTCCCG-1_1_1	9817	1932	4.77743	HCC1	HCC	5	Epithelial cell
ACTTACTCAAGGCTCC-1_1_1	2394	851	2.54804	HCC1	HCC	9	Epithelial cell
ACTTACTCACCAACCG-1_1_1	8595	1947	5.03781	HCC1	HCC	6	Epithelial cell
ACTTACTCATATGGTC-1_1_1	12217	2397	4.10903	HCC1	HCC	6	Epithelial cell
ACTTACTCATGAGCGA-1_1_1	6877	1562	5.8892	HCC1	HCC	6	Epithelial cell
ACTTACTGTAAGAGGA-1_1_1	3852	1131	7.26895	HCC1	HCC	5	Epithelial cell
ACTTACTGTATGCTTG-1_1_1	6176	1985	6.39573	HCC1	HCC	32	Epithelial cell
ACTTACTGTCTCTCGT-1_1_1	6934	1442	5.40813	HCC1	HCC	6	Epithelial cell
ACTTACTGTGCACCAC-1_1_1	4422	1259	5.74401	HCC1	HCC	5	Epithelial cell
ACTTACTGTTTAGCTG-1_1_1	10070	1986	8.69911	HCC1	HCC	6	Epithelial cell
ACTTACTTCAACGCTA-1_1_1	5326	1438	5.68907	HCC1	HCC	5	Epithelial cell
ACTTACTTCAGGATCT-1_1_1	9869	2034	4.21522	HCC1	HCC	6	Epithelial cell
ACTTACTTCCAAATGC-1_1_1	7666	1702	6.6658	HCC1	HCC	5	Epithelial cell
ACTTACTTCCCTAATT-1_1_1	5635	1559	8.19876	HCC1	HCC	6	Epithelial cell
ACTTACTTCCGTAGTA-1_1_1	10791	2091	4.53155	HCC1	HCC	6	Epithelial cell
ACTTACTTCGATAGAA-1_1_1	13442	2065	5.53489	HCC1	HCC	5	Epithelial cell
ACTTACTTCGGAGCAA-1_1_1	18618	3159	7.10066	HCC1	HCC	5	Epithelial cell
ACTTACTTCGGATGGA-1_1_1	5141	1172	7.41101	HCC1	HCC	5	Epithelial cell
ACTTACTTCGGTGTTA-1_1_1	5933	1420	4.58453	HCC1	HCC	6	Epithelial cell
ACTTACTTCTGTCAAG-1_1_1	3170	1391	3.34385	HCC1	HCC	13	Endothelial cell
ACTTACTTCTTCGGTC-1_1_1	6782	1790	6.20761	HCC1	HCC	6	Epithelial cell
ACTTGTTAGGCAGTCA-1_1_1	3422	1199	3.65283	HCC1	HCC	29	Epithelial cell
ACTTGTTAGTAGTGCG-1_1_1	9534	1849	4.02769	HCC1	HCC	6	Epithelial cell
ACTTGTTAGTCTCGGC-1_1_1	2339	1045	5.8572	HCC1	HCC	7	Endothelial cell
ACTTGTTCAAACAACA-1_1_1	3425	1432	5.43066	HCC1	HCC	30	Fibroblasts
ACTTGTTCAAGCTGGA-1_1_1	7960	1985	6.49497	HCC1	HCC	5	Epithelial cell
ACTTGTTCAATCGGTT-1_1_1	2220	1029	7.88288	HCC1	HCC	27	Myeloid cell
ACTTGTTCACAGGCCT-1_1_1	5441	1419	3.84121	HCC1	HCC	5	Epithelial cell
ACTTGTTCAGGCGATA-1_1_1	10149	2219	7.02532	HCC1	HCC	5	Epithelial cell
ACTTGTTCATGTCGAT-1_1_1	6861	1572	4.9847	HCC1	HCC	5	Epithelial cell
ACTTGTTCATTAGGCT-1_1_1	6976	1640	4.98853	HCC1	HCC	6	Epithelial cell
ACTTGTTCATTATCTC-1_1_1	6063	1487	7.0922	HCC1	HCC	6	Epithelial cell
ACTTGTTGTCTTGTCC-1_1_1	14753	2762	8.24917	HCC1	HCC	32	Epithelial cell
ACTTGTTGTGTAATGA-1_1_1	2576	1020	7.33696	HCC1	HCC	11	Fibroblasts
ACTTGTTGTTAGATGA-1_1_1	13649	2463	4.0296	HCC1	HCC	6	Epithelial cell
ACTTGTTGTTCCACGG-1_1_1	4905	1381	6.52396	HCC1	HCC	5	Epithelial cell
ACTTGTTTCACCGTAA-1_1_1	6811	1764	4.53678	HCC1	HCC	5	Epithelial cell
ACTTGTTTCCTGCTTG-1_1_1	4737	1264	8.38083	HCC1	HCC	6	Epithelial cell
ACTTGTTTCCTGTACC-1_1_1	6875	1710	6.51636	HCC1	HCC	6	Epithelial cell
ACTTGTTTCTGTTGAG-1_1_1	8458	1619	4.51643	HCC1	HCC	5	Epithelial cell
ACTTTCAAGCCCGAAA-1_1_1	2898	1131	5.55556	HCC1	HCC	11	Fibroblasts
ACTTTCAAGGAGCGTT-1_1_1	4267	1207	7.05414	HCC1	HCC	5	Epithelial cell
ACTTTCAAGGATCGCA-1_1_1	10734	2306	7.40637	HCC1	HCC	5	Epithelial cell
ACTTTCAAGGTGACCA-1_1_1	5267	1479	6.51225	HCC1	HCC	6	Epithelial cell
ACTTTCAAGTATGACA-1_1_1	5091	1222	6.9338	HCC1	HCC	5	Epithelial cell
ACTTTCAAGTGTCTCA-1_1_1	5015	1222	8.21535	HCC1	HCC	6	Epithelial cell
ACTTTCAAGTTCGCAT-1_1_1	6114	1427	6.31338	HCC1	HCC	5	Epithelial cell
ACTTTCACACGGACAA-1_1_1	2152	1024	8.55019	HCC1	HCC	11	Fibroblasts
ACTTTCACAGCTCCGA-1_1_1	6522	1639	5.0138	HCC1	HCC	5	Epithelial cell
ACTTTCAGTTGACGTT-1_1_1	7662	1643	5.45549	HCC1	HCC	6	Epithelial cell
ACTTTCAGTTTGCATG-1_1_1	6264	1541	4.18263	HCC1	HCC	6	Epithelial cell
ACTTTCATCATCTGTT-1_1_1	4168	1115	0.887716	HCC1	HCC	9	Epithelial cell
ACTTTCATCGAATCCA-1_1_1	4968	1445	5.45491	HCC1	HCC	16	Epithelial cell
ACTTTCATCTACCTGC-1_1_1	4463	1263	8.26798	HCC1	HCC	5	Epithelial cell
ACTTTCATCTGAAAGA-1_1_1	5136	1544	5.31542	HCC1	HCC	5	Epithelial cell
AGAATAGAGACAATAC-1_1_1	7952	1617	6.60211	HCC1	HCC	6	Epithelial cell
AGAATAGAGATGGGTC-1_1_1	6215	1521	8.99437	HCC1	HCC	5	Epithelial cell
AGAATAGAGTATCGAA-1_1_1	6952	1452	5.76812	HCC1	HCC	6	Epithelial cell
AGAATAGCAATGGATA-1_1_1	22588	2828	4.45812	HCC1	HCC	6	Epithelial cell
AGAATAGCAGGTGCCT-1_1_1	5496	1525	7.95124	HCC1	HCC	29	Epithelial cell
AGAATAGCATGAACCT-1_1_1	12128	2434	7.87434	HCC1	HCC	6	Epithelial cell
AGAATAGGTACAGACG-1_1_1	5154	1609	5.37447	HCC1	HCC	16	Epithelial cell
AGAATAGGTCAATACC-1_1_1	7290	1752	4.08779	HCC1	HCC	5	Epithelial cell
AGAATAGGTCCGACGT-1_1_1	2200	897	5.18182	HCC1	HCC	29	Epithelial cell
AGAATAGGTGACCAAG-1_1_1	9819	1767	4.95977	HCC1	HCC	6	Epithelial cell
AGAATAGTCACCGGGT-1_1_1	4743	1339	9.36116	HCC1	HCC	16	Epithelial cell
AGAATAGTCATCGGAT-1_1_1	3128	1034	4.31586	HCC1	HCC	16	Epithelial cell
AGAATAGTCCGTCAAA-1_1_1	2523	1003	9.35394	HCC1	HCC	4	Myeloid cell
AGAATAGTCCTAGAAC-1_1_1	3612	950	1.16279	HCC1	HCC	9	Epithelial cell
AGAATAGTCTAACCGA-1_1_1	8066	1662	6.05009	HCC1	HCC	6	Epithelial cell
AGACGTTAGCGATGAC-1_1_1	2880	1291	6.38889	HCC1	HCC	7	Endothelial cell
AGACGTTAGCTAAGAT-1_1_1	13284	2582	3.46281	HCC1	HCC	6	Epithelial cell
AGACGTTCAAAGCGGT-1_1_1	7431	1360	5.22137	HCC1	HCC	5	Epithelial cell
AGACGTTCACCCATTC-1_1_1	10510	2187	5.62322	HCC1	HCC	6	Epithelial cell
AGACGTTCACCCTATC-1_1_1	6304	1528	5.58376	HCC1	HCC	6	Epithelial cell
AGACGTTCACTGTCGG-1_1_1	8569	2087	7.87723	HCC1	HCC	5	Epithelial cell
AGACGTTCAGACAAAT-1_1_1	6815	1571	3.55099	HCC1	HCC	6	Epithelial cell
AGACGTTCAGTTCCCT-1_1_1	4819	1448	6.32911	HCC1	HCC	5	Epithelial cell
AGACGTTCATTAACCG-1_1_1	6405	1488	6.65105	HCC1	HCC	6	Epithelial cell
AGACGTTCATTCGACA-1_1_1	3021	995	2.38332	HCC1	HCC	29	Epithelial cell
AGACGTTGTACTCAAC-1_1_1	5731	1515	9.35264	HCC1	HCC	5	Epithelial cell
AGACGTTGTATATGAG-1_1_1	5578	1438	6.93797	HCC1	HCC	6	Epithelial cell
AGACGTTGTGCTAGCC-1_1_1	7003	1484	9.06754	HCC1	HCC	5	Epithelial cell
AGACGTTGTTGTTTGG-1_1_1	2883	1123	4.75199	HCC1	HCC	11	Fibroblasts
AGACGTTTCACAAACC-1_1_1	8936	1898	5.85273	HCC1	HCC	6	Epithelial cell
AGACGTTTCAGCTCGG-1_1_1	5946	1186	1.37908	HCC1	HCC	9	Epithelial cell
AGACGTTTCAGGATCT-1_1_1	5512	1153	8.12772	HCC1	HCC	9	Epithelial cell
AGACGTTTCCCTAATT-1_1_1	4651	1436	5.03118	HCC1	HCC	5	Epithelial cell
AGACGTTTCCTTTCGG-1_1_1	5106	1360	5.69918	HCC1	HCC	10	Epithelial cell
AGACGTTTCGCCCTTA-1_1_1	14273	2569	4.42794	HCC1	HCC	6	Epithelial cell
AGACGTTTCGTAGGAG-1_1_1	4797	1209	7.69231	HCC1	HCC	5	Epithelial cell
AGACGTTTCTGCTTGC-1_1_1	5320	1306	5.37594	HCC1	HCC	5	Epithelial cell
AGACGTTTCTGTGCAA-1_1_1	12835	2236	5.61745	HCC1	HCC	6	Epithelial cell
AGAGCGAAGCTAAACA-1_1_1	2606	790	1.34305	HCC1	HCC	9	Epithelial cell
AGAGCGAAGTATCTCG-1_1_1	2221	834	8.37461	HCC1	HCC	5	Epithelial cell
AGAGCGAAGTGTCCAT-1_1_1	15303	2554	3.50258	HCC1	HCC	6	Epithelial cell
AGAGCGACAACTTGAC-1_1_1	5402	1377	7.75639	HCC1	HCC	29	Epithelial cell
AGAGCGACACGAAATA-1_1_1	2113	721	8.99195	HCC1	HCC	25	T/NK cell
AGAGCGACAGTAAGCG-1_1_1	15145	2696	4.02113	HCC1	HCC	6	Epithelial cell
AGAGCGACATCGACGC-1_1_1	11097	2629	4.05515	HCC1	HCC	16	Epithelial cell
AGAGCGACATGAACCT-1_1_1	15548	2527	4.16131	HCC1	HCC	6	Epithelial cell
AGAGCGAGTAAACGCG-1_1_1	7865	1445	5.95041	HCC1	HCC	6	Epithelial cell
AGAGCGAGTAACGTTC-1_1_1	16607	2590	7.55705	HCC1	HCC	6	Epithelial cell
AGAGCGAGTACCGTAT-1_1_1	7298	1571	4.56289	HCC1	HCC	6	Epithelial cell
AGAGCGAGTGAGTGAC-1_1_1	2123	1048	6.45313	HCC1	HCC	13	Endothelial cell
AGAGCGAGTTACCGAT-1_1_1	4907	1285	5.33931	HCC1	HCC	5	Epithelial cell
AGAGCGAGTTGTACAC-1_1_1	7058	1463	5.01559	HCC1	HCC	6	Epithelial cell
AGAGCGATCAACGCTA-1_1_1	8150	1838	3.47239	HCC1	HCC	5	Epithelial cell
AGAGCGATCACAACGT-1_1_1	10629	2064	7.33841	HCC1	HCC	6	Epithelial cell
AGAGCGATCCGTCAAA-1_1_1	14488	2646	6.06709	HCC1	HCC	6	Epithelial cell
AGAGCGATCGTAGGTT-1_1_1	4934	1389	5.71544	HCC1	HCC	6	Epithelial cell
AGAGCGATCTTGCAAG-1_1_1	3544	1161	7.81603	HCC1	HCC	5	Epithelial cell
AGAGCGATCTTGCCGT-1_1_1	5912	1384	7.66238	HCC1	HCC	6	Epithelial cell
AGAGCTTAGACTAGGC-1_1_1	9813	2046	5.01376	HCC1	HCC	5	Epithelial cell
AGAGCTTAGGATGGTC-1_1_1	7305	1617	4.99658	HCC1	HCC	6	Epithelial cell
AGAGCTTAGGATGTAT-1_1_1	11787	2281	9.3408	HCC1	HCC	6	Epithelial cell
AGAGCTTAGGCGACAT-1_1_1	4008	1192	9.38124	HCC1	HCC	5	Epithelial cell
AGAGCTTCACCAACCG-1_1_1	5682	1236	9.4861	HCC1	HCC	5	Epithelial cell
AGAGCTTCATCGGAAG-1_1_1	5700	1354	6.66667	HCC1	HCC	6	Epithelial cell
AGAGCTTCATTCCTGC-1_1_1	7659	1990	4.02141	HCC1	HCC	29	Epithelial cell
AGAGCTTGTACAAGTA-1_1_1	9400	1915	5.04255	HCC1	HCC	6	Epithelial cell
AGAGCTTGTAGCGTGA-1_1_1	2291	851	9.77739	HCC1	HCC	5	Epithelial cell
AGAGCTTGTCAGATAA-1_1_1	2868	1319	4.39331	HCC1	HCC	7	Endothelial cell
AGAGCTTGTCCGAATT-1_1_1	6428	1969	4.82265	HCC1	HCC	5	Epithelial cell
AGAGCTTGTCTAGTCA-1_1_1	6616	1726	8.93289	HCC1	HCC	6	Epithelial cell
AGAGCTTTCACAGTAC-1_1_1	7425	1645	6.49158	HCC1	HCC	5	Epithelial cell
AGAGCTTTCCAACCAA-1_1_1	13537	2228	4.96417	HCC1	HCC	6	Epithelial cell
AGAGCTTTCCGTCATC-1_1_1	4036	1599	4.58375	HCC1	HCC	7	Endothelial cell
AGAGCTTTCGCAGGCT-1_1_1	2135	643	1.2178	HCC1	HCC	9	Epithelial cell
AGAGCTTTCGGCTACG-1_1_1	6440	1366	5.54348	HCC1	HCC	5	Epithelial cell
AGAGCTTTCGTTTATC-1_1_1	8644	2214	5.64553	HCC1	HCC	32	Epithelial cell
AGAGTGGAGAACTGTA-1_1_1	8682	1629	5.1601	HCC1	HCC	6	Epithelial cell
AGAGTGGAGAAGATTC-1_1_1	5481	1286	6.42219	HCC1	HCC	6	Epithelial cell
AGAGTGGAGCGTTCCG-1_1_1	5241	1483	5.70502	HCC1	HCC	5	Epithelial cell
AGAGTGGAGTGTACCT-1_1_1	6693	1539	6.75332	HCC1	HCC	6	Epithelial cell
AGAGTGGAGTGTTAGA-1_1_1	5731	1417	7.45071	HCC1	HCC	6	Epithelial cell
AGAGTGGCAAGCTGGA-1_1_1	8608	1888	4.08922	HCC1	HCC	5	Epithelial cell
AGAGTGGCACCACCAG-1_1_1	9196	1994	8.25359	HCC1	HCC	6	Epithelial cell
AGAGTGGCACGGCTAC-1_1_1	4894	1363	6.96772	HCC1	HCC	6	Epithelial cell
AGAGTGGCAGTCACTA-1_1_1	7016	1639	6.32839	HCC1	HCC	6	Epithelial cell
AGAGTGGCATCACAAC-1_1_1	3107	1382	4.76344	HCC1	HCC	13	Endothelial cell
AGAGTGGGTTTACTCT-1_1_1	7116	1710	5.08713	HCC1	HCC	6	Epithelial cell
AGAGTGGTCAAACCGT-1_1_1	10961	2291	9.47906	HCC1	HCC	6	Epithelial cell
AGAGTGGTCCACGCAG-1_1_1	3711	1208	8.46133	HCC1	HCC	5	Epithelial cell
AGAGTGGTCCAGTAGT-1_1_1	11985	2304	4.28869	HCC1	HCC	6	Epithelial cell
AGAGTGGTCGCACTCT-1_1_1	3423	950	7.42039	HCC1	HCC	5	Epithelial cell
AGAGTGGTCTCGCTTG-1_1_1	5980	1392	7.19064	HCC1	HCC	6	Epithelial cell
AGATCTGAGAGTCGGT-1_1_1	3954	1227	9.55994	HCC1	HCC	5	Epithelial cell
AGATCTGAGCAATATG-1_1_1	4527	1352	4.99227	HCC1	HCC	10	Epithelial cell
AGATCTGAGCCACTAT-1_1_1	8113	1705	8.25835	HCC1	HCC	6	Epithelial cell
AGATCTGAGCTCAACT-1_1_1	2842	1025	4.18719	HCC1	HCC	5	Epithelial cell
AGATCTGAGGGATCTG-1_1_1	6875	1689	5.54182	HCC1	HCC	20	Epithelial cell
AGATCTGAGTGCGATG-1_1_1	6621	1772	7.27987	HCC1	HCC	20	Epithelial cell
AGATCTGAGTGTACCT-1_1_1	5278	1269	7.40811	HCC1	HCC	6	Epithelial cell
AGATCTGAGTGTTGAA-1_1_1	4821	1368	9.37565	HCC1	HCC	5	Epithelial cell
AGATCTGCAATCTGCA-1_1_1	7259	1683	8.18295	HCC1	HCC	6	Epithelial cell
AGATCTGCACCTTGTC-1_1_1	8647	2209	4.69527	HCC1	HCC	6	Epithelial cell
AGATCTGCACGGACAA-1_1_1	3440	1563	4.36047	HCC1	HCC	7	Endothelial cell
AGATCTGCACTGAAGG-1_1_1	9396	2319	6.4602	HCC1	HCC	32	Epithelial cell
AGATCTGCAGTCAGAG-1_1_1	11648	2210	9.17754	HCC1	HCC	6	Epithelial cell
AGATCTGCATGGAATA-1_1_1	7284	1602	5.02471	HCC1	HCC	6	Epithelial cell
AGATCTGGTAAGCACG-1_1_1	4928	1349	5.68182	HCC1	HCC	5	Epithelial cell
AGATCTGGTCCCTACT-1_1_1	3774	1604	4.584	HCC1	HCC	7	Endothelial cell
AGATCTGTCCCGACTT-1_1_1	5274	1374	5.99166	HCC1	HCC	5	Epithelial cell
AGATCTGTCGGATGTT-1_1_1	6986	1415	5.15316	HCC1	HCC	6	Epithelial cell
AGATCTGTCGTTACGA-1_1_1	3057	1346	4.90677	HCC1	HCC	11	Fibroblasts
AGATCTGTCTGAGTGT-1_1_1	7049	1696	9.85955	HCC1	HCC	6	Epithelial cell
AGATCTGTCTTCGAGA-1_1_1	7061	1855	2.62003	HCC1	HCC	5	Epithelial cell
AGATTGCAGAACAACT-1_1_1	8631	1921	5.0979	HCC1	HCC	6	Epithelial cell
AGATTGCAGAACAATC-1_1_1	8454	2033	6.39934	HCC1	HCC	5	Epithelial cell
AGATTGCAGAACTCGG-1_1_1	8438	1661	4.04124	HCC1	HCC	6	Epithelial cell
AGATTGCAGATAGTCA-1_1_1	5846	1335	8.74102	HCC1	HCC	5	Epithelial cell
AGATTGCAGATGGCGT-1_1_1	2181	885	5.82302	HCC1	HCC	11	Fibroblasts
AGATTGCAGCAGATCG-1_1_1	6712	1671	6.27235	HCC1	HCC	32	Epithelial cell
AGATTGCAGGAATGGA-1_1_1	5717	1231	6.61186	HCC1	HCC	5	Epithelial cell
AGATTGCAGGAGCGTT-1_1_1	8484	1790	7.79114	HCC1	HCC	6	Epithelial cell
AGATTGCAGGAGTACC-1_1_1	6838	1345	7.39982	HCC1	HCC	6	Epithelial cell
AGATTGCAGGCAAAGA-1_1_1	10171	1926	6.48904	HCC1	HCC	6	Epithelial cell
AGATTGCAGGCATGGT-1_1_1	10912	2169	7.26723	HCC1	HCC	5	Epithelial cell
AGATTGCCACATCTTT-1_1_1	2584	1141	6.88854	HCC1	HCC	7	Endothelial cell
AGATTGCCAGCTATTG-1_1_1	7298	1562	5.42614	HCC1	HCC	6	Epithelial cell
AGATTGCCATAGGATA-1_1_1	13294	2771	4.58854	HCC1	HCC	10	Epithelial cell
AGATTGCCATTCACTT-1_1_1	6090	1545	9.75369	HCC1	HCC	6	Epithelial cell
AGATTGCGTAGGACAC-1_1_1	9149	1767	4.76555	HCC1	HCC	5	Epithelial cell
AGATTGCGTCAAAGAT-1_1_1	4381	1307	9.13034	HCC1	HCC	5	Epithelial cell
AGATTGCGTGAAGGCT-1_1_1	4954	1324	9.28543	HCC1	HCC	5	Epithelial cell
AGATTGCGTTGGAGGT-1_1_1	6064	1271	8.19591	HCC1	HCC	6	Epithelial cell
AGATTGCTCTATCCTA-1_1_1	8116	2046	4.46033	HCC1	HCC	16	Epithelial cell
AGATTGCTCTCTGTCG-1_1_1	6452	1747	5.54867	HCC1	HCC	16	Epithelial cell
AGATTGCTCTTGAGGT-1_1_1	5096	1307	5.573	HCC1	HCC	5	Epithelial cell
AGCAGCCAGATATACG-1_1_1	2701	888	7.84894	HCC1	HCC	5	Epithelial cell
AGCAGCCAGATGGCGT-1_1_1	4035	1460	4.08922	HCC1	HCC	16	Epithelial cell
AGCAGCCAGCCAGAAC-1_1_1	4315	1338	6.60487	HCC1	HCC	5	Epithelial cell
AGCAGCCAGGACTGGT-1_1_1	6423	1692	6.81924	HCC1	HCC	5	Epithelial cell
AGCAGCCAGGCTCAGA-1_1_1	2785	891	6.60682	HCC1	HCC	5	Epithelial cell
AGCAGCCAGGGATGGG-1_1_1	8362	1737	5.78809	HCC1	HCC	5	Epithelial cell
AGCAGCCAGGTGCTTT-1_1_1	8461	1756	4.36119	HCC1	HCC	6	Epithelial cell
AGCAGCCAGTGCGATG-1_1_1	5641	1241	7.76458	HCC1	HCC	5	Epithelial cell
AGCAGCCCAATCAGAA-1_1_1	10478	2349	5.63085	HCC1	HCC	32	Epithelial cell
AGCAGCCCAATGGACG-1_1_1	6666	1971	8.26583	HCC1	HCC	5	Epithelial cell
AGCAGCCCACAGACTT-1_1_1	2414	1126	5.38525	HCC1	HCC	11	Fibroblasts
AGCAGCCCACCAGCAC-1_1_1	6444	1698	3.35196	HCC1	HCC	6	Epithelial cell
AGCAGCCCAGGATTGG-1_1_1	8718	1872	5.35673	HCC1	HCC	6	Epithelial cell
AGCAGCCCAGTAAGCG-1_1_1	3596	1120	5.28365	HCC1	HCC	5	Epithelial cell
AGCAGCCCAGTCGTGC-1_1_1	4806	1439	5.47233	HCC1	HCC	16	Epithelial cell
AGCAGCCCATCCGGGT-1_1_1	5000	1565	5.48	HCC1	HCC	5	Epithelial cell
AGCAGCCCATCCTTGC-1_1_1	5364	1462	5.36913	HCC1	HCC	5	Epithelial cell
AGCAGCCGTACATGTC-1_1_1	2535	1047	3.86588	HCC1	HCC	11	Fibroblasts
AGCAGCCGTATCTGCA-1_1_1	2149	978	3.3504	HCC1	HCC	7	Endothelial cell
AGCAGCCGTCGACTGC-1_1_1	9898	2018	9.2847	HCC1	HCC	6	Epithelial cell
AGCAGCCGTGTCAATC-1_1_1	7277	1826	8.43754	HCC1	HCC	6	Epithelial cell
AGCAGCCGTGTTGAGG-1_1_1	15630	2561	5.48305	HCC1	HCC	6	Epithelial cell
AGCAGCCGTTCGGCAC-1_1_1	2642	875	8.21347	HCC1	HCC	16	Epithelial cell
AGCAGCCGTTTGCATG-1_1_1	7856	1940	6.79735	HCC1	HCC	6	Epithelial cell
AGCAGCCTCAAAGACA-1_1_1	7767	1980	8.04686	HCC1	HCC	10	Epithelial cell
AGCAGCCTCCTCAATT-1_1_1	5076	1210	6.10717	HCC1	HCC	5	Epithelial cell
AGCAGCCTCGCCATAA-1_1_1	7242	1680	9.00304	HCC1	HCC	5	Epithelial cell
AGCAGCCTCGTTACAG-1_1_1	2766	1221	5.67607	HCC1	HCC	7	Endothelial cell
AGCAGCCTCTCCCTGA-1_1_1	5783	1320	4.61698	HCC1	HCC	6	Epithelial cell
AGCAGCCTCTTTACGT-1_1_1	2939	981	5.88636	HCC1	HCC	21	Epithelial cell
AGCATACAGCATGGCA-1_1_1	6855	1613	6.8709	HCC1	HCC	5	Epithelial cell
AGCATACAGCGGATCA-1_1_1	8912	1967	9.98654	HCC1	HCC	6	Epithelial cell
AGCATACAGCTAACTC-1_1_1	7950	1676	4.50314	HCC1	HCC	6	Epithelial cell
AGCATACAGGAACTGC-1_1_1	4256	1371	8.48214	HCC1	HCC	16	Epithelial cell
AGCATACAGGACACCA-1_1_1	4575	1955	3.5847	HCC1	HCC	13	Endothelial cell
AGCATACAGGCCGAAT-1_1_1	4227	1321	6.52945	HCC1	HCC	5	Epithelial cell
AGCATACAGGCTCATT-1_1_1	4239	1651	6.03916	HCC1	HCC	7	Endothelial cell
AGCATACCACATGTGT-1_1_1	14968	2690	3.60102	HCC1	HCC	10	Epithelial cell
AGCATACCACCGGAAA-1_1_1	3317	1174	7.74797	HCC1	HCC	5	Epithelial cell
AGCATACCACGTTGGC-1_1_1	17283	2640	4.12544	HCC1	HCC	6	Epithelial cell
AGCATACCAGATAATG-1_1_1	5895	1550	6.90416	HCC1	HCC	5	Epithelial cell
AGCATACCAGGGAGAG-1_1_1	6052	1482	6.85724	HCC1	HCC	5	Epithelial cell
AGCATACCATCGTCGG-1_1_1	6896	1430	6.10499	HCC1	HCC	5	Epithelial cell
AGCATACGTAGAGTGC-1_1_1	5364	1212	6.46905	HCC1	HCC	5	Epithelial cell
AGCATACGTCTAGTCA-1_1_1	6163	1820	6.92844	HCC1	HCC	32	Epithelial cell
AGCATACGTTAAGAAC-1_1_1	5142	1540	5.15364	HCC1	HCC	5	Epithelial cell
AGCATACGTTTAAGCC-1_1_1	7791	1552	4.3255	HCC1	HCC	5	Epithelial cell
AGCATACGTTTGTTTC-1_1_1	5079	1334	6.37921	HCC1	HCC	6	Epithelial cell
AGCATACTCAGATAAG-1_1_1	6952	1492	8.47238	HCC1	HCC	6	Epithelial cell
AGCATACTCCAAGTAC-1_1_1	5121	1400	6.73697	HCC1	HCC	5	Epithelial cell
AGCATACTCCAGTATG-1_1_1	30721	3701	7.25237	HCC1	HCC	6	Epithelial cell
AGCATACTCCCTCTTT-1_1_1	6952	1543	4.58861	HCC1	HCC	6	Epithelial cell
AGCATACTCTCATTCA-1_1_1	5444	1553	8.22924	HCC1	HCC	5	Epithelial cell
AGCATACTCTCTAAGG-1_1_1	2229	856	3.31987	HCC1	HCC	14	Myeloid cell
AGCCTAAAGGTAGCCA-1_1_1	14650	2542	7.0785	HCC1	HCC	6	Epithelial cell
AGCCTAAAGGTGCACA-1_1_1	7977	1617	6.36831	HCC1	HCC	6	Epithelial cell
AGCCTAACAATGAAAC-1_1_1	15645	2538	5.53531	HCC1	HCC	6	Epithelial cell
AGCCTAACACATTCGA-1_1_1	6481	1395	6.74279	HCC1	HCC	5	Epithelial cell
AGCCTAACAGCTTCGG-1_1_1	5031	1543	8.96442	HCC1	HCC	5	Epithelial cell
AGCCTAACAGTTTACG-1_1_1	8499	1713	5.73009	HCC1	HCC	6	Epithelial cell
AGCCTAACATAGTAAG-1_1_1	9861	2213	7.58544	HCC1	HCC	29	Epithelial cell
AGCCTAAGTACAGACG-1_1_1	4353	1363	6.68504	HCC1	HCC	32	Epithelial cell
AGCCTAAGTCAGGACA-1_1_1	6479	1474	4.39883	HCC1	HCC	5	Epithelial cell
AGCCTAAGTCGATTGT-1_1_1	5572	1314	7.08902	HCC1	HCC	5	Epithelial cell
AGCCTAAGTCTAGAGG-1_1_1	13998	2836	6.22232	HCC1	HCC	5	Epithelial cell
AGCCTAAGTGGCGAAT-1_1_1	7290	1696	5.28121	HCC1	HCC	5	Epithelial cell
AGCCTAATCAACCATG-1_1_1	2208	632	1.94746	HCC1	HCC	25	T/NK cell
AGCCTAATCACAATGC-1_1_1	9858	2002	6.056	HCC1	HCC	6	Epithelial cell
AGCCTAATCACCGTAA-1_1_1	7186	1799	7.89034	HCC1	HCC	6	Epithelial cell
AGCCTAATCCTGTAGA-1_1_1	5587	1473	9.84428	HCC1	HCC	5	Epithelial cell
AGCCTAATCGTCACGG-1_1_1	6526	1700	8.33589	HCC1	HCC	6	Epithelial cell
AGCCTAATCTCGCTTG-1_1_1	2460	891	7.15447	HCC1	HCC	5	Epithelial cell
AGCGGTCAGCATGGCA-1_1_1	3465	917	7.24387	HCC1	HCC	9	Epithelial cell
AGCGGTCAGCTAGGCA-1_1_1	4749	1176	5.09581	HCC1	HCC	9	Epithelial cell
AGCGGTCAGCTCCTTC-1_1_1	2380	997	5.16807	HCC1	HCC	7	Endothelial cell
AGCGGTCAGTTTCCTT-1_1_1	13750	2802	3.70909	HCC1	HCC	20	Epithelial cell
AGCGGTCCAACCGCCA-1_1_1	4466	1840	3.00045	HCC1	HCC	13	Endothelial cell
AGCGGTCCAAGACGTG-1_1_1	5529	1377	5.78767	HCC1	HCC	5	Epithelial cell
AGCGGTCCACAAGTAA-1_1_1	7277	1478	8.47877	HCC1	HCC	6	Epithelial cell
AGCGGTCCACCACGTG-1_1_1	4308	1173	7.96193	HCC1	HCC	21	Epithelial cell
AGCGGTCCACGAGAGT-1_1_1	15536	2524	4.64083	HCC1	HCC	6	Epithelial cell
AGCGGTCCAGACAAAT-1_1_1	7157	1705	7.39137	HCC1	HCC	16	Epithelial cell
AGCGGTCCATATGCTG-1_1_1	4352	1400	2.57353	HCC1	HCC	34	Endothelial cell
AGCGGTCCATGGTTGT-1_1_1	7959	1512	9.3856	HCC1	HCC	5	Epithelial cell
AGCGGTCGTAATAGCA-1_1_1	4975	1498	5.50754	HCC1	HCC	5	Epithelial cell
AGCGGTCGTATGCTTG-1_1_1	6237	1389	7.74411	HCC1	HCC	6	Epithelial cell
AGCGGTCGTCAGAAGC-1_1_1	16624	2581	9.4141	HCC1	HCC	6	Epithelial cell
AGCGGTCGTGACCAAG-1_1_1	4380	1220	5.82192	HCC1	HCC	5	Epithelial cell
AGCGGTCTCCTAAGTG-1_1_1	4779	1328	7.34463	HCC1	HCC	6	Epithelial cell
AGCGGTCTCGCTAGCG-1_1_1	7976	1772	6.67001	HCC1	HCC	5	Epithelial cell
AGCGTATAGAACTGTA-1_1_1	6518	1543	5.66125	HCC1	HCC	6	Epithelial cell
AGCGTATAGACAATAC-1_1_1	3471	1495	4.58081	HCC1	HCC	7	Endothelial cell
AGCGTATAGAGCAATT-1_1_1	7275	1616	5.85567	HCC1	HCC	6	Epithelial cell
AGCGTATAGCTATGCT-1_1_1	7907	1653	5.05881	HCC1	HCC	6	Epithelial cell
AGCGTATAGCTGAACG-1_1_1	6531	1583	5.87965	HCC1	HCC	6	Epithelial cell
AGCGTATAGTACGCGA-1_1_1	4320	1214	8.93519	HCC1	HCC	6	Epithelial cell
AGCGTATAGTGCTGCC-1_1_1	5089	1186	5.95402	HCC1	HCC	6	Epithelial cell
AGCGTATCAACCGCCA-1_1_1	3966	1184	9.78316	HCC1	HCC	5	Epithelial cell
AGCGTATCACCCATGG-1_1_1	3179	967	8.17867	HCC1	HCC	5	Epithelial cell
AGCGTATCATGGGAAC-1_1_1	10064	2207	4.01431	HCC1	HCC	6	Epithelial cell
AGCGTATGTAAGGGCT-1_1_1	2341	1132	5.04058	HCC1	HCC	7	Endothelial cell
AGCGTATGTATAGGGC-1_1_1	8384	1882	4.35353	HCC1	HCC	5	Epithelial cell
AGCGTATGTCAAACTC-1_1_1	4488	1215	5.59269	HCC1	HCC	5	Epithelial cell
AGCGTATGTCATCGGC-1_1_1	3812	1221	7.34523	HCC1	HCC	5	Epithelial cell
AGCGTATGTCGTCTTC-1_1_1	8911	2119	9.68466	HCC1	HCC	10	Epithelial cell
AGCGTATGTGTAAGTA-1_1_1	6609	1336	6.23392	HCC1	HCC	6	Epithelial cell
AGCGTATGTGTGACCC-1_1_1	8778	2000	5.7872	HCC1	HCC	5	Epithelial cell
AGCGTATGTTAAGACA-1_1_1	4440	1396	5.60811	HCC1	HCC	16	Epithelial cell
AGCGTATGTTGTACAC-1_1_1	8302	1702	5.54083	HCC1	HCC	6	Epithelial cell
AGCGTATTCAACCAAC-1_1_1	5616	1505	8.88533	HCC1	HCC	32	Epithelial cell
AGCGTATTCCGCGGTA-1_1_1	10885	2127	4.84153	HCC1	HCC	6	Epithelial cell
AGCGTATTCTCAAGTG-1_1_1	14331	2843	5.994	HCC1	HCC	10	Epithelial cell
AGCGTATTCTCGTTTA-1_1_1	9513	1875	6.18102	HCC1	HCC	6	Epithelial cell
AGCGTATTCTGCGACG-1_1_1	11871	2415	7.00868	HCC1	HCC	6	Epithelial cell
AGCGTATTCTTACCGC-1_1_1	7049	1546	5.07873	HCC1	HCC	6	Epithelial cell
AGCGTCGAGAAAGTGG-1_1_1	3739	1282	7.08746	HCC1	HCC	10	Epithelial cell
AGCGTCGAGCGTTGCC-1_1_1	6263	1537	6.14721	HCC1	HCC	5	Epithelial cell
AGCGTCGCACAGCCCA-1_1_1	5046	1306	7.23345	HCC1	HCC	6	Epithelial cell
AGCGTCGCAGCTGCTG-1_1_1	2456	702	4.11238	HCC1	HCC	25	T/NK cell
AGCGTCGCATAGTAAG-1_1_1	3319	932	7.14071	HCC1	HCC	9	Epithelial cell
AGCGTCGCATATACCG-1_1_1	3199	1474	4.31385	HCC1	HCC	7	Endothelial cell
AGCGTCGGTAACGACG-1_1_1	3679	1019	8.10003	HCC1	HCC	5	Epithelial cell
AGCGTCGGTCAACATC-1_1_1	5454	1389	4.6388	HCC1	HCC	6	Epithelial cell
AGCGTCGGTCTGGAGA-1_1_1	5344	1366	7.41018	HCC1	HCC	5	Epithelial cell
AGCGTCGGTGAAGGCT-1_1_1	4057	1158	5.8664	HCC1	HCC	5	Epithelial cell
AGCGTCGTCAGGATCT-1_1_1	3309	992	9.06618	HCC1	HCC	5	Epithelial cell
AGCGTCGTCATGCAAC-1_1_1	5553	1519	8.53593	HCC1	HCC	10	Epithelial cell
AGCGTCGTCCCGGATG-1_1_1	4513	1337	5.53955	HCC1	HCC	5	Epithelial cell
AGCGTCGTCTCTGAGA-1_1_1	4267	1212	4.0075	HCC1	HCC	6	Epithelial cell
AGCGTCGTCTTCAACT-1_1_1	2616	884	8.56269	HCC1	HCC	5	Epithelial cell
AGCTCCTAGAACAACT-1_1_1	7410	1820	8.51552	HCC1	HCC	6	Epithelial cell
AGCTCCTAGAACTGTA-1_1_1	5196	1322	6.88992	HCC1	HCC	5	Epithelial cell
AGCTCCTAGAGTAATC-1_1_1	9127	2206	3.80191	HCC1	HCC	16	Epithelial cell
AGCTCCTAGCGATTCT-1_1_1	5683	1312	7.58402	HCC1	HCC	5	Epithelial cell
AGCTCCTAGCGCTTAT-1_1_1	4559	1378	7.96227	HCC1	HCC	32	Epithelial cell
AGCTCCTAGCTTATCG-1_1_1	3582	1380	9.38023	HCC1	HCC	29	Epithelial cell
AGCTCCTAGGACACCA-1_1_1	5471	1263	7.93274	HCC1	HCC	5	Epithelial cell
AGCTCCTAGGTCGGAT-1_1_1	5716	2146	2.88663	HCC1	HCC	7	Endothelial cell
AGCTCCTAGTCCGGTC-1_1_1	6583	1631	6.74465	HCC1	HCC	6	Epithelial cell
AGCTCCTCAAATTGCC-1_1_1	14191	2551	6.335	HCC1	HCC	6	Epithelial cell
AGCTCCTCAAGGACAC-1_1_1	4751	1789	4.98842	HCC1	HCC	11	Fibroblasts
AGCTCCTCACGAAATA-1_1_1	6900	1622	5.5942	HCC1	HCC	6	Epithelial cell
AGCTCCTCATTCGACA-1_1_1	5201	1491	8.90213	HCC1	HCC	5	Epithelial cell
AGCTCCTGTACATCCA-1_1_1	7048	1779	7.57662	HCC1	HCC	29	Epithelial cell
AGCTCCTGTCATATCG-1_1_1	5379	1518	7.12028	HCC1	HCC	20	Epithelial cell
AGCTCCTGTGGCCCTA-1_1_1	12036	2375	8.15055	HCC1	HCC	6	Epithelial cell
AGCTCCTGTTCCCTTG-1_1_1	9160	1966	7.24891	HCC1	HCC	6	Epithelial cell
AGCTCCTGTTGTACAC-1_1_1	7691	1831	7.29424	HCC1	HCC	6	Epithelial cell
AGCTCCTGTTGTGGAG-1_1_1	2560	1197	5.19531	HCC1	HCC	34	Endothelial cell
AGCTCCTTCCAAGTAC-1_1_1	4616	945	3.5312	HCC1	HCC	25	T/NK cell
AGCTCCTTCCGCGGTA-1_1_1	4286	1349	9.37937	HCC1	HCC	29	Epithelial cell
AGCTCCTTCCGGGTGT-1_1_1	7869	1946	7.3834	HCC1	HCC	32	Epithelial cell
AGCTCCTTCCTAAGTG-1_1_1	6358	1687	7.37653	HCC1	HCC	20	Epithelial cell
AGCTCCTTCCTTTCGG-1_1_1	14513	2567	5.37449	HCC1	HCC	6	Epithelial cell
AGCTCCTTCGCGTTTC-1_1_1	6488	1312	6.31936	HCC1	HCC	6	Epithelial cell
AGCTCCTTCGTAGGTT-1_1_1	15530	2649	4.18545	HCC1	HCC	6	Epithelial cell
AGCTCCTTCTACCAGA-1_1_1	2618	760	1.14591	HCC1	HCC	9	Epithelial cell
AGCTCTCAGAAACGAG-1_1_1	2271	704	2.15764	HCC1	HCC	9	Epithelial cell
AGCTCTCAGACTGGGT-1_1_1	6157	1602	5.57089	HCC1	HCC	5	Epithelial cell
AGCTCTCAGAGTGACC-1_1_1	9479	2247	5.68625	HCC1	HCC	6	Epithelial cell
AGCTCTCAGGCTAGCA-1_1_1	4660	1280	8.96996	HCC1	HCC	5	Epithelial cell
AGCTCTCAGTACACCT-1_1_1	3785	1339	9.03567	HCC1	HCC	16	Epithelial cell
AGCTCTCAGTAGTGCG-1_1_1	14865	2469	4.42651	HCC1	HCC	6	Epithelial cell
AGCTCTCAGTGGGTTG-1_1_1	6428	1423	6.19166	HCC1	HCC	6	Epithelial cell
AGCTCTCAGTGTGAAT-1_1_1	7076	1701	8.0554	HCC1	HCC	6	Epithelial cell
AGCTCTCCAACACCCG-1_1_1	6442	1566	5.15368	HCC1	HCC	5	Epithelial cell
AGCTCTCCAAGCGTAG-1_1_1	3328	1065	8.14303	HCC1	HCC	5	Epithelial cell
AGCTCTCCAAGTCTGT-1_1_1	6327	1289	5.9744	HCC1	HCC	6	Epithelial cell
AGCTCTCCAAGTTGTC-1_1_1	6250	1395	6.672	HCC1	HCC	6	Epithelial cell
AGCTCTCCACAGATTC-1_1_1	5693	1323	4.88319	HCC1	HCC	6	Epithelial cell
AGCTCTCCACATGGGA-1_1_1	6411	1682	6.59803	HCC1	HCC	29	Epithelial cell
AGCTCTCCAGACGTAG-1_1_1	8442	1726	4.67899	HCC1	HCC	6	Epithelial cell
AGCTCTCCAGTGGAGT-1_1_1	6479	1408	6.72943	HCC1	HCC	5	Epithelial cell
AGCTCTCCATAACCTG-1_1_1	7833	1735	4.92787	HCC1	HCC	32	Epithelial cell
AGCTCTCGTCCAACTA-1_1_1	6882	1458	7.20721	HCC1	HCC	6	Epithelial cell
AGCTCTCGTCTCCCTA-1_1_1	8168	2155	6.77032	HCC1	HCC	29	Epithelial cell
AGCTCTCGTGTGTGCC-1_1_1	13825	2502	6.28571	HCC1	HCC	6	Epithelial cell
AGCTCTCGTGTTCGAT-1_1_1	11281	2389	5.87714	HCC1	HCC	5	Epithelial cell
AGCTCTCTCAAAGTAG-1_1_1	7100	1593	6.14085	HCC1	HCC	5	Epithelial cell
AGCTCTCTCAGCGATT-1_1_1	2946	836	3.15682	HCC1	HCC	9	Epithelial cell
AGCTCTCTCCGTTGTC-1_1_1	14426	2514	4.55428	HCC1	HCC	6	Epithelial cell
AGCTCTCTCCTAAGTG-1_1_1	6726	1685	7.37437	HCC1	HCC	5	Epithelial cell
AGCTCTCTCGCAAACT-1_1_1	8816	1724	4.8775	HCC1	HCC	6	Epithelial cell
AGCTCTCTCGCCGTGA-1_1_1	2586	787	8.23666	HCC1	HCC	25	T/NK cell
AGCTCTCTCTTAGAGC-1_1_1	3027	897	8.72151	HCC1	HCC	5	Epithelial cell
AGCTTGAAGCCGTCGT-1_1_1	3890	1199	5.68123	HCC1	HCC	6	Epithelial cell
AGCTTGAAGGCTAGGT-1_1_1	2931	1083	9.51894	HCC1	HCC	16	Epithelial cell
AGCTTGAAGTCAAGCG-1_1_1	5030	1226	0.815109	HCC1	HCC	9	Epithelial cell
AGCTTGAAGTTCCACA-1_1_1	2141	915	6.30546	HCC1	HCC	7	Endothelial cell
AGCTTGACAAACTGCT-1_1_1	7326	1705	4.10865	HCC1	HCC	6	Epithelial cell
AGCTTGACAAAGCAAT-1_1_1	2269	1000	6.25826	HCC1	HCC	19	Myeloid cell
AGCTTGACAAAGCGGT-1_1_1	3229	960	5.4506	HCC1	HCC	5	Epithelial cell
AGCTTGACACAGGTTT-1_1_1	4683	1323	4.78326	HCC1	HCC	5	Epithelial cell
AGCTTGACAGCCTTTC-1_1_1	6944	1611	7.43088	HCC1	HCC	6	Epithelial cell
AGCTTGACAGTAAGAT-1_1_1	2861	1060	3.7749	HCC1	HCC	4	Myeloid cell
AGCTTGACAGTGACAG-1_1_1	5162	1261	6.78032	HCC1	HCC	5	Epithelial cell
AGCTTGACATGACATC-1_1_1	5085	1251	4.62144	HCC1	HCC	6	Epithelial cell
AGCTTGACATGGAATA-1_1_1	2717	899	4.56386	HCC1	HCC	14	Myeloid cell
AGCTTGAGTAGCCTCG-1_1_1	7660	1697	8.05483	HCC1	HCC	6	Epithelial cell
AGCTTGAGTATGGTTC-1_1_1	7914	1946	5.81248	HCC1	HCC	6	Epithelial cell
AGCTTGAGTGGTTTCA-1_1_1	2700	1217	4.81481	HCC1	HCC	7	Endothelial cell
AGCTTGATCAACGCTA-1_1_1	7781	1662	6.73435	HCC1	HCC	6	Epithelial cell
AGCTTGATCCACGCAG-1_1_1	17731	3259	6.67193	HCC1	HCC	5	Epithelial cell
AGCTTGATCCTTTCGG-1_1_1	7697	1562	6.62596	HCC1	HCC	6	Epithelial cell
AGCTTGATCGTCTGCT-1_1_1	6755	1607	6.01036	HCC1	HCC	6	Epithelial cell
AGCTTGATCTAGCACA-1_1_1	3262	1015	6.71367	HCC1	HCC	5	Epithelial cell
AGCTTGATCTTACCTA-1_1_1	18074	2989	5.15105	HCC1	HCC	6	Epithelial cell
AGGCCACAGAATTGTG-1_1_1	3758	996	8.83449	HCC1	HCC	5	Epithelial cell
AGGCCACAGCGGATCA-1_1_1	11333	2138	7.68552	HCC1	HCC	5	Epithelial cell
AGGCCACAGCTCCTTC-1_1_1	4377	1366	7.03678	HCC1	HCC	6	Epithelial cell
AGGCCACAGCTGCGAA-1_1_1	8651	1853	8.98162	HCC1	HCC	29	Epithelial cell
AGGCCACCAATGCCAT-1_1_1	7843	1704	4.37333	HCC1	HCC	6	Epithelial cell
AGGCCACCACAGTCGC-1_1_1	3900	1206	5.5641	HCC1	HCC	5	Epithelial cell
AGGCCACCACCAGCAC-1_1_1	6238	1712	8.3841	HCC1	HCC	5	Epithelial cell
AGGCCACCACTACAGT-1_1_1	8962	1917	4.73109	HCC1	HCC	6	Epithelial cell
AGGCCACCAGCATGAG-1_1_1	10327	2028	5.94558	HCC1	HCC	29	Epithelial cell
AGGCCACCATCTCCCA-1_1_1	3889	1028	1.1314	HCC1	HCC	9	Epithelial cell
AGGCCACCATGGTCTA-1_1_1	7048	1858	6.35641	HCC1	HCC	16	Epithelial cell
AGGCCACCATGTCCTC-1_1_1	9303	2096	5.57885	HCC1	HCC	6	Epithelial cell
AGGCCACGTATTACCG-1_1_1	3983	1132	5.07155	HCC1	HCC	5	Epithelial cell
AGGCCACGTCTGGTCG-1_1_1	6920	1813	6.09827	HCC1	HCC	6	Epithelial cell
AGGCCACGTGCCTGGT-1_1_1	6267	1383	8.20169	HCC1	HCC	6	Epithelial cell
AGGCCACGTTTAGCTG-1_1_1	3478	1470	3.68028	HCC1	HCC	7	Endothelial cell
AGGCCACGTTTGTGTG-1_1_1	7063	1682	6.66855	HCC1	HCC	5	Epithelial cell
AGGCCACTCACCGGGT-1_1_1	8389	1863	4.93503	HCC1	HCC	6	Epithelial cell
AGGCCACTCCGCTGTT-1_1_1	8046	1663	4.78499	HCC1	HCC	6	Epithelial cell
AGGCCACTCCGTCAAA-1_1_1	8096	2044	6.80583	HCC1	HCC	6	Epithelial cell
AGGCCACTCGTGGTCG-1_1_1	5751	1506	9.89393	HCC1	HCC	5	Epithelial cell
AGGCCACTCTGGGCCA-1_1_1	7982	1609	6.05112	HCC1	HCC	5	Epithelial cell
AGGCCGTAGAGACTAT-1_1_1	7636	2137	9.03614	HCC1	HCC	6	Epithelial cell
AGGCCGTAGCGGATCA-1_1_1	5360	1403	6.64179	HCC1	HCC	16	Epithelial cell
AGGCCGTAGCTGAAAT-1_1_1	5794	1385	6.92095	HCC1	HCC	9	Epithelial cell
AGGCCGTAGGCTAGAC-1_1_1	8545	2071	8.54301	HCC1	HCC	6	Epithelial cell
AGGCCGTAGGTGCAAC-1_1_1	5198	1192	8.46479	HCC1	HCC	6	Epithelial cell
AGGCCGTAGTCCTCCT-1_1_1	4054	1552	6.06808	HCC1	HCC	7	Endothelial cell
AGGCCGTCAAAGGCGT-1_1_1	6491	1551	4.59097	HCC1	HCC	5	Epithelial cell
AGGCCGTCAACGCACC-1_1_1	12550	2413	6.58964	HCC1	HCC	6	Epithelial cell
AGGCCGTCAATGGAAT-1_1_1	6643	1668	4.92247	HCC1	HCC	6	Epithelial cell
AGGCCGTCAATGTTGC-1_1_1	3853	1486	7.76019	HCC1	HCC	20	Epithelial cell
AGGCCGTCAGCATGAG-1_1_1	3877	1388	9.67243	HCC1	HCC	16	Epithelial cell
AGGCCGTCAGTTTACG-1_1_1	6931	1728	4.96321	HCC1	HCC	5	Epithelial cell
AGGCCGTCATCGGACC-1_1_1	5260	1393	1.25475	HCC1	HCC	10	Epithelial cell
AGGCCGTGTCGCCATG-1_1_1	14960	2875	5.96925	HCC1	HCC	20	Epithelial cell
AGGCCGTGTGGTAACG-1_1_1	11233	2301	8.07442	HCC1	HCC	6	Epithelial cell
AGGCCGTGTTAGTGGG-1_1_1	3401	1065	7.90944	HCC1	HCC	5	Epithelial cell
AGGCCGTTCAGTGCAT-1_1_1	7584	1682	4.048	HCC1	HCC	5	Epithelial cell
AGGCCGTTCCGCAGTG-1_1_1	9039	2175	9.52539	HCC1	HCC	6	Epithelial cell
AGGCCGTTCCTTTCGG-1_1_1	7850	1722	6.11465	HCC1	HCC	32	Epithelial cell
AGGCCGTTCGAACGGA-1_1_1	2819	1209	5.56935	HCC1	HCC	39	Endothelial cell
AGGCCGTTCGTCCGTT-1_1_1	5630	1350	6.62522	HCC1	HCC	5	Epithelial cell
AGGGAGTAGTCGTACT-1_1_1	4648	1277	4.4105	HCC1	HCC	5	Epithelial cell
AGGGAGTAGTCTCCTC-1_1_1	7431	1524	5.10026	HCC1	HCC	6	Epithelial cell
AGGGAGTCAAGGTGTG-1_1_1	5642	1339	6.20347	HCC1	HCC	5	Epithelial cell
AGGGAGTCACTACAGT-1_1_1	10355	2202	6.58619	HCC1	HCC	6	Epithelial cell
AGGGAGTCATTTGCTT-1_1_1	6259	1393	7.90861	HCC1	HCC	5	Epithelial cell
AGGGAGTGTAATAGCA-1_1_1	6111	1270	6.92194	HCC1	HCC	5	Epithelial cell
AGGGAGTGTCAAAGCG-1_1_1	7684	1912	5.50495	HCC1	HCC	6	Epithelial cell
AGGGAGTGTCTCCACT-1_1_1	5887	1503	9.29166	HCC1	HCC	5	Epithelial cell
AGGGAGTGTGCCTGCA-1_1_1	4865	1198	5.96095	HCC1	HCC	5	Epithelial cell
AGGGAGTTCCAATGGT-1_1_1	4690	1359	8.97655	HCC1	HCC	6	Epithelial cell
AGGGAGTTCGTCACGG-1_1_1	11003	2497	4.53513	HCC1	HCC	5	Epithelial cell
AGGGATGAGAGCCTAG-1_1_1	2392	915	9.44816	HCC1	HCC	16	Epithelial cell
AGGGATGAGATCCGAG-1_1_1	5594	1289	8.93815	HCC1	HCC	6	Epithelial cell
AGGGATGAGCGTGAGT-1_1_1	4393	1408	7.51195	HCC1	HCC	16	Epithelial cell
AGGGATGAGCTGAAAT-1_1_1	5845	1438	5.61163	HCC1	HCC	6	Epithelial cell
AGGGATGAGGGTATCG-1_1_1	2238	969	5.80876	HCC1	HCC	4	Myeloid cell
AGGGATGAGTACGTTC-1_1_1	8321	1729	9.47002	HCC1	HCC	6	Epithelial cell
AGGGATGAGTGACTCT-1_1_1	11748	2766	5.1413	HCC1	HCC	32	Epithelial cell
AGGGATGCAAAGGTGC-1_1_1	5812	1311	8.56848	HCC1	HCC	6	Epithelial cell
AGGGATGCAACACCCG-1_1_1	5564	1233	5.23005	HCC1	HCC	5	Epithelial cell
AGGGATGCAACTGCGC-1_1_1	2568	874	5.5296	HCC1	HCC	14	Myeloid cell
AGGGATGCACGGCGTT-1_1_1	13875	2331	5.15315	HCC1	HCC	6	Epithelial cell
AGGGATGCATTAGGCT-1_1_1	10086	1998	6.395	HCC1	HCC	6	Epithelial cell
AGGGATGGTCAGATAA-1_1_1	3992	1082	7.84068	HCC1	HCC	9	Epithelial cell
AGGGATGGTGTGGCTC-1_1_1	5552	1269	4.3768	HCC1	HCC	6	Epithelial cell
AGGGATGGTTCCGTCT-1_1_1	5901	1619	5.77868	HCC1	HCC	16	Epithelial cell
AGGGATGGTTGGACCC-1_1_1	11308	2341	5.56243	HCC1	HCC	5	Epithelial cell
AGGGATGTCAGCAACT-1_1_1	14687	2491	6.31851	HCC1	HCC	6	Epithelial cell
AGGGATGTCCTAAGTG-1_1_1	13650	2769	4.9304	HCC1	HCC	10	Epithelial cell
AGGGATGTCGGCGCTA-1_1_1	4211	941	1.06863	HCC1	HCC	9	Epithelial cell
AGGGATGTCTACTTAC-1_1_1	9001	2030	5.97711	HCC1	HCC	32	Epithelial cell
AGGGATGTCTTTCCTC-1_1_1	10105	1934	7.54082	HCC1	HCC	6	Epithelial cell
AGGGTGAAGACGACGT-1_1_1	21139	3036	4.86778	HCC1	HCC	20	Epithelial cell
AGGGTGAAGACGCACA-1_1_1	10482	2105	8.43351	HCC1	HCC	6	Epithelial cell
AGGGTGAAGATGGGTC-1_1_1	6966	1649	5.95751	HCC1	HCC	6	Epithelial cell
AGGGTGAAGGCATGGT-1_1_1	9697	1981	8.81716	HCC1	HCC	6	Epithelial cell
AGGGTGAAGTGCTGCC-1_1_1	17814	2985	4.86696	HCC1	HCC	10	Epithelial cell
AGGGTGACACACCGAC-1_1_1	4999	1426	8.5017	HCC1	HCC	5	Epithelial cell
AGGGTGACACATCCGG-1_1_1	13424	2416	6.13081	HCC1	HCC	6	Epithelial cell
AGGGTGACAGATAATG-1_1_1	5508	1380	8.24256	HCC1	HCC	5	Epithelial cell
AGGGTGACAGGCTCAC-1_1_1	6653	1846	7.74087	HCC1	HCC	29	Epithelial cell
AGGGTGACATCGTCGG-1_1_1	13127	2543	3.82418	HCC1	HCC	10	Epithelial cell
AGGGTGACATTGGCGC-1_1_1	9487	1570	5.10172	HCC1	HCC	5	Epithelial cell
AGGGTGAGTATCTGCA-1_1_1	12482	2341	8.58837	HCC1	HCC	6	Epithelial cell
AGGGTGAGTTACAGAA-1_1_1	7340	1692	8.43324	HCC1	HCC	6	Epithelial cell
AGGGTGAGTTGTACAC-1_1_1	4666	1106	4.71496	HCC1	HCC	9	Epithelial cell
AGGGTGATCCAGAGGA-1_1_1	5648	1326	6.37394	HCC1	HCC	5	Epithelial cell
AGGGTGATCCCTTGCA-1_1_1	4903	1179	9.28003	HCC1	HCC	5	Epithelial cell
AGGGTGATCGCTTGTC-1_1_1	8342	2017	4.7111	HCC1	HCC	6	Epithelial cell
AGGGTGATCGGAGCAA-1_1_1	6077	2339	4.75564	HCC1	HCC	30	Fibroblasts
AGGGTGATCTACTTAC-1_1_1	11909	2154	4.17331	HCC1	HCC	6	Epithelial cell
AGGGTGATCTATCCTA-1_1_1	3896	1230	4.62012	HCC1	HCC	10	Epithelial cell
AGGGTGATCTTCGAGA-1_1_1	8112	1801	9.38116	HCC1	HCC	6	Epithelial cell
AGGTCATAGAAACCAT-1_1_1	5834	1788	8.0048	HCC1	HCC	16	Epithelial cell
AGGTCATAGACGACGT-1_1_1	2329	1175	5.45298	HCC1	HCC	7	Endothelial cell
AGGTCATAGACGCAAC-1_1_1	5146	1185	1.18539	HCC1	HCC	9	Epithelial cell
AGGTCATAGGGTCGAT-1_1_1	6385	1409	9.14644	HCC1	HCC	5	Epithelial cell
AGGTCATAGTACGCGA-1_1_1	5042	1265	8.6077	HCC1	HCC	6	Epithelial cell
AGGTCATCAAGCCATT-1_1_1	9549	2078	9.05854	HCC1	HCC	5	Epithelial cell
AGGTCATCAAGTTCTG-1_1_1	2769	920	9.42579	HCC1	HCC	5	Epithelial cell
AGGTCATCAATCCGAT-1_1_1	13682	2224	6.45373	HCC1	HCC	6	Epithelial cell
AGGTCATCACCAGCAC-1_1_1	7521	1804	4.36112	HCC1	HCC	5	Epithelial cell
AGGTCATCACCGGAAA-1_1_1	3166	1187	8.81238	HCC1	HCC	20	Epithelial cell
AGGTCATCAGTAACGG-1_1_1	2718	1167	8.53569	HCC1	HCC	4	Myeloid cell
AGGTCATCAGTTCATG-1_1_1	2221	1081	3.28681	HCC1	HCC	13	Endothelial cell
AGGTCATCATGATCCA-1_1_1	13650	2562	9.17949	HCC1	HCC	5	Epithelial cell
AGGTCATGTCTCTTAT-1_1_1	7362	1603	5.66422	HCC1	HCC	6	Epithelial cell
AGGTCATGTGATGTCT-1_1_1	5077	1302	7.78019	HCC1	HCC	5	Epithelial cell
AGGTCATGTGCTTCTC-1_1_1	7474	1806	5.76666	HCC1	HCC	29	Epithelial cell
AGGTCATTCAAGGCTT-1_1_1	10423	2474	6.01554	HCC1	HCC	5	Epithelial cell
AGGTCATTCCTTGCCA-1_1_1	2595	1145	3.96917	HCC1	HCC	7	Endothelial cell
AGGTCATTCCTTTCTC-1_1_1	7176	1471	7.59476	HCC1	HCC	6	Epithelial cell
AGGTCATTCTTCAACT-1_1_1	3102	811	1.74081	HCC1	HCC	9	Epithelial cell
AGGTCCGAGGACAGCT-1_1_1	7550	1515	4.2649	HCC1	HCC	6	Epithelial cell
AGGTCCGAGGACCACA-1_1_1	6193	1802	8.55805	HCC1	HCC	29	Epithelial cell
AGGTCCGAGTGTTTGC-1_1_1	4198	1205	6.97951	HCC1	HCC	5	Epithelial cell
AGGTCCGCAAACTGTC-1_1_1	5041	1468	9.28387	HCC1	HCC	10	Epithelial cell
AGGTCCGCAACACCTA-1_1_1	7815	1838	6.03967	HCC1	HCC	5	Epithelial cell
AGGTCCGCAAGTCATC-1_1_1	8635	1876	3.97221	HCC1	HCC	5	Epithelial cell
AGGTCCGCACGGTAGA-1_1_1	3384	1107	3.487	HCC1	HCC	6	Epithelial cell
AGGTCCGCAGCTTCGG-1_1_1	6425	1499	5.38521	HCC1	HCC	6	Epithelial cell
AGGTCCGGTCATATCG-1_1_1	3984	1078	7.60542	HCC1	HCC	5	Epithelial cell
AGGTCCGGTCATCCCT-1_1_1	4804	1190	5.5995	HCC1	HCC	5	Epithelial cell
AGGTCCGGTCCAACTA-1_1_1	3384	1020	8.18558	HCC1	HCC	21	Epithelial cell
AGGTCCGGTCGAAAGC-1_1_1	5186	1293	6.82607	HCC1	HCC	5	Epithelial cell
AGGTCCGGTCTGCCAG-1_1_1	3892	1375	9.17266	HCC1	HCC	16	Epithelial cell
AGGTCCGGTTCCACTC-1_1_1	4822	1232	7.6939	HCC1	HCC	6	Epithelial cell
AGGTCCGGTTCGAATC-1_1_1	2593	1180	4.16506	HCC1	HCC	13	Endothelial cell
AGGTCCGTCACGGTTA-1_1_1	24236	3465	2.98729	HCC1	HCC	10	Epithelial cell
AGGTCCGTCCAGATCA-1_1_1	10447	1838	4.18302	HCC1	HCC	6	Epithelial cell
AGGTCCGTCCATGAGT-1_1_1	3263	816	1.13393	HCC1	HCC	9	Epithelial cell
AGGTCCGTCCCTAATT-1_1_1	5604	1221	7.65525	HCC1	HCC	5	Epithelial cell
AGGTCCGTCGTACGGC-1_1_1	5716	1303	7.52274	HCC1	HCC	5	Epithelial cell
AGGTCCGTCTTATCTG-1_1_1	15834	2375	3.57459	HCC1	HCC	6	Epithelial cell
AGGTCCGTCTTTAGGG-1_1_1	4861	1343	7.9819	HCC1	HCC	5	Epithelial cell
AGTAGTCAGACAAAGG-1_1_1	7524	1789	4.12015	HCC1	HCC	5	Epithelial cell
AGTAGTCCAGATTGCT-1_1_1	9308	2116	5.45767	HCC1	HCC	5	Epithelial cell
AGTAGTCCATCACGAT-1_1_1	3373	1091	5.09932	HCC1	HCC	5	Epithelial cell
AGTAGTCCATCTATGG-1_1_1	7078	1900	5.89149	HCC1	HCC	32	Epithelial cell
AGTAGTCGTAATCGTC-1_1_1	7772	1806	4.81215	HCC1	HCC	6	Epithelial cell
AGTAGTCGTGAGCGAT-1_1_1	6601	1753	6.78685	HCC1	HCC	5	Epithelial cell
AGTAGTCGTGATGATA-1_1_1	8840	1831	4.11765	HCC1	HCC	6	Epithelial cell
AGTAGTCGTGCACCAC-1_1_1	4667	1383	6.96379	HCC1	HCC	16	Epithelial cell
AGTAGTCGTGGGTCAA-1_1_1	7083	1543	6.12735	HCC1	HCC	5	Epithelial cell
AGTAGTCGTTTGTTTC-1_1_1	4465	1192	7.79395	HCC1	HCC	5	Epithelial cell
AGTAGTCTCACCTTAT-1_1_1	10206	2131	6.78033	HCC1	HCC	6	Epithelial cell
AGTAGTCTCGGCGGTT-1_1_1	5686	1279	9.63771	HCC1	HCC	5	Epithelial cell
AGTAGTCTCGGCTACG-1_1_1	5647	1532	4.90526	HCC1	HCC	5	Epithelial cell
AGTAGTCTCGGGAGTA-1_1_1	11357	2170	5.9875	HCC1	HCC	6	Epithelial cell
AGTAGTCTCGTTGACA-1_1_1	2918	825	6.78547	HCC1	HCC	9	Epithelial cell
AGTAGTCTCTGGTTCC-1_1_1	6987	1585	8.04351	HCC1	HCC	5	Epithelial cell
AGTAGTCTCTTGTACT-1_1_1	5098	1203	4.08003	HCC1	HCC	6	Epithelial cell
AGTAGTCTCTTGTTTG-1_1_1	2605	779	0.921305	HCC1	HCC	25	T/NK cell
AGTCTTTAGATGTGTA-1_1_1	5385	1430	7.61374	HCC1	HCC	9	Epithelial cell
AGTCTTTAGTGGAGAA-1_1_1	10052	2034	8.54556	HCC1	HCC	6	Epithelial cell
AGTCTTTAGTTAACGA-1_1_1	8145	1826	6.88766	HCC1	HCC	5	Epithelial cell
AGTCTTTCAAGCCGCT-1_1_1	13077	2766	3.77762	HCC1	HCC	29	Epithelial cell
AGTCTTTCACATAACC-1_1_1	4835	1538	5.70838	HCC1	HCC	20	Epithelial cell
AGTCTTTCATCCGTGG-1_1_1	16498	2946	5.01879	HCC1	HCC	6	Epithelial cell
AGTCTTTGTACTCAAC-1_1_1	3004	935	2.96272	HCC1	HCC	4	Myeloid cell
AGTCTTTGTACTTCTT-1_1_1	6227	1447	5.31556	HCC1	HCC	5	Epithelial cell
AGTCTTTGTCAGATAA-1_1_1	6136	1733	7.28488	HCC1	HCC	6	Epithelial cell
AGTCTTTGTCTCACCT-1_1_1	6090	1428	8.63711	HCC1	HCC	6	Epithelial cell
AGTCTTTGTTACCAGT-1_1_1	2137	638	9.63968	HCC1	HCC	9	Epithelial cell
AGTCTTTGTTCAGTAC-1_1_1	2555	1148	4.14873	HCC1	HCC	7	Endothelial cell
AGTCTTTGTTTGACAC-1_1_1	7293	1820	5.25161	HCC1	HCC	5	Epithelial cell
AGTCTTTTCAAACCAC-1_1_1	8232	1773	5.18707	HCC1	HCC	6	Epithelial cell
AGTCTTTTCCAGAAGG-1_1_1	13254	2607	4.8061	HCC1	HCC	5	Epithelial cell
AGTCTTTTCCCGACTT-1_1_1	10874	2180	8.55251	HCC1	HCC	6	Epithelial cell
AGTCTTTTCCTCGCAT-1_1_1	10438	2444	3.70761	HCC1	HCC	16	Epithelial cell
AGTCTTTTCGCTAGCG-1_1_1	17002	2876	6.98741	HCC1	HCC	20	Epithelial cell
AGTCTTTTCTCTAAGG-1_1_1	5169	1754	8.20275	HCC1	HCC	5	Epithelial cell
AGTGAGGAGACTAGGC-1_1_1	9965	2025	5.55946	HCC1	HCC	5	Epithelial cell
AGTGAGGAGATGTGTA-1_1_1	8369	1738	4.7437	HCC1	HCC	5	Epithelial cell
AGTGAGGAGGAGTCTG-1_1_1	2621	1091	2.51812	HCC1	HCC	32	Epithelial cell
AGTGAGGCAAGCGAGT-1_1_1	6938	1655	7.19227	HCC1	HCC	6	Epithelial cell
AGTGAGGCAATTCCTT-1_1_1	3082	1227	4.25049	HCC1	HCC	11	Fibroblasts
AGTGAGGCAGACGTAG-1_1_1	12325	2180	7.84584	HCC1	HCC	6	Epithelial cell
AGTGAGGCAGATGAGC-1_1_1	7772	1537	4.27174	HCC1	HCC	6	Epithelial cell
AGTGAGGCAGGGTACA-1_1_1	4025	1062	9.93789	HCC1	HCC	5	Epithelial cell
AGTGAGGGTAGAGGAA-1_1_1	8901	2169	4.01079	HCC1	HCC	6	Epithelial cell
AGTGAGGGTTAAGACA-1_1_1	11518	2327	8.46501	HCC1	HCC	5	Epithelial cell
AGTGAGGGTTGTCTTT-1_1_1	5544	1331	5.97042	HCC1	HCC	6	Epithelial cell
AGTGAGGTCACATAGC-1_1_1	3868	1285	5.11892	HCC1	HCC	5	Epithelial cell
AGTGAGGTCATTGCCC-1_1_1	19173	2889	5.01747	HCC1	HCC	6	Epithelial cell
AGTGAGGTCCGAATGT-1_1_1	5627	1407	9.34779	HCC1	HCC	5	Epithelial cell
AGTGAGGTCTCGAGTA-1_1_1	4972	1219	9.3926	HCC1	HCC	6	Epithelial cell
AGTGGGAAGACAGAGA-1_1_1	4775	1433	4.50262	HCC1	HCC	5	Epithelial cell
AGTGGGAAGATACACA-1_1_1	8138	1487	7.79061	HCC1	HCC	5	Epithelial cell
AGTGGGAAGCAGATCG-1_1_1	4847	1362	7.71611	HCC1	HCC	5	Epithelial cell
AGTGGGAAGGATGGTC-1_1_1	4461	1159	6.68012	HCC1	HCC	9	Epithelial cell
AGTGGGAAGTGGGATC-1_1_1	8292	1693	3.88326	HCC1	HCC	6	Epithelial cell
AGTGGGAAGTGTCCAT-1_1_1	6877	1564	5.23484	HCC1	HCC	6	Epithelial cell
AGTGGGACAATGTAAG-1_1_1	6849	1497	5.50445	HCC1	HCC	6	Epithelial cell
AGTGGGACACCTCGGA-1_1_1	4728	1203	7.55076	HCC1	HCC	5	Epithelial cell
AGTGGGACAGCCAGAA-1_1_1	6182	1383	6.77774	HCC1	HCC	6	Epithelial cell
AGTGGGACAGGACGTA-1_1_1	2766	987	9.58062	HCC1	HCC	6	Epithelial cell
AGTGGGACAGTTCCCT-1_1_1	3152	1217	4.79061	HCC1	HCC	16	Epithelial cell
AGTGGGACATACTACG-1_1_1	5525	1299	6.47964	HCC1	HCC	6	Epithelial cell
AGTGGGAGTAGCTCCG-1_1_1	7447	1894	6.8484	HCC1	HCC	32	Epithelial cell
AGTGGGAGTATAAACG-1_1_1	5529	1305	8.86236	HCC1	HCC	5	Epithelial cell
AGTGGGAGTCGTCTTC-1_1_1	5798	1242	9.22732	HCC1	HCC	5	Epithelial cell
AGTGGGAGTCGTGGCT-1_1_1	17553	2803	4.47217	HCC1	HCC	5	Epithelial cell
AGTGGGAGTGACCAAG-1_1_1	5811	1302	7.74393	HCC1	HCC	6	Epithelial cell
AGTGGGAGTGCTTCTC-1_1_1	2641	952	8.06513	HCC1	HCC	16	Epithelial cell
AGTGGGAGTTCGCGAC-1_1_1	7888	1498	4.8428	HCC1	HCC	6	Epithelial cell
AGTGGGATCCTATTCA-1_1_1	2369	668	5.57197	HCC1	HCC	9	Epithelial cell
AGTGGGATCCTCAACC-1_1_1	10832	2245	6.66544	HCC1	HCC	6	Epithelial cell
AGTGGGATCTGAAAGA-1_1_1	7093	1391	5.44199	HCC1	HCC	6	Epithelial cell
AGTGTCAAGATCACGG-1_1_1	7169	1787	3.9894	HCC1	HCC	16	Epithelial cell
AGTGTCAAGATGCCTT-1_1_1	6399	1535	4.31317	HCC1	HCC	6	Epithelial cell
AGTGTCAAGCCATCGC-1_1_1	8178	1665	5.86941	HCC1	HCC	6	Epithelial cell
AGTGTCAAGCTAGCCC-1_1_1	6318	1453	4.60589	HCC1	HCC	5	Epithelial cell
AGTGTCAAGGCGCTCT-1_1_1	6309	1541	6.03899	HCC1	HCC	5	Epithelial cell
AGTGTCAAGTAGTGCG-1_1_1	3194	1045	8.14026	HCC1	HCC	5	Epithelial cell
AGTGTCAAGTTAGGTA-1_1_1	9157	1889	7.02195	HCC1	HCC	6	Epithelial cell
AGTGTCACAAAGGAAG-1_1_1	2782	879	8.08771	HCC1	HCC	9	Epithelial cell
AGTGTCACACAAGACG-1_1_1	15367	2594	5.75909	HCC1	HCC	6	Epithelial cell
AGTGTCACAGCTATTG-1_1_1	7418	1761	3.47803	HCC1	HCC	5	Epithelial cell
AGTGTCAGTAATCGTC-1_1_1	3682	1163	6.11081	HCC1	HCC	5	Epithelial cell
AGTGTCAGTACCAGTT-1_1_1	3802	1186	9.81063	HCC1	HCC	5	Epithelial cell
AGTGTCAGTAGAAGGA-1_1_1	8771	1762	6.16805	HCC1	HCC	6	Epithelial cell
AGTGTCAGTAGCTAAA-1_1_1	5932	1402	7.2151	HCC1	HCC	6	Epithelial cell
AGTGTCAGTGGCAAAC-1_1_1	6030	1247	9.55224	HCC1	HCC	5	Epithelial cell
AGTGTCATCAGGCGAA-1_1_1	5804	1644	7.56375	HCC1	HCC	29	Epithelial cell
AGTGTCATCATAAAGG-1_1_1	5628	1449	8.12011	HCC1	HCC	6	Epithelial cell
AGTGTCATCATAACCG-1_1_1	2193	882	4.60556	HCC1	HCC	9	Epithelial cell
AGTGTCATCCTCTAGC-1_1_1	12244	2584	6.95034	HCC1	HCC	10	Epithelial cell
AGTGTCATCGCCGTGA-1_1_1	5556	1801	8.18934	HCC1	HCC	32	Epithelial cell
AGTTGGTAGAAACCGC-1_1_1	8125	1706	5.89538	HCC1	HCC	6	Epithelial cell
AGTTGGTAGCGATAGC-1_1_1	4052	1277	6.76209	HCC1	HCC	5	Epithelial cell
AGTTGGTAGCGATCCC-1_1_1	4410	1276	5.60091	HCC1	HCC	5	Epithelial cell
AGTTGGTAGTAGCCGA-1_1_1	5017	1118	8.73032	HCC1	HCC	5	Epithelial cell
AGTTGGTAGTGGCACA-1_1_1	6386	1690	6.67084	HCC1	HCC	6	Epithelial cell
AGTTGGTCAAGGACAC-1_1_1	5542	1605	7.01913	HCC1	HCC	5	Epithelial cell
AGTTGGTCAATCGGTT-1_1_1	6128	1341	7.3923	HCC1	HCC	6	Epithelial cell
AGTTGGTCACTGTGTA-1_1_1	2291	768	4.97599	HCC1	HCC	14	Myeloid cell
AGTTGGTCACTTAAGC-1_1_1	4345	1250	6.44419	HCC1	HCC	5	Epithelial cell
AGTTGGTCATTTGCCC-1_1_1	6415	1353	5.51832	HCC1	HCC	6	Epithelial cell
AGTTGGTGTAAGTTCC-1_1_1	8623	1956	9.62542	HCC1	HCC	6	Epithelial cell
AGTTGGTGTCGAAAGC-1_1_1	7156	1848	5.53382	HCC1	HCC	5	Epithelial cell
AGTTGGTGTGAAAGAG-1_1_1	7658	1622	6.38548	HCC1	HCC	6	Epithelial cell
AGTTGGTGTGACAAAT-1_1_1	7901	1814	6.58145	HCC1	HCC	6	Epithelial cell
AGTTGGTGTGAGCGAT-1_1_1	6839	1486	7.72043	HCC1	HCC	6	Epithelial cell
AGTTGGTGTTCTGGTA-1_1_1	10213	2049	5.85528	HCC1	HCC	6	Epithelial cell
AGTTGGTGTTGAGGTG-1_1_1	5966	1612	4.74355	HCC1	HCC	5	Epithelial cell
AGTTGGTTCCATGAAC-1_1_1	3928	1048	9.54684	HCC1	HCC	5	Epithelial cell
AGTTGGTTCCGTTGCT-1_1_1	3934	1416	9.96441	HCC1	HCC	29	Epithelial cell
AGTTGGTTCTATCGCC-1_1_1	13279	2547	4.80458	HCC1	HCC	6	Epithelial cell
AGTTGGTTCTCGAGTA-1_1_1	10136	2091	5.60379	HCC1	HCC	6	Epithelial cell
ATAACGCAGCTGATAA-1_1_1	5540	1500	6.55235	HCC1	HCC	5	Epithelial cell
ATAACGCAGCTGCCCA-1_1_1	7964	1795	4.64591	HCC1	HCC	6	Epithelial cell
ATAACGCAGTGTGGCA-1_1_1	6011	1612	8.002	HCC1	HCC	29	Epithelial cell
ATAACGCCACACTGCG-1_1_1	6215	1379	5.358	HCC1	HCC	5	Epithelial cell
ATAACGCCACAGTCGC-1_1_1	5019	1299	8.64714	HCC1	HCC	6	Epithelial cell
ATAACGCCACCAACCG-1_1_1	10105	1991	3.5329	HCC1	HCC	6	Epithelial cell
ATAACGCCACGTGAGA-1_1_1	9148	1847	3.91342	HCC1	HCC	6	Epithelial cell
ATAACGCCAGCGTAAG-1_1_1	2564	906	6.63027	HCC1	HCC	10	Epithelial cell
ATAACGCCAGCTTCGG-1_1_1	8707	1912	5.85736	HCC1	HCC	6	Epithelial cell
ATAACGCCAGTGGGAT-1_1_1	3420	804	1.46199	HCC1	HCC	9	Epithelial cell
ATAACGCCAGTTCATG-1_1_1	4323	1113	8.28129	HCC1	HCC	5	Epithelial cell
ATAACGCCATACGCCG-1_1_1	7068	1621	7.64007	HCC1	HCC	5	Epithelial cell
ATAACGCCATAGAAAC-1_1_1	12468	2387	4.13057	HCC1	HCC	6	Epithelial cell
ATAACGCGTAAGAGGA-1_1_1	7641	2041	7.08023	HCC1	HCC	20	Epithelial cell
ATAACGCGTAAGTGGC-1_1_1	12074	2406	6.05433	HCC1	HCC	10	Epithelial cell
ATAACGCGTCAAGCGA-1_1_1	5439	1619	5.01931	HCC1	HCC	5	Epithelial cell
ATAACGCGTCCGAATT-1_1_1	3082	896	1.20052	HCC1	HCC	9	Epithelial cell
ATAACGCGTGCCTGTG-1_1_1	3972	1210	9.99496	HCC1	HCC	21	Epithelial cell
ATAACGCGTGCTTCTC-1_1_1	7718	1761	6.43949	HCC1	HCC	6	Epithelial cell
ATAACGCGTTGCGCAC-1_1_1	2977	935	8.29694	HCC1	HCC	5	Epithelial cell
ATAAGAGAGACACGAC-1_1_1	4627	1359	5.77048	HCC1	HCC	5	Epithelial cell
ATAAGAGAGCTGTCTA-1_1_1	6277	1356	8.74622	HCC1	HCC	6	Epithelial cell
ATAAGAGAGCTTATCG-1_1_1	7391	1655	4.19429	HCC1	HCC	6	Epithelial cell
ATAAGAGCACGACGAA-1_1_1	4796	1328	7.02669	HCC1	HCC	5	Epithelial cell
ATAAGAGCAGACGCCT-1_1_1	7099	1922	7.22637	HCC1	HCC	32	Epithelial cell
ATAAGAGGTAACGTTC-1_1_1	2209	858	6.38298	HCC1	HCC	5	Epithelial cell
ATAAGAGGTATCACCA-1_1_1	5925	1687	6.51477	HCC1	HCC	16	Epithelial cell
ATAAGAGGTCCCGACA-1_1_1	8749	1853	6.05784	HCC1	HCC	5	Epithelial cell
ATAAGAGGTCTTGCGG-1_1_1	6944	1468	6.01959	HCC1	HCC	6	Epithelial cell
ATAAGAGGTTCTGTTT-1_1_1	3483	938	4.33534	HCC1	HCC	9	Epithelial cell
ATAAGAGTCAAACAAG-1_1_1	9573	1854	6.48699	HCC1	HCC	5	Epithelial cell
ATAAGAGTCAATACCG-1_1_1	3555	1297	4.75387	HCC1	HCC	5	Epithelial cell
ATAAGAGTCACATACG-1_1_1	8286	1722	6.96355	HCC1	HCC	6	Epithelial cell
ATAAGAGTCCTTAATC-1_1_1	7353	1768	4.80076	HCC1	HCC	6	Epithelial cell
ATAAGAGTCGAGGTAG-1_1_1	9061	1830	7.62609	HCC1	HCC	6	Epithelial cell
ATAAGAGTCTCGCTTG-1_1_1	6346	1422	6.74441	HCC1	HCC	6	Epithelial cell
ATAAGAGTCTTTACAC-1_1_1	6389	1798	6.29206	HCC1	HCC	32	Epithelial cell
ATAGACCAGCCAGTAG-1_1_1	5777	1422	7.46062	HCC1	HCC	6	Epithelial cell
ATAGACCAGGGAGTAA-1_1_1	3188	1191	8.50063	HCC1	HCC	16	Epithelial cell
ATAGACCAGGTGCTTT-1_1_1	2112	945	8.57008	HCC1	HCC	34	Endothelial cell
ATAGACCCAAGACGTG-1_1_1	8340	1958	8.5012	HCC1	HCC	6	Epithelial cell
ATAGACCCAAGCGCTC-1_1_1	4117	1150	6.31528	HCC1	HCC	5	Epithelial cell
ATAGACCCAATCCAAC-1_1_1	7454	1848	6.41266	HCC1	HCC	5	Epithelial cell
ATAGACCCAATGAAAC-1_1_1	7993	1702	4.29125	HCC1	HCC	5	Epithelial cell
ATAGACCCACCAGATT-1_1_1	7259	1595	3.47155	HCC1	HCC	6	Epithelial cell
ATAGACCCAGTATAAG-1_1_1	8111	1828	6.55899	HCC1	HCC	5	Epithelial cell
ATAGACCGTCCCTACT-1_1_1	2516	922	9.18124	HCC1	HCC	2	T/NK cell
ATAGACCGTCCGTGAC-1_1_1	2968	1183	7.74933	HCC1	HCC	11	Fibroblasts
ATAGACCGTTCAACCA-1_1_1	5217	1343	5.07955	HCC1	HCC	5	Epithelial cell
ATAGACCGTTGGTGGA-1_1_1	6240	1630	5.65705	HCC1	HCC	5	Epithelial cell
ATAGACCTCCGCAGTG-1_1_1	3285	968	1.82648	HCC1	HCC	9	Epithelial cell
ATAGACCTCGATGAGG-1_1_1	9212	1824	4.22275	HCC1	HCC	6	Epithelial cell
ATAGACCTCTCAAACG-1_1_1	5672	1901	4.76023	HCC1	HCC	11	Fibroblasts
ATAGACCTCTGCGACG-1_1_1	4969	1071	0.986114	HCC1	HCC	9	Epithelial cell
ATCACGAAGGACATTA-1_1_1	3866	1207	7.70823	HCC1	HCC	5	Epithelial cell
ATCACGAAGGATGGTC-1_1_1	4228	1256	6.10218	HCC1	HCC	5	Epithelial cell
ATCACGACACCGGAAA-1_1_1	6022	1554	5.51312	HCC1	HCC	20	Epithelial cell
ATCACGACACGCGAAA-1_1_1	3265	1200	6.40123	HCC1	HCC	16	Epithelial cell
ATCACGACAGCGTTCG-1_1_1	5200	1399	6.32692	HCC1	HCC	29	Epithelial cell
ATCACGACAGGATCGA-1_1_1	6637	1386	4.30918	HCC1	HCC	5	Epithelial cell
ATCACGACATTGGGCC-1_1_1	4444	1201	5.0405	HCC1	HCC	6	Epithelial cell
ATCACGAGTCAAAGCG-1_1_1	7076	1695	6.45845	HCC1	HCC	29	Epithelial cell
ATCACGAGTCAATACC-1_1_1	6597	1620	6.35137	HCC1	HCC	5	Epithelial cell
ATCACGAGTCATACTG-1_1_1	6721	1655	5.23732	HCC1	HCC	6	Epithelial cell
ATCACGAGTCTGCGGT-1_1_1	11040	2211	6.15036	HCC1	HCC	20	Epithelial cell
ATCACGAGTCTGGAGA-1_1_1	3691	1631	4.30778	HCC1	HCC	7	Endothelial cell
ATCACGAGTCTTGATG-1_1_1	6818	1902	4.41478	HCC1	HCC	5	Epithelial cell
ATCACGAGTTACCAGT-1_1_1	8800	2073	8.23864	HCC1	HCC	6	Epithelial cell
ATCACGAGTTATTCTC-1_1_1	8538	1761	5.36425	HCC1	HCC	6	Epithelial cell
ATCACGAGTTCAGTAC-1_1_1	4373	1168	5.99131	HCC1	HCC	5	Epithelial cell
ATCACGATCAACCATG-1_1_1	2560	826	2.46094	HCC1	HCC	25	T/NK cell
ATCACGATCAGTGTTG-1_1_1	6929	1830	5.16669	HCC1	HCC	10	Epithelial cell
ATCACGATCCGCGTTT-1_1_1	13478	2650	4.85977	HCC1	HCC	10	Epithelial cell
ATCACGATCGTTTGCC-1_1_1	5632	1568	7.36861	HCC1	HCC	29	Epithelial cell
ATCACGATCTCGAGTA-1_1_1	4709	1410	9.53493	HCC1	HCC	6	Epithelial cell
ATCATCTAGACACTAA-1_1_1	2186	827	5.67246	HCC1	HCC	4	Myeloid cell
ATCATCTAGACTGGGT-1_1_1	5962	1246	0.838645	HCC1	HCC	9	Epithelial cell
ATCATCTAGAGTGACC-1_1_1	9631	2014	7.79774	HCC1	HCC	6	Epithelial cell
ATCATCTAGCGGCTTC-1_1_1	2427	967	5.56242	HCC1	HCC	5	Epithelial cell
ATCATCTAGGGCATGT-1_1_1	2449	800	8.81993	HCC1	HCC	19	Myeloid cell
ATCATCTAGGTTCCTA-1_1_1	2219	928	5.94863	HCC1	HCC	4	Myeloid cell
ATCATCTCAACTTGAC-1_1_1	4671	963	0.9848	HCC1	HCC	9	Epithelial cell
ATCATCTCAAGCCCAC-1_1_1	5079	1533	8.60406	HCC1	HCC	29	Epithelial cell
ATCATCTCACTGAAGG-1_1_1	15956	2743	3.89195	HCC1	HCC	6	Epithelial cell
ATCATCTCACTTAACG-1_1_1	5979	1540	8.84763	HCC1	HCC	5	Epithelial cell
ATCATCTCATGACGGA-1_1_1	6894	1878	5.99072	HCC1	HCC	29	Epithelial cell
ATCATCTCATTCCTGC-1_1_1	12249	2008	3.11862	HCC1	HCC	5	Epithelial cell
ATCATCTGTACCTACA-1_1_1	3145	1045	3.75199	HCC1	HCC	4	Myeloid cell
ATCATCTGTCTAGGTT-1_1_1	7629	1869	3.77507	HCC1	HCC	6	Epithelial cell
ATCATCTGTTACGGAG-1_1_1	2596	925	4.42989	HCC1	HCC	25	T/NK cell
ATCATCTGTTCGTCTC-1_1_1	5325	1340	5.10798	HCC1	HCC	6	Epithelial cell
ATCATCTTCCGCTGTT-1_1_1	6634	1505	5.36629	HCC1	HCC	5	Epithelial cell
ATCATCTTCTTCATGT-1_1_1	10188	2091	2.91519	HCC1	HCC	6	Epithelial cell
ATCATGGAGCTAGTTC-1_1_1	9653	2020	7.06516	HCC1	HCC	6	Epithelial cell
ATCATGGAGGAGCGTT-1_1_1	2854	1049	7.74352	HCC1	HCC	5	Epithelial cell
ATCATGGAGGCAAAGA-1_1_1	8024	1756	5.82004	HCC1	HCC	6	Epithelial cell
ATCATGGAGTAACCCT-1_1_1	11032	1993	4.19688	HCC1	HCC	6	Epithelial cell
ATCATGGCAAGCTGAG-1_1_1	9389	2189	5.31473	HCC1	HCC	29	Epithelial cell
ATCATGGCACCCATTC-1_1_1	7615	1659	5.05581	HCC1	HCC	5	Epithelial cell
ATCATGGCAGACAGGT-1_1_1	9082	1552	6.37525	HCC1	HCC	5	Epithelial cell
ATCATGGCAGATAATG-1_1_1	5015	1264	7.05882	HCC1	HCC	5	Epithelial cell
ATCATGGCAGTAAGAT-1_1_1	6912	1634	5.136	HCC1	HCC	5	Epithelial cell
ATCATGGGTAGCCTCG-1_1_1	3636	1218	6.32563	HCC1	HCC	5	Epithelial cell
ATCATGGGTGCTTCTC-1_1_1	5467	1345	6.27401	HCC1	HCC	6	Epithelial cell
ATCATGGGTGGCTCCA-1_1_1	8684	1944	5.48135	HCC1	HCC	6	Epithelial cell
ATCATGGGTGTTTGTG-1_1_1	7109	1517	5.87987	HCC1	HCC	6	Epithelial cell
ATCATGGGTTCCCTTG-1_1_1	5306	1388	5.61628	HCC1	HCC	20	Epithelial cell
ATCATGGGTTGTTTGG-1_1_1	3537	1207	6.02205	HCC1	HCC	5	Epithelial cell
ATCATGGTCTATCCTA-1_1_1	5217	1249	5.11788	HCC1	HCC	5	Epithelial cell
ATCCACCAGAATGTGT-1_1_1	7297	1748	4.89242	HCC1	HCC	16	Epithelial cell
ATCCACCAGACATAAC-1_1_1	10985	2200	4.54256	HCC1	HCC	6	Epithelial cell
ATCCACCAGATCTGCT-1_1_1	6808	1564	5.08226	HCC1	HCC	6	Epithelial cell
ATCCACCAGGACATTA-1_1_1	7383	1833	8.49248	HCC1	HCC	32	Epithelial cell
ATCCACCAGTCGATAA-1_1_1	3823	932	8.4227	HCC1	HCC	9	Epithelial cell
ATCCACCGTCCAGTGC-1_1_1	4689	1266	6.78183	HCC1	HCC	5	Epithelial cell
ATCCACCGTCGAGATG-1_1_1	5902	1405	6.08268	HCC1	HCC	5	Epithelial cell
ATCCACCGTCTCTTTA-1_1_1	5634	1660	6.42528	HCC1	HCC	10	Epithelial cell
ATCCACCTCACCAGGC-1_1_1	11845	2557	6.374	HCC1	HCC	5	Epithelial cell
ATCCACCTCGCGATCG-1_1_1	8981	2136	4.52065	HCC1	HCC	10	Epithelial cell
ATCCGAAAGATCCTGT-1_1_1	2104	962	3.75475	HCC1	HCC	7	Endothelial cell
ATCCGAAAGCGTGTCC-1_1_1	4261	1531	4.67027	HCC1	HCC	34	Endothelial cell
ATCCGAAAGCTGAACG-1_1_1	2599	1056	7.54136	HCC1	HCC	11	Fibroblasts
ATCCGAAAGGCAAAGA-1_1_1	7164	1665	6.15578	HCC1	HCC	5	Epithelial cell
ATCCGAAAGGCGCTCT-1_1_1	12712	2571	6.98553	HCC1	HCC	5	Epithelial cell
ATCCGAAAGTGTTTGC-1_1_1	7406	1599	5.11747	HCC1	HCC	6	Epithelial cell
ATCCGAACAAGGGTCA-1_1_1	4041	1092	1.7075	HCC1	HCC	9	Epithelial cell
ATCCGAACAATCTACG-1_1_1	6517	1440	6.15314	HCC1	HCC	6	Epithelial cell
ATCCGAACAATGTAAG-1_1_1	10852	2391	6.92038	HCC1	HCC	5	Epithelial cell
ATCCGAACACACGCTG-1_1_1	4109	981	0.851789	HCC1	HCC	9	Epithelial cell
ATCCGAACACCAGTTA-1_1_1	11403	2137	8.30483	HCC1	HCC	6	Epithelial cell
ATCCGAACACCGGAAA-1_1_1	12808	2289	7.11274	HCC1	HCC	6	Epithelial cell
ATCCGAACAGAGTGTG-1_1_1	3832	924	6.23695	HCC1	HCC	9	Epithelial cell
ATCCGAACAGATGGGT-1_1_1	2287	1025	4.94097	HCC1	HCC	4	Myeloid cell
ATCCGAACAGTCACTA-1_1_1	3813	1341	5.6386	HCC1	HCC	10	Epithelial cell
ATCCGAACATCCTAGA-1_1_1	8594	1705	4.38678	HCC1	HCC	6	Epithelial cell
ATCCGAACATTTGCCC-1_1_1	16265	2783	7.37166	HCC1	HCC	6	Epithelial cell
ATCCGAAGTCTTGATG-1_1_1	7980	1771	6.54135	HCC1	HCC	6	Epithelial cell
ATCCGAAGTCTTGCGG-1_1_1	5802	1238	5.53257	HCC1	HCC	6	Epithelial cell
ATCCGAAGTGTTCTTT-1_1_1	4638	1191	7.20138	HCC1	HCC	5	Epithelial cell
ATCCGAATCACTATTC-1_1_1	13118	2462	6.21284	HCC1	HCC	6	Epithelial cell
ATCCGAATCAGCGACC-1_1_1	17881	2727	6.22448	HCC1	HCC	6	Epithelial cell
ATCCGAATCCACGACG-1_1_1	11370	2235	7.48461	HCC1	HCC	6	Epithelial cell
ATCCGAATCCTTGACC-1_1_1	7961	1819	6.79563	HCC1	HCC	6	Epithelial cell
ATCCGAATCGCTTGTC-1_1_1	8969	1976	4.89464	HCC1	HCC	29	Epithelial cell
ATCGAGTAGAACAATC-1_1_1	2508	769	3.14992	HCC1	HCC	9	Epithelial cell
ATCGAGTAGCAGGTCA-1_1_1	3110	881	4.82315	HCC1	HCC	25	T/NK cell
ATCGAGTAGCGATATA-1_1_1	10313	1952	3.81072	HCC1	HCC	6	Epithelial cell
ATCGAGTAGGGAACGG-1_1_1	9449	2215	7.40819	HCC1	HCC	16	Epithelial cell
ATCGAGTAGTGTTAGA-1_1_1	4516	1482	8.23738	HCC1	HCC	16	Epithelial cell
ATCGAGTCAAGCGTAG-1_1_1	7738	1653	7.15947	HCC1	HCC	6	Epithelial cell
ATCGAGTCAAGGACAC-1_1_1	6410	2298	2.65211	HCC1	HCC	7	Endothelial cell
ATCGAGTCACACGCTG-1_1_1	8992	1765	5.92749	HCC1	HCC	6	Epithelial cell
ATCGAGTCAGACGTAG-1_1_1	5868	1443	4.61827	HCC1	HCC	5	Epithelial cell
ATCGAGTCATCGACGC-1_1_1	13389	2176	5.1983	HCC1	HCC	6	Epithelial cell
ATCGAGTCATCTCGCT-1_1_1	4666	1221	6.55808	HCC1	HCC	5	Epithelial cell
ATCGAGTGTACCGTAT-1_1_1	19227	2903	3.97358	HCC1	HCC	6	Epithelial cell
ATCGAGTGTCGTTGTA-1_1_1	8579	2377	4.72083	HCC1	HCC	32	Epithelial cell
ATCGAGTGTGCCTGCA-1_1_1	11593	2278	5.84836	HCC1	HCC	6	Epithelial cell
ATCGAGTGTGCCTTGG-1_1_1	3046	845	2.19961	HCC1	HCC	9	Epithelial cell
ATCGAGTGTTCAGTAC-1_1_1	9156	1835	3.99738	HCC1	HCC	6	Epithelial cell
ATCGAGTGTTGAACTC-1_1_1	4414	1743	2.96783	HCC1	HCC	7	Endothelial cell
ATCGAGTTCAAGAAGT-1_1_1	9505	1732	5.81799	HCC1	HCC	6	Epithelial cell
ATCGAGTTCATCTGCC-1_1_1	5669	1389	3.61616	HCC1	HCC	6	Epithelial cell
ATCGAGTTCCTTCAAT-1_1_1	26177	3372	5.40169	HCC1	HCC	5	Epithelial cell
ATCGAGTTCGACCAGC-1_1_1	8856	2324	4.65221	HCC1	HCC	5	Epithelial cell
ATCGAGTTCGCAAACT-1_1_1	2416	1067	4.42881	HCC1	HCC	7	Endothelial cell
ATCGAGTTCGGATGGA-1_1_1	5426	1281	4.64431	HCC1	HCC	6	Epithelial cell
ATCGAGTTCGGTGTCG-1_1_1	3792	1675	2.8481	HCC1	HCC	13	Endothelial cell
ATCGAGTTCTCTTGAT-1_1_1	6375	1540	5.75686	HCC1	HCC	6	Epithelial cell
ATCTACTAGGGCTCTC-1_1_1	8541	1917	6.06486	HCC1	HCC	5	Epithelial cell
ATCTACTCAAGCCATT-1_1_1	4279	1107	3.08483	HCC1	HCC	5	Epithelial cell
ATCTACTCAATGAATG-1_1_1	3916	1289	7.45659	HCC1	HCC	5	Epithelial cell
ATCTACTCACCATCCT-1_1_1	5046	1478	7.68926	HCC1	HCC	5	Epithelial cell
ATCTACTCACGAAAGC-1_1_1	14176	3018	8.49323	HCC1	HCC	10	Epithelial cell
ATCTACTCACGCTTTC-1_1_1	3169	1293	4.7018	HCC1	HCC	39	Endothelial cell
ATCTACTGTAACGCGA-1_1_1	2737	999	4.49397	HCC1	HCC	16	Epithelial cell
ATCTACTGTTGCTCCT-1_1_1	4304	1049	1.23141	HCC1	HCC	9	Epithelial cell
ATCTACTTCAATCTCT-1_1_1	2511	1070	5.49582	HCC1	HCC	11	Fibroblasts
ATCTACTTCCAGAGGA-1_1_1	23995	3236	5.14691	HCC1	HCC	6	Epithelial cell
ATCTACTTCCCTAACC-1_1_1	9003	2521	4.80951	HCC1	HCC	5	Epithelial cell
ATCTACTTCGAATGCT-1_1_1	8366	1895	5.72556	HCC1	HCC	6	Epithelial cell
ATCTACTTCGGCGCTA-1_1_1	5081	1174	4.86125	HCC1	HCC	6	Epithelial cell
ATCTACTTCGGCTTGG-1_1_1	7473	2146	4.56309	HCC1	HCC	16	Epithelial cell
ATCTACTTCGGGAGTA-1_1_1	8586	1751	6.32425	HCC1	HCC	6	Epithelial cell
ATCTACTTCGTCTGCT-1_1_1	7115	1605	6.53549	HCC1	HCC	6	Epithelial cell
ATCTACTTCGTGGTCG-1_1_1	6454	1415	6.7555	HCC1	HCC	29	Epithelial cell
ATCTACTTCTTGCAAG-1_1_1	8902	1850	5.54931	HCC1	HCC	6	Epithelial cell
ATCTACTTCTTGGGTA-1_1_1	5962	1439	8.93995	HCC1	HCC	6	Epithelial cell
ATCTGCCAGAGTCTGG-1_1_1	2631	1002	9.04599	HCC1	HCC	4	Myeloid cell
ATCTGCCAGCGCCTCA-1_1_1	6958	1760	6.99914	HCC1	HCC	6	Epithelial cell
ATCTGCCAGCGCCTTG-1_1_1	9626	1873	4.47746	HCC1	HCC	6	Epithelial cell
ATCTGCCAGGCGTACA-1_1_1	13247	2884	7.3828	HCC1	HCC	5	Epithelial cell
ATCTGCCAGTGTCTCA-1_1_1	6009	1585	3.59461	HCC1	HCC	5	Epithelial cell
ATCTGCCCAATCAGAA-1_1_1	8499	2178	8.1539	HCC1	HCC	20	Epithelial cell
ATCTGCCCAATGGTCT-1_1_1	11374	2271	6.58519	HCC1	HCC	6	Epithelial cell
ATCTGCCCACACATGT-1_1_1	7441	1669	8.82946	HCC1	HCC	6	Epithelial cell
ATCTGCCCACCAACCG-1_1_1	6898	1616	5.97275	HCC1	HCC	5	Epithelial cell
ATCTGCCCACCCAGTG-1_1_1	5566	1293	7.79734	HCC1	HCC	5	Epithelial cell
ATCTGCCCACGACGAA-1_1_1	10785	2078	7.121	HCC1	HCC	6	Epithelial cell
ATCTGCCCAGCTGCTG-1_1_1	5871	1373	5.68898	HCC1	HCC	5	Epithelial cell
ATCTGCCCATGCATGT-1_1_1	5508	1661	4.08497	HCC1	HCC	16	Epithelial cell
ATCTGCCCATTCCTCG-1_1_1	5299	1373	7.03906	HCC1	HCC	5	Epithelial cell
ATCTGCCGTAGAGTGC-1_1_1	3191	974	3.94861	HCC1	HCC	5	Epithelial cell
ATCTGCCGTAGCAAAT-1_1_1	7538	1586	9.23322	HCC1	HCC	6	Epithelial cell
ATCTGCCGTGGCAAAC-1_1_1	18752	2652	6.08468	HCC1	HCC	6	Epithelial cell
ATCTGCCTCACGCATA-1_1_1	9513	2127	5.61337	HCC1	HCC	6	Epithelial cell
ATCTGCCTCAGCGACC-1_1_1	3212	1374	2.95766	HCC1	HCC	7	Endothelial cell
ATCTGCCTCAGGCCCA-1_1_1	8168	1955	4.738	HCC1	HCC	6	Epithelial cell
ATCTGCCTCCACGACG-1_1_1	9039	1941	8.21994	HCC1	HCC	6	Epithelial cell
ATCTGCCTCGAATCCA-1_1_1	3944	1087	8.08824	HCC1	HCC	5	Epithelial cell
ATGAGGGAGAGAGCTC-1_1_1	18717	3048	3.98568	HCC1	HCC	6	Epithelial cell
ATGAGGGAGGGTTCCC-1_1_1	3472	1187	7.7477	HCC1	HCC	5	Epithelial cell
ATGAGGGAGGTGGGTT-1_1_1	2171	1025	6.4947	HCC1	HCC	34	Endothelial cell
ATGAGGGAGTCTCAAC-1_1_1	12495	2609	7.7551	HCC1	HCC	6	Epithelial cell
ATGAGGGAGTGGCACA-1_1_1	2477	1165	5.49051	HCC1	HCC	30	Fibroblasts
ATGAGGGCAAACCTAC-1_1_1	8458	1866	9.70679	HCC1	HCC	6	Epithelial cell
ATGAGGGCAACACCCG-1_1_1	6073	1458	6.63593	HCC1	HCC	5	Epithelial cell
ATGAGGGCAAGCGTAG-1_1_1	2266	1053	5.82524	HCC1	HCC	7	Endothelial cell
ATGAGGGCAGCCACCA-1_1_1	7737	1680	6.92775	HCC1	HCC	6	Epithelial cell
ATGAGGGCAGCGTCCA-1_1_1	2914	1188	5.86822	HCC1	HCC	11	Fibroblasts
ATGAGGGCATGGGAAC-1_1_1	4362	1200	7.77166	HCC1	HCC	6	Epithelial cell
ATGAGGGGTAAGTAGT-1_1_1	3508	1187	9.46408	HCC1	HCC	29	Epithelial cell
ATGAGGGGTAATCACC-1_1_1	10399	2150	4.5966	HCC1	HCC	6	Epithelial cell
ATGAGGGGTGTCAATC-1_1_1	3773	1117	6.73204	HCC1	HCC	5	Epithelial cell
ATGAGGGGTTAGGGTG-1_1_1	5643	1491	7.05299	HCC1	HCC	5	Epithelial cell
ATGAGGGTCACTTCAT-1_1_1	7404	1698	5.29444	HCC1	HCC	6	Epithelial cell
ATGAGGGTCAGCTCTC-1_1_1	8162	1909	7.36339	HCC1	HCC	6	Epithelial cell
ATGAGGGTCCAAGCCG-1_1_1	6873	1750	4.7723	HCC1	HCC	6	Epithelial cell
ATGAGGGTCCCATTAT-1_1_1	5660	1230	7.54417	HCC1	HCC	5	Epithelial cell
ATGAGGGTCCGCGGTA-1_1_1	4357	1502	7.45926	HCC1	HCC	16	Epithelial cell
ATGAGGGTCGCATGAT-1_1_1	3549	1219	4.98732	HCC1	HCC	10	Epithelial cell
ATGAGGGTCTGTCTAT-1_1_1	5974	1442	7.76699	HCC1	HCC	6	Epithelial cell
ATGAGGGTCTGTGCAA-1_1_1	6090	1331	4.71264	HCC1	HCC	6	Epithelial cell
ATGCGATAGTCATGCT-1_1_1	10705	1907	5.44605	HCC1	HCC	6	Epithelial cell
ATGCGATAGTGGTCCC-1_1_1	7422	1670	4.74266	HCC1	HCC	6	Epithelial cell
ATGCGATAGTGTACTC-1_1_1	6212	1460	4.21764	HCC1	HCC	6	Epithelial cell
ATGCGATCAAGTCTAC-1_1_1	8787	1859	6.39581	HCC1	HCC	6	Epithelial cell
ATGCGATCAATCTGCA-1_1_1	9403	1940	6.66808	HCC1	HCC	5	Epithelial cell
ATGCGATCAATTGCTG-1_1_1	16629	2615	6.55481	HCC1	HCC	6	Epithelial cell
ATGCGATCACCGCTAG-1_1_1	6380	1700	8.62069	HCC1	HCC	6	Epithelial cell
ATGCGATCAGTAACGG-1_1_1	9659	1967	8.28243	HCC1	HCC	6	Epithelial cell
ATGCGATGTACAGTGG-1_1_1	2473	880	8.89608	HCC1	HCC	10	Epithelial cell
ATGCGATGTACTTCTT-1_1_1	6835	1495	5.91075	HCC1	HCC	20	Epithelial cell
ATGCGATGTATAAACG-1_1_1	3631	1551	6.22418	HCC1	HCC	16	Epithelial cell
ATGCGATGTCGAACAG-1_1_1	5995	1383	8.69058	HCC1	HCC	6	Epithelial cell
ATGCGATGTTACGCGC-1_1_1	9728	2235	5.67434	HCC1	HCC	6	Epithelial cell
ATGCGATGTTGTCGCG-1_1_1	2759	915	9.35121	HCC1	HCC	25	T/NK cell
ATGCGATTCACGAAGG-1_1_1	11144	2194	4.84566	HCC1	HCC	6	Epithelial cell
ATGCGATTCATCGCTC-1_1_1	5844	1347	8.93224	HCC1	HCC	5	Epithelial cell
ATGCGATTCCAAATGC-1_1_1	11565	2024	5.99222	HCC1	HCC	6	Epithelial cell
ATGCGATTCCGCTGTT-1_1_1	6968	1619	6.96039	HCC1	HCC	6	Epithelial cell
ATGCGATTCGGAAACG-1_1_1	3097	1453	4.13303	HCC1	HCC	7	Endothelial cell
ATGCGATTCGGAATCT-1_1_1	5068	1203	8.48461	HCC1	HCC	6	Epithelial cell
ATGCGATTCGGCGCAT-1_1_1	6236	1448	5.69275	HCC1	HCC	5	Epithelial cell
ATGCGATTCTTGGGTA-1_1_1	5841	1455	8.13217	HCC1	HCC	5	Epithelial cell
ATGCGATTCTTGTATC-1_1_1	8971	1853	9.51956	HCC1	HCC	6	Epithelial cell
ATGGGAGAGAACAATC-1_1_1	18093	2977	6.1405	HCC1	HCC	6	Epithelial cell
ATGGGAGAGAAGAAGC-1_1_1	11585	2734	3.47864	HCC1	HCC	16	Epithelial cell
ATGGGAGAGAAGGTTT-1_1_1	8630	1686	5.77057	HCC1	HCC	6	Epithelial cell
ATGGGAGAGACAGACC-1_1_1	2216	651	9.16065	HCC1	HCC	0	T/NK cell
ATGGGAGAGTAGGCCA-1_1_1	2762	1291	4.59812	HCC1	HCC	7	Endothelial cell
ATGGGAGAGTCGCCGT-1_1_1	2678	1057	4.0702	HCC1	HCC	13	Endothelial cell
ATGGGAGAGTGACTCT-1_1_1	3136	1147	8.89668	HCC1	HCC	5	Epithelial cell
ATGGGAGCAAACTGCT-1_1_1	8137	1708	5.07558	HCC1	HCC	6	Epithelial cell
ATGGGAGCAAGGACAC-1_1_1	9231	1900	9.85809	HCC1	HCC	6	Epithelial cell
ATGGGAGCACACGCTG-1_1_1	10405	2238	7.52523	HCC1	HCC	6	Epithelial cell
ATGGGAGCACGGCTAC-1_1_1	10153	2288	3.595	HCC1	HCC	5	Epithelial cell
ATGGGAGCAGTCAGCC-1_1_1	4370	1641	4.78261	HCC1	HCC	34	Endothelial cell
ATGGGAGCAGTCTTCC-1_1_1	2685	942	4.39479	HCC1	HCC	4	Myeloid cell
ATGGGAGCATGCCACG-1_1_1	8109	1568	5.75903	HCC1	HCC	5	Epithelial cell
ATGGGAGCATGGAATA-1_1_1	8210	1765	3.8246	HCC1	HCC	6	Epithelial cell
ATGGGAGGTATAGGGC-1_1_1	2867	933	6.24346	HCC1	HCC	25	T/NK cell
ATGGGAGGTATCGCAT-1_1_1	6900	1467	7.72464	HCC1	HCC	6	Epithelial cell
ATGGGAGGTCCATCCT-1_1_1	6378	1695	4.09219	HCC1	HCC	5	Epithelial cell
ATGGGAGGTCTCCATC-1_1_1	7712	1933	8.28579	HCC1	HCC	5	Epithelial cell
[truncated: 163,934 more rows]

## Sheet: scRNA-Epithelial
Annotations of epithelial cells from HCC patients at the single-cell level.
cell	source	source2	seurat_clusters	CellType	RNA_snn_res.2	S.Score	G2M.Score	Phase	MPS	UMAP_1	UMAP_2
AAACCTGAGACTAGGC-1_1_1	HCC1	HCC	1	Epithelial cell	1	0.0308291	-0.0912143	S	MPS1	0.962735	-4.04987
AAACCTGAGCACCGTC-1_1_1	HCC1	HCC	16	Epithelial cell	16	-0.0272807	-0.0572645	G1	MPS1	9.15911	7.09101
AAACCTGAGGAATGGA-1_1_1	HCC1	HCC	9	Epithelial cell	9	0.00411069	-0.0725578	S	MPS1	-2.16338	-5.99818
AAACCTGAGTACTTGC-1_1_1	HCC1	HCC	1	Epithelial cell	1	-0.0341504	-0.0390308	G1	MPS1	-1.8729	-4.10899
AAACCTGCATCGATTG-1_1_1	HCC1	HCC	3	Epithelial cell	3	-0.0714918	-0.0660306	G1	MPS1	0.573692	-4.21743
AAACCTGGTAAGAGGA-1_1_1	HCC1	HCC	11	Epithelial cell	11	-0.0771547	-0.118388	G1	MPS1	-2.7834	1.82993
AAACCTGGTTACTGAC-1_1_1	HCC1	HCC	11	Epithelial cell	11	0.000231897	-0.074079	S	MPS1	-2.92294	2.02037
AAACCTGTCATGTCCC-1_1_1	HCC1	HCC	23	Epithelial cell	23	0.249449	0.0575354	S	MPS1	4.49987	-4.79341
AAACCTGTCGGACAAG-1_1_1	HCC1	HCC	12	Epithelial cell	12	0.0325972	0.109775	G2M	MPS1	10.3519	-0.851021
AAACCTGTCTCGTTTA-1_1_1	HCC1	HCC	1	Epithelial cell	1	-0.00555247	-0.0835755	G1	MPS1	-1.80388	-3.78746
AAACGGGAGATGTAAC-1_1_1	HCC1	HCC	7	Epithelial cell	7	0.0060657	-0.0868475	S	MPS1	-6.34374	4.28492
AAACGGGAGCCAGAAC-1_1_1	HCC1	HCC	4	Epithelial cell	4	-0.0633634	-0.0808367	G1	MPS1	-3.97179	5.49148
AAACGGGAGCGCTTAT-1_1_1	HCC1	HCC	15	Epithelial cell	15	0.0334843	0.505158	G2M	MPS2	10.188	-1.87121
AAACGGGAGGATGTAT-1_1_1	HCC1	HCC	4	Epithelial cell	4	-0.0705183	-0.034142	G1	MPS1	-2.09979	5.5386
AAACGGGAGTGAAGAG-1_1_1	HCC1	HCC	30	Epithelial cell	30	-0.0783131	-0.103206	G1	MPS2	2.9656	3.26574
AAACGGGAGTGATCGG-1_1_1	HCC1	HCC	0	Epithelial cell	0	-0.0316332	-0.100862	G1	MPS1	-6.87031	3.30109
AAACGGGAGTGGTAAT-1_1_1	HCC1	HCC	2	Epithelial cell	2	-0.028265	-0.0733264	G1	MPS1	-3.91228	-4.6479
AAACGGGCAACAACCT-1_1_1	HCC1	HCC	2	Epithelial cell	2	-0.0261443	-0.043671	G1	MPS1	-3.98557	-4.96166
AAACGGGCAGACAAAT-1_1_1	HCC1	HCC	2	Epithelial cell	2	-0.0408005	-0.0678589	G1	MPS1	-3.00743	-3.65029
AAACGGGCAGCCAATT-1_1_1	HCC1	HCC	2	Epithelial cell	2	-0.0518808	-0.0832873	G1	MPS1	-4.11783	-4.89731
AAACGGGCATCTCCCA-1_1_1	HCC1	HCC	0	Epithelial cell	0	-0.0329102	-0.0660333	G1	MPS1	-6.31403	2.75581
AAACGGGGTCGCTTTC-1_1_1	HCC1	HCC	25	Epithelial cell	25	0.000339964	-0.0246828	S	MPS1	-2.13986	6.00072
AAACGGGGTGCGAAAC-1_1_1	HCC1	HCC	20	Epithelial cell	20	-0.0350036	-0.0906992	G1	MPS2	0.991896	6.00527
AAACGGGGTGGTAACG-1_1_1	HCC1	HCC	11	Epithelial cell	11	-0.0327156	-0.0821679	G1	MPS1	-4.02936	0.403223
AAACGGGGTTCCACGG-1_1_1	HCC1	HCC	0	Epithelial cell	0	-0.0222103	-0.0917336	G1	MPS1	-6.28538	1.76125
AAACGGGGTTCCGGCA-1_1_1	HCC1	HCC	0	Epithelial cell	0	-0.0206536	-0.0563684	G1	MPS1	-6.76181	1.83244
AAACGGGGTTTGTTGG-1_1_1	HCC1	HCC	3	Epithelial cell	3	-0.0431883	-0.0890103	G1	MPS1	-0.784641	-4.34289
AAACGGGTCAACACAC-1_1_1	HCC1	HCC	11	Epithelial cell	11	-0.049268	-0.0112698	G1	MPS1	-3.69137	0.863145
AAACGGGTCACCAGGC-1_1_1	HCC1	HCC	2	Epithelial cell	2	-0.0249182	-0.107026	G1	MPS1	-4.47919	-4.31638
AAAGATGAGACGCTTT-1_1_1	HCC1	HCC	1	Epithelial cell	1	-0.026516	-0.0413154	G1	MPS1	-2.10299	-3.61889
AAAGATGAGAGCTGGT-1_1_1	HCC1	HCC	4	Epithelial cell	4	-0.0301171	-0.0682682	G1	MPS1	-2.63511	5.95188
AAAGATGAGATCTGAA-1_1_1	HCC1	HCC	40	Epithelial cell	40	-0.0398669	-0.103371	G1	MPS1	-6.01481	5.37901
AAAGATGAGCCACGTC-1_1_1	HCC1	HCC	26	Epithelial cell	26	0.0586477	-0.0469784	S	MPS1	-3.16692	4.83579
AAAGATGAGGATGGAA-1_1_1	HCC1	HCC	15	Epithelial cell	15	-0.0644895	0.417936	G2M	MPS2	10.7905	-1.555
AAAGATGAGGGCACTA-1_1_1	HCC1	HCC	1	Epithelial cell	1	-0.0509043	-0.100347	G1	MPS1	-1.51378	-5.06576
AAAGATGCACTTGGAT-1_1_1	HCC1	HCC	7	Epithelial cell	7	-0.0204351	-0.0682065	G1	MPS1	-6.25872	4.31119
AAAGATGCAGGAATGC-1_1_1	HCC1	HCC	1	Epithelial cell	1	-0.0387163	-0.108463	G1	MPS1	-2.15778	-4.10412
AAAGATGCATTGGGCC-1_1_1	HCC1	HCC	21	Epithelial cell	21	-0.00107023	-0.0979873	G1	MPS1	1.87136	9.18043
AAAGATGGTTATCCGA-1_1_1	HCC1	HCC	0	Epithelial cell	0	-0.0262538	-0.0514342	G1	MPS1	-6.7533	1.98772
AAAGATGGTTCCTCCA-1_1_1	HCC1	HCC	0	Epithelial cell	0	-0.0460409	-0.109813	G1	MPS1	-5.84988	2.35676
AAAGATGGTTCTGAAC-1_1_1	HCC1	HCC	2	Epithelial cell	2	-0.0167951	-0.0522593	G1	MPS1	-4.037	-5.2687
AAAGATGTCAACGGCC-1_1_1	HCC1	HCC	0	Epithelial cell	0	0.0848987	-0.0338449	S	MPS1	-5.70207	2.72925
AAAGATGTCCTGCCAT-1_1_1	HCC1	HCC	4	Epithelial cell	4	-0.0225784	-0.0731589	G1	MPS1	-3.2543	4.79988
AAAGATGTCTTTCCTC-1_1_1	HCC1	HCC	3	Epithelial cell	3	-0.0631266	-0.0767863	G1	MPS1	-0.199502	-5.28596
AAAGCAAAGACGCTTT-1_1_1	HCC1	HCC	5	Epithelial cell	5	-0.0629861	-0.0897057	G1	MPS2	0.709602	6.22691
AAAGCAAAGGATTCGG-1_1_1	HCC1	HCC	1	Epithelial cell	1	-8.50335e-05	-0.0690934	G1	MPS1	-1.83239	-6.06098
AAAGCAAAGGGCTCTC-1_1_1	HCC1	HCC	9	Epithelial cell	9	-0.0417365	-0.04733	G1	MPS1	-0.655498	-6.04612
AAAGCAAAGGTTCCTA-1_1_1	HCC1	HCC	2	Epithelial cell	2	-0.00657037	-0.0500919	G1	MPS1	-3.67587	-6.05949
AAAGCAAAGTACGTTC-1_1_1	HCC1	HCC	11	Epithelial cell	11	-0.0504561	-0.0878818	G1	MPS1	-4.33534	2.08796
AAAGCAACAAGCTGGA-1_1_1	HCC1	HCC	0	Epithelial cell	0	-0.0137034	-0.0689116	G1	MPS1	-6.2766	3.08232
AAAGCAACAATGGATA-1_1_1	HCC1	HCC	5	Epithelial cell	5	-0.0561946	-0.0849246	G1	MPS2	0.74304	4.53184
AAAGCAACACAGTCGC-1_1_1	HCC1	HCC	2	Epithelial cell	2	-0.00551125	-0.0507264	G1	MPS1	-3.65597	-4.03562
AAAGCAACACGAAACG-1_1_1	HCC1	HCC	16	Epithelial cell	16	-0.0582253	-0.0601329	G1	MPS1	8.53698	7.32678
AAAGCAACAGGTCCAC-1_1_1	HCC1	HCC	7	Epithelial cell	7	-0.0545314	-0.0948659	G1	MPS1	-5.53525	4.54917
AAAGCAAGTACCGAGA-1_1_1	HCC1	HCC	7	Epithelial cell	7	-0.0015353	-0.0372851	G1	MPS1	-6.15361	4.1882
AAAGCAAGTATCTGCA-1_1_1	HCC1	HCC	1	Epithelial cell	1	-0.0257216	-0.0782252	G1	MPS1	0.809919	-4.20207
AAAGCAAGTCGACTGC-1_1_1	HCC1	HCC	21	Epithelial cell	21	-0.0565378	-0.050197	G1	MPS1	1.03415	9.43791
AAAGCAAGTGGAAAGA-1_1_1	HCC1	HCC	0	Epithelial cell	0	-0.0371904	-0.0376387	G1	MPS1	-6.8848	3.06646
AAAGCAAGTGTTTGGT-1_1_1	HCC1	HCC	3	Epithelial cell	3	-0.0502547	-0.0939036	G1	MPS1	-0.0257329	-3.66785
AAAGCAAGTTAAAGTG-1_1_1	HCC1	HCC	3	Epithelial cell	3	-0.0148084	-0.0773816	G1	MPS1	0.32472	-5.44693
AAAGCAAGTTGAGTTC-1_1_1	HCC1	HCC	7	Epithelial cell	7	-0.0498222	-0.104197	G1	MPS1	-5.67495	4.28058
AAAGCAATCAAACGGG-1_1_1	HCC1	HCC	14	Epithelial cell	14	-0.0283577	-0.0689781	G1	MPS2	-0.445175	-1.55548
AAAGCAATCCTATTCA-1_1_1	HCC1	HCC	21	Epithelial cell	21	-0.0454567	-0.0854174	G1	MPS1	1.87181	9.59314
AAAGCAATCGCATGGC-1_1_1	HCC1	HCC	2	Epithelial cell	2	-0.054679	-0.0386427	G1	MPS1	-3.79859	-4.68589
AAAGCAATCGCCATAA-1_1_1	HCC1	HCC	22	Epithelial cell	22	-0.000688958	-0.0378723	G1	MPS2	0.878868	-6.30492
AAAGCAATCGCGATCG-1_1_1	HCC1	HCC	3	Epithelial cell	3	-0.0142717	-0.0588268	G1	MPS1	0.533706	-5.41969
AAAGCAATCGTCCAGG-1_1_1	HCC1	HCC	10	Epithelial cell	10	-0.0578912	-0.105054	G1	MPS1	-2.98738	-1.82419
AAAGCAATCTCAACTT-1_1_1	HCC1	HCC	1	Epithelial cell	1	-0.0394761	-0.100891	G1	MPS1	-2.45318	-3.77083
AAAGCAATCTCTGCTG-1_1_1	HCC1	HCC	20	Epithelial cell	20	-0.066822	-0.0887331	G1	MPS2	1.50861	5.04804
AAAGTAGAGAGCAATT-1_1_1	HCC1	HCC	35	Epithelial cell	35	-0.0403587	-0.104769	G1	MPS1	-6.74166	3.25172
AAAGTAGAGGACAGCT-1_1_1	HCC1	HCC	18	Epithelial cell	18	-0.0233271	-0.047258	G1	MPS2	9.89857	2.389
AAAGTAGAGTGTACCT-1_1_1	HCC1	HCC	3	Epithelial cell	3	-0.0643367	-0.106164	G1	MPS1	-0.177781	-4.76786
AAAGTAGCAAGACGTG-1_1_1	HCC1	HCC	4	Epithelial cell	4	-0.0302766	-0.0413191	G1	MPS1	-3.4905	6.38782
AAAGTAGCAAGCTGTT-1_1_1	HCC1	HCC	26	Epithelial cell	26	0.0707852	-0.0211879	S	MPS1	-3.60025	3.36364
AAAGTAGCACTACAGT-1_1_1	HCC1	HCC	11	Epithelial cell	11	-0.0563679	-0.122164	G1	MPS1	-2.91535	1.95916
AAAGTAGCACTGAAGG-1_1_1	HCC1	HCC	5	Epithelial cell	5	-0.0310874	-0.114583	G1	MPS2	0.677345	5.89082
AAAGTAGCAGAGCCAA-1_1_1	HCC1	HCC	23	Epithelial cell	23	0.137913	-0.0228977	S	MPS1	4.13145	-4.90871
AAAGTAGCAGCCTATA-1_1_1	HCC1	HCC	0	Epithelial cell	0	-0.0631943	-0.0786809	G1	MPS1	-5.31087	3.07478
AAAGTAGCAGGTGGAT-1_1_1	HCC1	HCC	1	Epithelial cell	1	-0.00725914	-0.0797764	G1	MPS1	-1.27615	-4.71768
AAAGTAGCATCACCCT-1_1_1	HCC1	HCC	6	Epithelial cell	6	-0.073513	-0.0819812	G1	MPS1	2.15154	-0.89764
AAAGTAGCATCAGTCA-1_1_1	HCC1	HCC	10	Epithelial cell	10	-0.00910751	-0.0265939	G1	MPS1	-2.50284	-1.57457
AAAGTAGGTACAGCAG-1_1_1	HCC1	HCC	30	Epithelial cell	30	-0.0162014	-0.0233945	G1	MPS2	3.01491	3.2426
AAAGTAGGTATAGTAG-1_1_1	HCC1	HCC	1	Epithelial cell	1	0.00178146	-0.0659345	S	MPS1	-1.948	-5.22169
AAAGTAGGTCTAGTGT-1_1_1	HCC1	HCC	1	Epithelial cell	1	0.0209798	-0.070427	S	MPS1	-0.444137	-6.40298
AAAGTAGGTTCCTCCA-1_1_1	HCC1	HCC	2	Epithelial cell	2	-0.0419514	-0.0687872	G1	MPS1	-2.90313	-6.20553
AAAGTAGGTTTAGCTG-1_1_1	HCC1	HCC	9	Epithelial cell	9	-0.0397218	-0.0325674	G1	MPS1	-2.1549	-5.09307
AAAGTAGTCACCAGGC-1_1_1	HCC1	HCC	5	Epithelial cell	5	-0.0744229	-0.0799518	G1	MPS2	-0.00183242	4.99242
AAAGTAGTCATGGTCA-1_1_1	HCC1	HCC	21	Epithelial cell	21	-0.069104	-0.115968	G1	MPS1	1.90188	9.9182
AAATGCCAGATGCCAG-1_1_1	HCC1	HCC	1	Epithelial cell	1	-0.00996694	-0.0914271	G1	MPS1	-1.44302	-4.2102
AAATGCCAGCCACTAT-1_1_1	HCC1	HCC	11	Epithelial cell	11	-0.0458104	-0.0777304	G1	MPS1	-3.03801	1.84672
AAATGCCAGCCAGTAG-1_1_1	HCC1	HCC	1	Epithelial cell	1	-0.00167009	-0.0740913	G1	MPS1	-0.347135	-5.74154
AAATGCCAGCGTTTAC-1_1_1	HCC1	HCC	1	Epithelial cell	1	-0.0103918	-0.0625212	G1	MPS1	1.25236	-4.32303
AAATGCCAGCTGCCCA-1_1_1	HCC1	HCC	1	Epithelial cell	1	-0.0255155	-0.0655906	G1	MPS1	0.966036	-4.1438
AAATGCCAGGACTGGT-1_1_1	HCC1	HCC	15	Epithelial cell	15	-0.0215264	0.287688	G2M	MPS2	10.4268	-1.53707
AAATGCCAGTGGCACA-1_1_1	HCC1	HCC	0	Epithelial cell	0	-0.0272975	-0.0989991	G1	MPS1	-6.36875	3.65845
AAATGCCCAACGCACC-1_1_1	HCC1	HCC	0	Epithelial cell	0	-0.00568523	-0.0533962	G1	MPS1	-6.4064	2.08653
AAATGCCCAAGCGCTC-1_1_1	HCC1	HCC	7	Epithelial cell	7	-0.0413951	-0.0709689	G1	MPS1	-5.75095	3.88291
AAATGCCCAAGCGTAG-1_1_1	HCC1	HCC	9	Epithelial cell	9	-0.0335961	0.0130427	G2M	MPS1	-1.54871	-6.43089
AAATGCCCAGGCAGTA-1_1_1	HCC1	HCC	0	Epithelial cell	0	0.0304155	-0.106819	S	MPS1	-5.89942	2.85565
AAATGCCCATCTGGTA-1_1_1	HCC1	HCC	7	Epithelial cell	7	-0.0717034	-0.0696372	G1	MPS1	-5.36869	4.0488
AAATGCCCATGTAGTC-1_1_1	HCC1	HCC	21	Epithelial cell	21	-0.0578857	-0.112553	G1	MPS1	1.54698	10.1222
AAATGCCGTAAACCTC-1_1_1	HCC1	HCC	4	Epithelial cell	4	-0.0687362	-0.13926	G1	MPS1	-3.62154	5.69201
AAATGCCGTAATCGTC-1_1_1	HCC1	HCC	4	Epithelial cell	4	-0.0175706	-0.0678108	G1	MPS1	-2.10273	5.47408
AAATGCCGTATATCCG-1_1_1	HCC1	HCC	0	Epithelial cell	0	-0.0770623	-0.129707	G1	MPS1	-4.16354	1.86671
AAATGCCGTCGCTTTC-1_1_1	HCC1	HCC	21	Epithelial cell	21	0.0120651	-0.105584	S	MPS1	0.962326	9.34942
AAATGCCGTCTCCACT-1_1_1	HCC1	HCC	11	Epithelial cell	11	-0.0265692	-0.0718353	G1	MPS1	-2.54387	2.53074
AAATGCCGTGACGCCT-1_1_1	HCC1	HCC	1	Epithelial cell	1	-0.0622708	-0.110298	G1	MPS1	0.128163	-3.75174
AAATGCCGTGCTGTAT-1_1_1	HCC1	HCC	0	Epithelial cell	0	-0.056702	-0.0851553	G1	MPS1	-6.75148	3.10421
AAATGCCTCTAGCACA-1_1_1	HCC1	HCC	4	Epithelial cell	4	-0.026333	-0.0836246	G1	MPS1	-2.45238	4.26567
AAATGCCTCTGAAAGA-1_1_1	HCC1	HCC	1	Epithelial cell	1	-0.0315289	-0.0659258	G1	MPS1	-1.94638	-5.58385
AAATGCCTCTTAACCT-1_1_1	HCC1	HCC	0	Epithelial cell	0	-0.0337809	-0.0742355	G1	MPS1	-6.81693	2.30711
AACACGTAGAATGTGT-1_1_1	HCC1	HCC	11	Epithelial cell	11	-0.0165236	-0.121889	G1	MPS1	-2.77341	1.15096
AACACGTAGCAGACTG-1_1_1	HCC1	HCC	4	Epithelial cell	4	-0.0714325	-0.112014	G1	MPS1	-3.32006	5.19525
AACACGTAGGCTAGAC-1_1_1	HCC1	HCC	40	Epithelial cell	40	-0.051855	-0.0846846	G1	MPS1	-5.98048	5.32708
AACACGTAGGCTAGCA-1_1_1	HCC1	HCC	18	Epithelial cell	18	-0.0385898	0.000530649	G2M	MPS2	10.0355	1.45766
AACACGTAGTATCGAA-1_1_1	HCC1	HCC	16	Epithelial cell	16	-0.0154965	-0.129341	G1	MPS1	8.65018	7.18825
AACACGTAGTGAAGAG-1_1_1	HCC1	HCC	2	Epithelial cell	2	-0.0276528	-0.102694	G1	MPS1	-4.43116	-4.53953
AACACGTAGTGATCGG-1_1_1	HCC1	HCC	12	Epithelial cell	12	0.300651	0.304637	G2M	MPS1	11.4646	-0.987195
AACACGTCAGACGCAA-1_1_1	HCC1	HCC	12	Epithelial cell	12	-0.0420834	0.347585	G2M	MPS1	10.5906	-1.08971
AACACGTCAGTCTTCC-1_1_1	HCC1	HCC	5	Epithelial cell	5	-0.0192433	-0.109586	G1	MPS2	0.25094	4.9876
AACACGTCATACCATG-1_1_1	HCC1	HCC	20	Epithelial cell	20	-0.05694	-0.105486	G1	MPS2	1.30265	6.38899
AACACGTCATGTAAGA-1_1_1	HCC1	HCC	2	Epithelial cell	2	0.0287733	-0.0818944	S	MPS1	-4.6566	-4.9613
AACACGTGTCACCTAA-1_1_1	HCC1	HCC	5	Epithelial cell	5	-0.0322146	-0.12112	G1	MPS2	1.11653	4.50124
AACACGTGTCAGATAA-1_1_1	HCC1	HCC	4	Epithelial cell	4	-0.0207716	-0.0665148	G1	MPS1	-4.01685	5.6882
AACACGTGTCGCGAAA-1_1_1	HCC1	HCC	2	Epithelial cell	2	0.00571492	-0.0705042	S	MPS1	-4.13323	-3.97624
AACACGTGTTAGGGTG-1_1_1	HCC1	HCC	0	Epithelial cell	0	0.0146464	-0.0666915	S	MPS1	-5.90572	1.54664
AACACGTTCACCGTAA-1_1_1	HCC1	HCC	2	Epithelial cell	2	-0.0403536	-0.0892698	G1	MPS1	-3.56582	-5.44194
AACACGTTCCCTCTTT-1_1_1	HCC1	HCC	11	Epithelial cell	11	-0.0224669	-0.112918	G1	MPS1	-2.5186	1.31829
AACACGTTCGAATCCA-1_1_1	HCC1	HCC	7	Epithelial cell	7	-0.0297147	-0.0698667	G1	MPS1	-6.14541	4.6391
AACACGTTCTATCCTA-1_1_1	HCC1	HCC	5	Epithelial cell	5	-0.0303801	-0.102581	G1	MPS2	0.470278	5.64728
AACCATGAGCGTTTAC-1_1_1	HCC1	HCC	8	Epithelial cell	8	-0.0580124	-0.063674	G1	MPS2	-1.91085	2.91834
AACCATGAGCTATGCT-1_1_1	HCC1	HCC	1	Epithelial cell	1	-0.00687054	-0.0854648	G1	MPS1	-1.29812	-5.28326
AACCATGAGCTGAAAT-1_1_1	HCC1	HCC	7	Epithelial cell	7	0.0283309	-0.0677809	S	MPS1	-5.13918	3.74448
AACCATGCAAGGTGTG-1_1_1	HCC1	HCC	0	Epithelial cell	0	-0.00935517	-0.076539	G1	MPS1	-5.19758	1.9943
AACCATGCACATTTCT-1_1_1	HCC1	HCC	0	Epithelial cell	0	-0.0812829	-0.041183	G1	MPS1	-6.87089	3.31345
AACCATGCAGATGAGC-1_1_1	HCC1	HCC	1	Epithelial cell	1	-0.00092222	-0.0411334	G1	MPS1	1.24966	-4.02833
AACCATGCATCGTCGG-1_1_1	HCC1	HCC	4	Epithelial cell	4	-0.0484957	-0.0726607	G1	MPS1	-2.07838	6.21892
AACCATGCATGCAATC-1_1_1	HCC1	HCC	8	Epithelial cell	8	-0.00614337	-0.0978699	G1	MPS2	-1.25257	3.38184
AACCATGCATGGGAAC-1_1_1	HCC1	HCC	1	Epithelial cell	1	-0.0563267	-0.0724049	G1	MPS1	0.607924	-3.56792
AACCATGGTACAAGTA-1_1_1	HCC1	HCC	4	Epithelial cell	4	-0.0242642	-0.090172	G1	MPS1	-2.84837	4.74584
AACCATGGTACAGTTC-1_1_1	HCC1	HCC	18	Epithelial cell	18	-0.0384253	-0.100595	G1	MPS2	9.87707	2.27587
AACCATGGTCCATGAT-1_1_1	HCC1	HCC	4	Epithelial cell	4	0.114772	-0.0928028	S	MPS1	-3.01402	6.10296
AACCATGGTGGGTCAA-1_1_1	HCC1	HCC	20	Epithelial cell	20	-0.083801	0.0338566	G2M	MPS2	1.31841	6.48664
AACCATGGTGTCCTCT-1_1_1	HCC1	HCC	4	Epithelial cell	4	-0.00195113	-0.0748352	G1	MPS1	-3.30133	4.8972
AACCATGGTTCGTTGA-1_1_1	HCC1	HCC	1	Epithelial cell	1	-0.0608386	-0.113004	G1	MPS1	-1.47522	-4.42175
AACCATGTCAACACAC-1_1_1	HCC1	HCC	4	Epithelial cell	4	-0.0144868	-0.0599655	G1	MPS1	-3.07924	6.14034
AACCATGTCGTCTGCT-1_1_1	HCC1	HCC	0	Epithelial cell	0	-0.0238805	-0.132707	G1	MPS1	-5.98518	2.2614
AACCGCGAGAGACGAA-1_1_1	HCC1	HCC	18	Epithelial cell	18	-0.0581274	0.0970842	G2M	MPS2	10.2163	0.955594
AACCGCGAGAGGGATA-1_1_1	HCC1	HCC	16	Epithelial cell	16	-0.0581322	-0.0781829	G1	MPS1	8.60248	6.60506
AACCGCGAGATCCGAG-1_1_1	HCC1	HCC	9	Epithelial cell	9	-0.00155076	-0.0848837	G1	MPS1	-1.63921	-6.41888
AACCGCGAGCACCGTC-1_1_1	HCC1	HCC	1	Epithelial cell	1	-0.0158412	-0.0643883	G1	MPS1	-0.210226	-3.90203
AACCGCGAGCCTTGAT-1_1_1	HCC1	HCC	1	Epithelial cell	1	0.026088	-0.0527174	S	MPS1	-1.14738	-5.38683
AACCGCGAGCGTAATA-1_1_1	HCC1	HCC	4	Epithelial cell	4	-0.0429753	-0.085563	G1	MPS1	-2.64496	5.98425
AACCGCGAGGAGTTTA-1_1_1	HCC1	HCC	15	Epithelial cell	15	0.0619787	0.755719	G2M	MPS2	10.1546	-2.36752
AACCGCGCACCAGGCT-1_1_1	HCC1	HCC	1	Epithelial cell	1	-0.0149348	-0.0514048	G1	MPS1	0.951082	-4.31871
AACCGCGCACCAGTTA-1_1_1	HCC1	HCC	0	Epithelial cell	0	-0.0329217	-0.096934	G1	MPS1	-5.95458	1.35046
AACCGCGGTACTTAGC-1_1_1	HCC1	HCC	7	Epithelial cell	7	-0.0910339	-0.0791953	G1	MPS1	-6.11256	3.68649
AACCGCGGTCAGTGGA-1_1_1	HCC1	HCC	6	Epithelial cell	6	-0.0175725	-0.0843233	G1	MPS1	2.28401	-1.19473
AACCGCGGTCTGCGGT-1_1_1	HCC1	HCC	2	Epithelial cell	2	0.0511106	-0.118818	S	MPS1	-2.8866	-4.78777
AACCGCGGTCTTGTCC-1_1_1	HCC1	HCC	1	Epithelial cell	1	9.65801e-05	-0.0619941	S	MPS1	-1.78492	-4.77248
AACCGCGGTGCATCTA-1_1_1	HCC1	HCC	4	Epithelial cell	4	0.0116021	0.0113763	S	MPS1	-3.03131	6.26037
AACCGCGGTGGTCCGT-1_1_1	HCC1	HCC	1	Epithelial cell	1	-0.0667832	-0.0932673	G1	MPS1	-1.96253	-4.3236
AACCGCGGTTACCGAT-1_1_1	HCC1	HCC	4	Epithelial cell	4	-0.0465312	-0.131746	G1	MPS1	-3.15955	6.39746
AACCGCGGTTATCCGA-1_1_1	HCC1	HCC	1	Epithelial cell	1	0.0127248	-0.0853097	S	MPS1	-2.09643	-5.8989
AACCGCGGTTCGTCTC-1_1_1	HCC1	HCC	3	Epithelial cell	3	0.0124329	-0.0822985	S	MPS1	-1.07276	-4.44727
AACCGCGTCAACCAAC-1_1_1	HCC1	HCC	9	Epithelial cell	9	-0.0036904	-0.0194261	G1	MPS1	-1.95832	-5.95771
AACCGCGTCAGCTTAG-1_1_1	HCC1	HCC	5	Epithelial cell	5	-0.0415179	-0.0828736	G1	MPS2	0.147093	4.8418
AACCGCGTCAGGCGAA-1_1_1	HCC1	HCC	18	Epithelial cell	18	0.0434182	-0.0831505	S	MPS2	9.74777	1.16669
AACCGCGTCATGCAAC-1_1_1	HCC1	HCC	11	Epithelial cell	11	0.0808642	-0.0994296	S	MPS1	-2.49181	1.59901
AACCGCGTCCGCAAGC-1_1_1	HCC1	HCC	1	Epithelial cell	1	-0.0451227	-0.11622	G1	MPS1	-1.82567	-5.08689
AACGTTGAGAAGATTC-1_1_1	HCC1	HCC	20	Epithelial cell	20	-0.0800945	-0.104515	G1	MPS2	1.55686	6.37932
AACGTTGAGAGGTACC-1_1_1	HCC1	HCC	0	Epithelial cell	0	-0.0221194	-0.0580726	G1	MPS1	-4.8479	1.92154
AACGTTGAGATGCCAG-1_1_1	HCC1	HCC	9	Epithelial cell	9	0.0412489	-0.0778364	S	MPS1	-1.4927	-6.40112
AACGTTGAGCCCAATT-1_1_1	HCC1	HCC	3	Epithelial cell	3	-0.0528119	-0.0614447	G1	MPS1	-0.241252	-5.03155
AACGTTGAGCGTAATA-1_1_1	HCC1	HCC	4	Epithelial cell	4	-0.0318031	-0.104817	G1	MPS1	-2.62851	6.19272
AACGTTGAGGGATGGG-1_1_1	HCC1	HCC	16	Epithelial cell	16	-0.0592874	-0.0888268	G1	MPS1	8.44504	6.67221
AACGTTGAGTGCGTGA-1_1_1	HCC1	HCC	20	Epithelial cell	20	-0.0894987	-0.130691	G1	MPS2	0.194188	4.94656
AACGTTGCAAACGTGG-1_1_1	HCC1	HCC	4	Epithelial cell	4	-0.0405972	-0.0598907	G1	MPS1	-2.77464	4.73633
AACGTTGCAATAGCAA-1_1_1	HCC1	HCC	18	Epithelial cell	18	0.0168638	-0.0338825	S	MPS2	9.86057	2.24132
AACGTTGCAATGGATA-1_1_1	HCC1	HCC	1	Epithelial cell	1	-0.0661465	-0.0867967	G1	MPS1	0.804428	-4.33325
AACGTTGCACCTCGTT-1_1_1	HCC1	HCC	0	Epithelial cell	0	-0.0079886	-0.0629515	G1	MPS1	-5.16086	2.83765
AACGTTGCAGAGTGTG-1_1_1	HCC1	HCC	16	Epithelial cell	16	-0.0571907	-0.118677	G1	MPS1	8.83303	7.40487
AACGTTGCAGGGAGAG-1_1_1	HCC1	HCC	11	Epithelial cell	11	0.00242021	-0.061979	S	MPS1	-2.14856	1.05592
AACGTTGCATCATCCC-1_1_1	HCC1	HCC	18	Epithelial cell	18	0.0360003	-0.084698	S	MPS2	9.78757	2.44884
AACGTTGCATGGTTGT-1_1_1	HCC1	HCC	1	Epithelial cell	1	0.0154139	-0.0129574	S	MPS1	-2.77531	-4.70549
AACGTTGGTCGGCTCA-1_1_1	HCC1	HCC	0	Epithelial cell	0	-0.0200016	-0.111411	G1	MPS1	-5.69698	2.47566
AACGTTGGTTCCATGA-1_1_1	HCC1	HCC	4	Epithelial cell	4	-0.0254799	-0.109478	G1	MPS1	-2.52385	5.88758
AACGTTGGTTGTACAC-1_1_1	HCC1	HCC	3	Epithelial cell	3	-0.0380606	-0.0774351	G1	MPS1	-0.41248	-4.53043
AACGTTGTCGAACGGA-1_1_1	HCC1	HCC	3	Epithelial cell	3	-0.0123807	-0.0978756	G1	MPS1	-0.109508	-5.88734
AACGTTGTCGCATGGC-1_1_1	HCC1	HCC	2	Epithelial cell	2	-0.0498741	-0.0736183	G1	MPS1	-4.15123	-5.83804
AACGTTGTCTTGCATT-1_1_1	HCC1	HCC	18	Epithelial cell	18	0.0489316	-0.052099	S	MPS2	10.0288	1.05938
AACTCAGAGAGTGAGA-1_1_1	HCC1	HCC	23	Epithelial cell	23	0.275747	-0.0740345	S	MPS1	4.31805	-4.55199
AACTCAGAGATAGGAG-1_1_1	HCC1	HCC	4	Epithelial cell	4	-0.00145713	-0.0277624	G1	MPS1	-3.16257	4.31465
AACTCAGAGCTGTCTA-1_1_1	HCC1	HCC	2	Epithelial cell	2	-0.0602815	-0.0954047	G1	MPS1	-3.20264	-5.68258
AACTCAGAGGGATGGG-1_1_1	HCC1	HCC	4	Epithelial cell	4	-0.0907446	-0.127508	G1	MPS1	-2.44005	5.45025
AACTCAGAGTGGTAAT-1_1_1	HCC1	HCC	5	Epithelial cell	5	-0.0762424	-0.0817279	G1	MPS2	0.761467	4.46528
AACTCAGCAAGAAGAG-1_1_1	HCC1	HCC	6	Epithelial cell	6	0.00851618	-0.0557451	S	MPS1	3.01382	-1.30739
AACTCAGCAATGGACG-1_1_1	HCC1	HCC	3	Epithelial cell	3	0.00121398	-0.0898858	S	MPS1	-1.49574	-5.54546
AACTCAGCACATTTCT-1_1_1	HCC1	HCC	26	Epithelial cell	26	0.0149015	0.0411628	G2M	MPS1	-2.86091	5.45063
AACTCAGCAGAGTGTG-1_1_1	HCC1	HCC	4	Epithelial cell	4	-0.0193713	-0.110502	G1	MPS1	-4.0127	6.23081
AACTCAGCATCACCCT-1_1_1	HCC1	HCC	16	Epithelial cell	16	-0.0492853	-0.114797	G1	MPS1	8.36157	7.11025
AACTCAGGTAGTGAAT-1_1_1	HCC1	HCC	40	Epithelial cell	40	-0.0484313	-0.0961359	G1	MPS1	-4.02781	5.92354
AACTCAGGTCTAGGTT-1_1_1	HCC1	HCC	4	Epithelial cell	4	-0.0838712	-0.042881	G1	MPS1	-3.12845	4.66385
AACTCAGGTGCACCAC-1_1_1	HCC1	HCC	19	Epithelial cell	19	-0.0551566	-0.0756745	G1	MPS1	-1.80761	-5.31786
AACTCAGGTGCACTTA-1_1_1	HCC1	HCC	7	Epithelial cell	7	-0.00536853	-0.124058	G1	MPS1	-4.97749	4.75833
AACTCAGGTGTGACCC-1_1_1	HCC1	HCC	0	Epithelial cell	0	-0.0409633	-0.0921248	G1	MPS1	-5.41763	2.0917
AACTCAGGTGTGGCTC-1_1_1	HCC1	HCC	25	Epithelial cell	25	-0.0426673	-0.0495813	G1	MPS1	-2.25985	6.02991
AACTCAGGTTCAGACT-1_1_1	HCC1	HCC	19	Epithelial cell	19	-0.0591956	-0.0638481	G1	MPS1	-2.77789	-5.27901
AACTCAGGTTCAGGCC-1_1_1	HCC1	HCC	4	Epithelial cell	4	-0.00245059	-0.0795161	G1	MPS1	-4.07755	5.91094
AACTCAGTCAGATAAG-1_1_1	HCC1	HCC	5	Epithelial cell	5	-0.0656229	-0.0526524	G1	MPS2	0.469763	4.50619
AACTCAGTCAGCTCGG-1_1_1	HCC1	HCC	1	Epithelial cell	1	-0.0572499	-0.0193573	G1	MPS1	0.988293	-4.48774
AACTCAGTCCGCGTTT-1_1_1	HCC1	HCC	4	Epithelial cell	4	-0.0589646	-0.0290664	G1	MPS1	-3.76709	5.35628
AACTCAGTCCGTTGTC-1_1_1	HCC1	HCC	0	Epithelial cell	0	-0.0278911	-0.0592657	G1	MPS1	-5.38871	2.56042
AACTCAGTCTTCGGTC-1_1_1	HCC1	HCC	21	Epithelial cell	21	-0.0562015	0.0381082	G2M	MPS1	1.8519	9.57634
AACTCCCAGAGCCCAA-1_1_1	HCC1	HCC	12	Epithelial cell	12	0.229595	0.120835	S	MPS1	11.8385	-0.352708
AACTCCCAGATACACA-1_1_1	HCC1	HCC	15	Epithelial cell	15	-0.0320343	0.45946	G2M	MPS2	10.4126	-1.3013
AACTCCCAGCCACCTG-1_1_1	HCC1	HCC	0	Epithelial cell	0	-0.0684557	-0.0934981	G1	MPS1	-6.28742	2.9917
AACTCCCAGCGATATA-1_1_1	HCC1	HCC	2	Epithelial cell	2	-0.0130706	-0.060604	G1	MPS1	-3.29436	-5.31517
AACTCCCAGGGAACGG-1_1_1	HCC1	HCC	0	Epithelial cell	0	-0.071883	-0.0798515	G1	MPS1	-6.12301	2.8797
AACTCCCAGGGATGGG-1_1_1	HCC1	HCC	10	Epithelial cell	10	-0.0144048	-0.080133	G1	MPS1	-2.79156	-1.80391
AACTCCCAGTGCGTGA-1_1_1	HCC1	HCC	40	Epithelial cell	40	-0.0557074	-0.0533865	G1	MPS1	-3.90705	5.20935
AACTCCCCAATGTTGC-1_1_1	HCC1	HCC	16	Epithelial cell	16	-0.0838523	-0.0420338	G1	MPS1	9.01252	6.7662
AACTCCCCAGACGTAG-1_1_1	HCC1	HCC	34	Epithelial cell	34	-0.0308899	-0.0306071	G1	MPS1	-5.58399	2.80155
AACTCCCCAGCTTAAC-1_1_1	HCC1	HCC	8	Epithelial cell	8	-0.0907681	-0.099124	G1	MPS2	-0.312294	3.90216
AACTCCCCAGTAGAGC-1_1_1	HCC1	HCC	1	Epithelial cell	1	-0.0593759	-0.0888101	G1	MPS1	0.756071	-5.20944
AACTCCCCATCTGGTA-1_1_1	HCC1	HCC	4	Epithelial cell	4	-0.0504067	-0.12603	G1	MPS1	-2.97204	4.76759
AACTCCCGTATCAGTC-1_1_1	HCC1	HCC	7	Epithelial cell	7	-0.0189467	-0.123198	G1	MPS1	-5.60649	4.71836
AACTCCCGTGCCTGTG-1_1_1	HCC1	HCC	1	Epithelial cell	1	0.0182645	-0.036003	S	MPS1	0.755936	-5.33323
AACTCCCGTGTAATGA-1_1_1	HCC1	HCC	0	Epithelial cell	0	0.0192858	-0.0497655	S	MPS1	-6.4946	3.53912
AACTCCCGTGTGGCTC-1_1_1	HCC1	HCC	7	Epithelial cell	7	0.00579832	-0.117125	S	MPS1	-5.76838	3.14509
AACTCCCGTTACGTCA-1_1_1	HCC1	HCC	5	Epithelial cell	5	-0.00209054	-0.0387543	G1	MPS2	-0.179785	5.5092
AACTCCCTCTTCTGGC-1_1_1	HCC1	HCC	40	Epithelial cell	40	0.0175488	-0.094571	S	MPS1	-4.34085	6.01725
AACTCCCTCTTGCATT-1_1_1	HCC1	HCC	7	Epithelial cell	7	-0.0163034	-0.0886845	G1	MPS1	-5.00632	3.671
AACTCTTAGCCACTAT-1_1_1	HCC1	HCC	1	Epithelial cell	1	-0.00839144	-0.0924565	G1	MPS1	0.704788	-3.46744
AACTCTTAGCTTTGGT-1_1_1	HCC1	HCC	1	Epithelial cell	1	-0.0221938	-0.0490287	G1	MPS1	0.419236	-4.5137
AACTCTTAGTAGGCCA-1_1_1	HCC1	HCC	1	Epithelial cell	1	-0.0140157	-0.0501465	G1	MPS1	-2.13788	-5.65597
AACTCTTAGTCATCCA-1_1_1	HCC1	HCC	7	Epithelial cell	7	-0.0479483	-0.087235	G1	MPS1	-4.82604	5.15445
AACTCTTAGTGGGCTA-1_1_1	HCC1	HCC	7	Epithelial cell	7	-0.0431285	-0.10556	G1	MPS1	-6.2303	4.51557
AACTCTTAGTTAAGTG-1_1_1	HCC1	HCC	8	Epithelial cell	8	0.00481473	-0.0975149	S	MPS2	-0.491128	3.62946
AACTCTTCACACCGAC-1_1_1	HCC1	HCC	15	Epithelial cell	15	0.265067	1.06094	G2M	MPS2	10.2541	-2.37599
AACTCTTCAGGGAGAG-1_1_1	HCC1	HCC	4	Epithelial cell	4	-0.0851581	-0.0907317	G1	MPS1	-3.01573	4.183
AACTCTTGTCGAGTTT-1_1_1	HCC1	HCC	5	Epithelial cell	5	-0.0232017	-0.0642888	G1	MPS2	1.18206	4.36539
AACTCTTGTCTAACGT-1_1_1	HCC1	HCC	8	Epithelial cell	8	-0.0593207	-0.100619	G1	MPS2	-1.7028	3.01727
AACTCTTGTGCATCTA-1_1_1	HCC1	HCC	20	Epithelial cell	20	-0.0328622	-0.0286197	G1	MPS2	1.1422	6.26672
AACTCTTGTGTATGGG-1_1_1	HCC1	HCC	6	Epithelial cell	6	-0.0168955	-0.0651797	G1	MPS1	2.7778	-1.33024
AACTCTTGTTCGTTGA-1_1_1	HCC1	HCC	12	Epithelial cell	12	-0.00699354	0.00224605	G2M	MPS1	10.6685	0.282882
AACTCTTTCAGAGCTT-1_1_1	HCC1	HCC	5	Epithelial cell	5	-0.0439911	-0.10797	G1	MPS2	-0.319596	5.65273
AACTCTTTCCCAACGG-1_1_1	HCC1	HCC	4	Epithelial cell	4	-0.00126701	-0.0256255	G1	MPS1	-3.05074	5.64922
AACTCTTTCCCTAACC-1_1_1	HCC1	HCC	21	Epithelial cell	21	-0.0739479	-0.143827	G1	MPS1	1.43697	10.0016
AACTCTTTCCGTACAA-1_1_1	HCC1	HCC	1	Epithelial cell	1	-0.0194398	-0.10584	G1	MPS1	-1.98357	-4.56177
AACTCTTTCCTTCAAT-1_1_1	HCC1	HCC	4	Epithelial cell	4	-0.000804936	-0.090386	G1	MPS1	-3.78164	6.52414
AACTCTTTCGTCCAGG-1_1_1	HCC1	HCC	0	Epithelial cell	0	0.0184334	-0.0941953	S	MPS1	-5.38691	3.04694
AACTCTTTCTCGGACG-1_1_1	HCC1	HCC	5	Epithelial cell	5	-0.0818389	-0.0764924	G1	MPS2	0.702407	6.04029
AACTGGTAGCCGTCGT-1_1_1	HCC1	HCC	3	Epithelial cell	3	-0.0449644	-0.030818	G1	MPS1	-0.102662	-3.71572
AACTGGTAGTGAACAT-1_1_1	HCC1	HCC	4	Epithelial cell	4	-0.029948	-0.0867581	G1	MPS1	-3.54926	6.03624
AACTGGTAGTGACATA-1_1_1	HCC1	HCC	0	Epithelial cell	0	-0.0184254	-0.0653592	G1	MPS1	-5.96152	1.60658
AACTGGTAGTTTCCTT-1_1_1	HCC1	HCC	8	Epithelial cell	8	-0.00155623	-0.0420498	G1	MPS2	-0.978051	3.09065
AACTGGTCAGATAATG-1_1_1	HCC1	HCC	1	Epithelial cell	1	-0.0410346	-0.0741365	G1	MPS1	0.175651	-4.45012
AACTGGTCAGTAACGG-1_1_1	HCC1	HCC	4	Epithelial cell	4	-0.00720245	-0.0917633	G1	MPS1	-3.48563	5.73241
AACTGGTCATAAGACA-1_1_1	HCC1	HCC	0	Epithelial cell	0	-0.0132378	-0.0796059	G1	MPS1	-5.61873	3.32541
AACTGGTGTAACGCGA-1_1_1	HCC1	HCC	10	Epithelial cell	10	-0.0053549	-0.108914	G1	MPS1	-2.77365	-1.8579
AACTGGTGTACCCAAT-1_1_1	HCC1	HCC	1	Epithelial cell	1	0.0265685	-0.0238376	S	MPS1	-1.32245	-6.7813
AACTGGTGTACTCGCG-1_1_1	HCC1	HCC	40	Epithelial cell	40	-0.0639022	-0.0947544	G1	MPS1	-6.08882	5.03831
AACTGGTGTTCGTGAT-1_1_1	HCC1	HCC	4	Epithelial cell	4	-0.00046308	-0.104452	G1	MPS1	-2.44761	5.63014
AACTGGTTCACTCCTG-1_1_1	HCC1	HCC	5	Epithelial cell	5	-0.0482891	-0.0446735	G1	MPS2	0.228655	4.9603
AACTGGTTCAGTCCCT-1_1_1	HCC1	HCC	4	Epithelial cell	4	-0.0319039	-0.0578697	G1	MPS1	-2.56579	5.98605
AACTGGTTCGCTAGCG-1_1_1	HCC1	HCC	19	Epithelial cell	19	-0.0031007	-0.0800079	G1	MPS1	-2.85773	-5.60092
AACTGGTTCGGAGGTA-1_1_1	HCC1	HCC	2	Epithelial cell	2	-0.0194462	-0.0712201	G1	MPS1	-3.24784	-4.7129
AACTGGTTCTGAGTGT-1_1_1	HCC1	HCC	12	Epithelial cell	12	0.354803	0.0833427	S	MPS1	11.9646	-0.292963
AACTGGTTCTGTCAAG-1_1_1	HCC1	HCC	1	Epithelial cell	1	0.000282372	-0.0689101	S	MPS1	-0.733699	-4.28753
AACTTTCAGAGGTAGA-1_1_1	HCC1	HCC	16	Epithelial cell	16	-0.0115307	-0.0858961	G1	MPS1	8.77568	6.44023
AACTTTCAGCAGACTG-1_1_1	HCC1	HCC	2	Epithelial cell	2	-0.0451345	-0.0701916	G1	MPS1	-4.68164	-4.23466
AACTTTCAGCTCAACT-1_1_1	HCC1	HCC	1	Epithelial cell	1	-0.0508443	-0.0944842	G1	MPS1	1.20124	-4.62167
AACTTTCAGTCCATAC-1_1_1	HCC1	HCC	2	Epithelial cell	2	-0.0182964	-0.0703158	G1	MPS1	-3.65774	-4.78103
AACTTTCAGTGAACAT-1_1_1	HCC1	HCC	1	Epithelial cell	1	-0.074603	-0.0644668	G1	MPS1	-1.74923	-4.36771
AACTTTCCAAGGTTTC-1_1_1	HCC1	HCC	16	Epithelial cell	16	-0.0666808	-0.116819	G1	MPS1	9.14612	6.99316
AACTTTCCAAGTCATC-1_1_1	HCC1	HCC	40	Epithelial cell	40	-0.0495227	0.0398739	G2M	MPS1	-5.98499	5.5241
AACTTTCCACTAAGTC-1_1_1	HCC1	HCC	0	Epithelial cell	0	-0.0379381	-0.0333131	G1	MPS1	-5.18204	2.06817
AACTTTCCAGACGCTC-1_1_1	HCC1	HCC	1	Epithelial cell	1	-0.0648865	-0.104517	G1	MPS1	0.918954	-3.89332
AACTTTCCAGCTTAAC-1_1_1	HCC1	HCC	0	Epithelial cell	0	-0.0356391	-0.0989224	G1	MPS1	-4.15062	2.89581
AACTTTCCAGTTCCCT-1_1_1	HCC1	HCC	9	Epithelial cell	9	-0.0349915	-0.0239439	G1	MPS1	-0.197005	-6.03631
AACTTTCGTACCGTAT-1_1_1	HCC1	HCC	16	Epithelial cell	16	-0.0757175	-0.110296	G1	MPS1	8.68896	6.4566
AACTTTCGTACGCACC-1_1_1	HCC1	HCC	4	Epithelial cell	4	-0.0777566	-0.0894439	G1	MPS1	-3.00986	4.95638
AACTTTCGTTACCGAT-1_1_1	HCC1	HCC	9	Epithelial cell	9	0.00379996	-0.0401586	S	MPS1	-0.787643	-5.84188
AACTTTCTCAAACCGT-1_1_1	HCC1	HCC	4	Epithelial cell	4	-0.0663033	-0.0248335	G1	MPS1	-2.57776	4.5104
AACTTTCTCAGCATGT-1_1_1	HCC1	HCC	7	Epithelial cell	7	-0.0388999	-0.0961396	G1	MPS1	-4.8061	4.53854
AACTTTCTCATCGCTC-1_1_1	HCC1	HCC	0	Epithelial cell	0	-0.0438829	-0.143411	G1	MPS1	-5.02703	2.70013
AACTTTCTCCAAACTG-1_1_1	HCC1	HCC	4	Epithelial cell	4	-0.010584	-0.077367	G1	MPS1	-1.12402	5.53687
AACTTTCTCTCTTGAT-1_1_1	HCC1	HCC	0	Epithelial cell	0	-0.0579593	-0.0819821	G1	MPS1	-5.231	3.47092
AAGACCTAGCCAGGAT-1_1_1	HCC1	HCC	20	Epithelial cell	20	-0.0475443	-0.093854	G1	MPS2	1.27575	6.29885
AAGACCTAGGCACATG-1_1_1	HCC1	HCC	1	Epithelial cell	1	-0.058113	-0.0684694	G1	MPS1	0.372508	-3.69306
AAGACCTAGGTGACCA-1_1_1	HCC1	HCC	16	Epithelial cell	16	-0.0598623	-0.0869336	G1	MPS1	8.85051	6.50142
AAGACCTAGTCAAGGC-1_1_1	HCC1	HCC	7	Epithelial cell	7	-0.047025	-0.0868119	G1	MPS1	-5.47071	3.68943
AAGACCTGTACTCAAC-1_1_1	HCC1	HCC	3	Epithelial cell	3	-0.055258	-0.0864272	G1	MPS1	-0.296269	-4.64605
AAGACCTGTACTCGCG-1_1_1	HCC1	HCC	5	Epithelial cell	5	-0.0158005	-0.0196247	G1	MPS2	1.55108	4.4709
AAGACCTGTCAAAGAT-1_1_1	HCC1	HCC	12	Epithelial cell	12	0.198401	0.120198	S	MPS1	11.6725	-0.502328
AAGACCTGTCACCTAA-1_1_1	HCC1	HCC	2	Epithelial cell	2	-0.0421399	-0.0989216	G1	MPS1	-3.8569	-5.46808
AAGACCTGTCAGAGGT-1_1_1	HCC1	HCC	7	Epithelial cell	7	-0.0158613	-0.0767536	G1	MPS1	-4.2525	4.50387
AAGACCTGTCGACTAT-1_1_1	HCC1	HCC	5	Epithelial cell	5	-0.0372861	-0.0895718	G1	MPS2	0.0221498	5.79068
AAGACCTGTGTAAGTA-1_1_1	HCC1	HCC	3	Epithelial cell	3	-0.0518716	-0.0224331	G1	MPS1	-0.773567	-3.85339
AAGACCTTCCGTCAAA-1_1_1	HCC1	HCC	7	Epithelial cell	7	-0.0576379	-0.0994152	G1	MPS1	-5.28783	3.31188
AAGACCTTCCTTGCCA-1_1_1	HCC1	HCC	2	Epithelial cell	2	-0.0202363	-0.0789611	G1	MPS1	-3.25075	-5.23163
AAGACCTTCTCCTATA-1_1_1	HCC1	HCC	1	Epithelial cell	1	0.0191305	-0.0878618	S	MPS1	1.10901	-4.0065
AAGCCGCAGAAACGAG-1_1_1	HCC1	HCC	1	Epithelial cell	1	0.00211311	-0.0665496	S	MPS1	1.14972	-4.58879
AAGCCGCAGGATGGAA-1_1_1	HCC1	HCC	2	Epithelial cell	2	-0.0401596	-0.0698596	G1	MPS1	-4.03651	-5.55055
AAGCCGCAGTTGCAGG-1_1_1	HCC1	HCC	7	Epithelial cell	7	-0.0410984	-0.132247	G1	MPS1	-5.23671	4.95437
AAGCCGCCATCGATGT-1_1_1	HCC1	HCC	20	Epithelial cell	20	-0.0366737	-0.0540689	G1	MPS2	0.812843	6.52018
AAGCCGCGTAGGGACT-1_1_1	HCC1	HCC	2	Epithelial cell	2	-0.01981	-0.0887864	G1	MPS1	-4.42978	-5.63469
AAGCCGCGTCATGCAT-1_1_1	HCC1	HCC	4	Epithelial cell	4	-0.0759363	-0.113773	G1	MPS1	-4.44659	5.03004
AAGCCGCGTCCAAGTT-1_1_1	HCC1	HCC	2	Epithelial cell	2	-0.0197341	-0.100763	G1	MPS1	-3.65066	-6.10885
AAGCCGCGTCGAGATG-1_1_1	HCC1	HCC	18	Epithelial cell	18	-0.0450997	-0.0731548	G1	MPS2	10.2528	2.07094
AAGCCGCGTCTCAACA-1_1_1	HCC1	HCC	3	Epithelial cell	3	-0.0539957	-0.0749905	G1	MPS1	-0.473898	-4.36718
AAGCCGCGTGAGGCTA-1_1_1	HCC1	HCC	2	Epithelial cell	2	0.00208952	-0.0622317	S	MPS1	-3.03703	-5.44443
AAGCCGCGTGTCTGAT-1_1_1	HCC1	HCC	24	Epithelial cell	24	-0.046868	0.575864	G2M	MPS2	4.16279	-6.70605
AAGCCGCGTGTGGCTC-1_1_1	HCC1	HCC	4	Epithelial cell	4	-0.0695727	-0.098973	G1	MPS1	-3.41069	5.36528
AAGCCGCGTGTTTGGT-1_1_1	HCC1	HCC	1	Epithelial cell	1	-0.0268648	-0.0824392	G1	MPS1	0.123109	-4.93106
AAGCCGCTCACCAGGC-1_1_1	HCC1	HCC	4	Epithelial cell	4	0.050492	-0.0501405	S	MPS1	-3.81135	5.24564
AAGCCGCTCACTATTC-1_1_1	HCC1	HCC	4	Epithelial cell	4	-0.044996	-0.0538265	G1	MPS1	-4.4651	5.68796
AAGCCGCTCCTCAACC-1_1_1	HCC1	HCC	4	Epithelial cell	4	-0.0611561	-0.0814831	G1	MPS1	-3.57488	5.5963
AAGCCGCTCGCATGGC-1_1_1	HCC1	HCC	11	Epithelial cell	11	-0.0624704	-0.105108	G1	MPS1	-2.60885	2.19113
AAGCCGCTCGCCAGCA-1_1_1	HCC1	HCC	2	Epithelial cell	2	-0.0387167	-0.0727361	G1	MPS1	-3.83743	-5.0437
AAGGAGCAGCACAGGT-1_1_1	HCC1	HCC	7	Epithelial cell	7	-0.052307	-0.109861	G1	MPS1	-5.16788	4.35367
AAGGAGCAGGTGATTA-1_1_1	HCC1	HCC	0	Epithelial cell	0	-0.0106038	-0.00570596	G1	MPS1	-4.51914	2.25975
AAGGAGCAGTAGATGT-1_1_1	HCC1	HCC	4	Epithelial cell	4	0.00170449	-0.0657888	S	MPS1	-4.86172	5.60814
AAGGAGCAGTGGCACA-1_1_1	HCC1	HCC	20	Epithelial cell	20	-0.0686229	-0.120917	G1	MPS2	-0.387666	5.17586
AAGGAGCCAAGCTGTT-1_1_1	HCC1	HCC	7	Epithelial cell	7	-0.0410295	-0.126532	G1	MPS1	-4.79786	2.93271
AAGGAGCCACAGCCCA-1_1_1	HCC1	HCC	4	Epithelial cell	4	-0.0409905	-0.0406405	G1	MPS1	-2.7573	4.81053
AAGGAGCCACATAACC-1_1_1	HCC1	HCC	21	Epithelial cell	21	-0.0389041	-0.13575	G1	MPS1	1.23207	9.9173
AAGGAGCCATCTCGCT-1_1_1	HCC1	HCC	3	Epithelial cell	3	-0.0452662	-0.0700918	G1	MPS1	0.338845	-4.27091
AAGGAGCCATTAACCG-1_1_1	HCC1	HCC	4	Epithelial cell	4	-0.0624509	-0.106836	G1	MPS1	-3.1679	5.63482
AAGGAGCGTATATGGA-1_1_1	HCC1	HCC	4	Epithelial cell	4	-0.0745908	-0.10894	G1	MPS1	-3.57149	4.78241
AAGGAGCGTCAGAGGT-1_1_1	HCC1	HCC	2	Epithelial cell	2	-0.0531897	-0.076082	G1	MPS1	-4.10882	-4.79362
AAGGAGCGTTAGATGA-1_1_1	HCC1	HCC	4	Epithelial cell	4	-0.0520877	-0.0561238	G1	MPS1	-2.62703	4.35869
AAGGAGCTCCGTAGTA-1_1_1	HCC1	HCC	4	Epithelial cell	4	-0.0584632	-0.111446	G1	MPS1	-3.66443	5.14578
AAGGAGCTCTCAACTT-1_1_1	HCC1	HCC	0	Epithelial cell	0	-0.0142992	-0.0936175	G1	MPS1	-5.57727	2.64599
AAGGAGCTCTGTTTGT-1_1_1	HCC1	HCC	5	Epithelial cell	5	-0.0268174	-0.125286	G1	MPS2	0.523588	4.78271
AAGGCAGAGATGTAAC-1_1_1	HCC1	HCC	1	Epithelial cell	1	-0.0254284	-0.0612655	G1	MPS1	-2.8682	-4.39365
AAGGCAGAGGCTATCT-1_1_1	HCC1	HCC	5	Epithelial cell	5	-0.0604813	-0.106873	G1	MPS2	0.83098	4.32839
AAGGCAGAGTAAGTAC-1_1_1	HCC1	HCC	1	Epithelial cell	1	-0.0863909	-0.12701	G1	MPS1	-0.561292	-3.96772
AAGGCAGCAAAGTCAA-1_1_1	HCC1	HCC	2	Epithelial cell	2	-0.0554213	-0.0899	G1	MPS1	-3.49421	-5.98022
AAGGCAGCAACAACCT-1_1_1	HCC1	HCC	16	Epithelial cell	16	-0.0502025	-0.134796	G1	MPS1	8.7385	6.82318
AAGGCAGCAACGATGG-1_1_1	HCC1	HCC	12	Epithelial cell	12	0.254766	0.0780936	S	MPS1	11.9288	-0.215268
AAGGCAGCACAGACTT-1_1_1	HCC1	HCC	9	Epithelial cell	9	0.00186674	-0.0509593	S	MPS1	0.115814	-6.17786
AAGGCAGCACGGCGTT-1_1_1	HCC1	HCC	16	Epithelial cell	16	-0.0375471	-0.0237211	G1	MPS1	8.88371	7.36392
AAGGCAGCACTGAAGG-1_1_1	HCC1	HCC	0	Epithelial cell	0	-0.0188451	-0.068164	G1	MPS1	-6.48972	2.38937
AAGGCAGCATCGTCGG-1_1_1	HCC1	HCC	5	Epithelial cell	5	-0.0220129	0.000169507	G2M	MPS2	0.0991803	5.64031
AAGGCAGGTACCGCTG-1_1_1	HCC1	HCC	5	Epithelial cell	5	-0.0551501	-0.065497	G1	MPS2	0.258434	5.40074
AAGGCAGGTATCAGTC-1_1_1	HCC1	HCC	15	Epithelial cell	15	0.0883913	0.665901	G2M	MPS2	10.4571	-2.09171
AAGGCAGGTATGAAAC-1_1_1	HCC1	HCC	7	Epithelial cell	7	-0.000346082	-0.0983349	G1	MPS1	-5.4865	4.49844
AAGGCAGGTATGGTTC-1_1_1	HCC1	HCC	18	Epithelial cell	18	-0.0919208	-0.0719939	G1	MPS2	9.98025	1.45102
AAGGCAGGTTAGTGGG-1_1_1	HCC1	HCC	0	Epithelial cell	0	-0.0249715	-0.055105	G1	MPS1	-5.04437	2.49409
AAGGCAGGTTCTGAAC-1_1_1	HCC1	HCC	5	Epithelial cell	5	-0.0418138	-0.111027	G1	MPS2	0.458508	5.02558
AAGGCAGTCAAGGCTT-1_1_1	HCC1	HCC	14	Epithelial cell	14	-0.0281133	-0.0612105	G1	MPS2	-0.528001	-2.03419
AAGGCAGTCCCATTTA-1_1_1	HCC1	HCC	6	Epithelial cell	6	-0.0649889	-0.117552	G1	MPS1	1.73381	-1.56035
AAGGCAGTCGATAGAA-1_1_1	HCC1	HCC	3	Epithelial cell	3	-0.0523114	-0.022529	G1	MPS1	0.159165	-4.23312
AAGGCAGTCGCGCCAA-1_1_1	HCC1	HCC	4	Epithelial cell	4	-0.0065637	-0.0970207	G1	MPS1	1.0873	6.95787
AAGGCAGTCGGCATCG-1_1_1	HCC1	HCC	8	Epithelial cell	8	-0.0219574	-0.0786933	G1	MPS2	-1.5193	3.54578
AAGGCAGTCTATCCCG-1_1_1	HCC1	HCC	0	Epithelial cell	0	-0.0667927	-0.0997282	G1	MPS1	-6.16242	1.46347
AAGGCAGTCTGGTATG-1_1_1	HCC1	HCC	5	Epithelial cell	5	-0.00914191	-0.0498407	G1	MPS2	1.21597	4.20873
AAGGTTCAGCCGTCGT-1_1_1	HCC1	HCC	2	Epithelial cell	2	-0.0444928	-0.0568221	G1	MPS1	-4.18824	-5.60244
AAGGTTCAGCTACCTA-1_1_1	HCC1	HCC	5	Epithelial cell	5	-0.0297704	-0.128733	G1	MPS2	0.0982369	4.62728
AAGGTTCAGGTGCAAC-1_1_1	HCC1	HCC	0	Epithelial cell	0	-0.0902222	-0.0820113	G1	MPS1	-6.21335	3.28797
AAGGTTCCAGATGGCA-1_1_1	HCC1	HCC	9	Epithelial cell	9	-0.049851	-0.0140737	G1	MPS1	0.102561	-6.08616
AAGGTTCCAGCCACCA-1_1_1	HCC1	HCC	5	Epithelial cell	5	-0.0600144	-0.03298	G1	MPS2	1.03416	4.68575
AAGGTTCGTACCGTTA-1_1_1	HCC1	HCC	5	Epithelial cell	5	-0.0310726	-0.0748251	G1	MPS2	0.577129	5.40365
AAGGTTCGTCACCTAA-1_1_1	HCC1	HCC	4	Epithelial cell	4	-0.0434076	-0.103748	G1	MPS1	-2.47535	4.66554
AAGGTTCGTGGCAAAC-1_1_1	HCC1	HCC	4	Epithelial cell	4	-0.0523499	-0.12877	G1	MPS1	-2.67556	4.76085
AAGGTTCGTGTGACCC-1_1_1	HCC1	HCC	6	Epithelial cell	6	-0.0556517	-0.0508277	G1	MPS1	1.54235	-1.28229
AAGGTTCGTGTGGCTC-1_1_1	HCC1	HCC	1	Epithelial cell	1	0.00647656	-0.0562967	S	MPS1	-0.342401	-5.7427
AAGGTTCGTTCAGGCC-1_1_1	HCC1	HCC	3	Epithelial cell	3	-0.00524221	-0.0686317	G1	MPS1	0.798571	-4.92303
AAGGTTCTCAGCTGGC-1_1_1	HCC1	HCC	0	Epithelial cell	0	0.0372805	-0.075891	S	MPS1	-5.68725	2.98266
AAGGTTCTCTCAAGTG-1_1_1	HCC1	HCC	1	Epithelial cell	1	-0.0509526	-0.0284078	G1	MPS1	-0.41696	-4.82133
AAGGTTCTCTTGGGTA-1_1_1	HCC1	HCC	16	Epithelial cell	16	-0.0598915	-0.065495	G1	MPS1	9.10435	7.12687
AAGTCTGAGATCTGCT-1_1_1	HCC1	HCC	10	Epithelial cell	10	-0.0760294	-0.0692214	G1	MPS1	-1.90312	-1.73394
AAGTCTGAGTGGTCCC-1_1_1	HCC1	HCC	2	Epithelial cell	2	0.0486746	-0.0644403	S	MPS1	-3.825	-4.64378
AAGTCTGCAGTAAGAT-1_1_1	HCC1	HCC	4	Epithelial cell	4	0.0382933	-0.0411873	S	MPS1	-3.0023	6.29068
AAGTCTGCATCACCCT-1_1_1	HCC1	HCC	18	Epithelial cell	18	0.0139564	-0.0682259	S	MPS2	9.79463	2.72127
AAGTCTGCATGGTAGG-1_1_1	HCC1	HCC	3	Epithelial cell	3	-0.0646001	-0.112062	G1	MPS1	-0.692328	-4.35398
AAGTCTGGTAGCTCCG-1_1_1	HCC1	HCC	7	Epithelial cell	7	-0.0817616	-0.118358	G1	MPS1	-5.37824	3.45371
AAGTCTGGTCAATGTC-1_1_1	HCC1	HCC	0	Epithelial cell	0	-0.0265924	-0.0803	G1	MPS1	-5.11796	2.04716
AAGTCTGGTCCGACGT-1_1_1	HCC1	HCC	4	Epithelial cell	4	0.061736	-0.0408058	S	MPS1	-3.5735	6.15426
AAGTCTGGTCGCATAT-1_1_1	HCC1	HCC	20	Epithelial cell	20	-0.0300477	-0.0427752	G1	MPS2	1.68066	5.99876
AAGTCTGGTCGCCATG-1_1_1	HCC1	HCC	12	Epithelial cell	12	-0.00753873	0.135496	G2M	MPS1	10.5636	-0.731573
AAGTCTGGTTCTGAAC-1_1_1	HCC1	HCC	16	Epithelial cell	16	-0.0535424	-0.0634924	G1	MPS1	8.92536	7.09031
AAGTCTGTCAGGTTCA-1_1_1	HCC1	HCC	15	Epithelial cell	15	0.0687308	0.341242	G2M	MPS2	10.3576	-1.20111
AAGTCTGTCATGTCCC-1_1_1	HCC1	HCC	1	Epithelial cell	1	-0.00329068	-0.0511457	G1	MPS1	0.291849	-3.91613
AAGTCTGTCCAGGGCT-1_1_1	HCC1	HCC	4	Epithelial cell	4	0.00778179	-0.117168	S	MPS1	-2.60579	4.11483
AAGTCTGTCGAATCCA-1_1_1	HCC1	HCC	1	Epithelial cell	1	-0.0188517	-0.111733	G1	MPS1	-0.88336	-5.44657
AAGTCTGTCGTCTGAA-1_1_1	HCC1	HCC	16	Epithelial cell	16	-0.0699057	-0.143663	G1	MPS1	8.49403	6.75264
AAGTCTGTCTGGCGAC-1_1_1	HCC1	HCC	1	Epithelial cell	1	-0.000337124	-0.133446	G1	MPS1	-2.62502	-5.54515
AAGTCTGTCTTGTCAT-1_1_1	HCC1	HCC	0	Epithelial cell	0	-0.0192825	-0.0148584	G1	MPS1	-6.62407	3.32479
AATCCAGAGCAGGCTA-1_1_1	HCC1	HCC	1	Epithelial cell	1	0.0331308	-0.0896624	S	MPS1	-1.62883	-3.84586
AATCCAGAGGAGCGTT-1_1_1	HCC1	HCC	7	Epithelial cell	7	-0.0271704	-0.10157	G1	MPS1	-5.29348	4.29425
AATCCAGAGTATCTCG-1_1_1	HCC1	HCC	2	Epithelial cell	2	-0.0544837	-0.0921518	G1	MPS1	-4.33987	-4.82756
AATCCAGCAAAGGAAG-1_1_1	HCC1	HCC	2	Epithelial cell	2	-0.0203017	-0.0322228	G1	MPS1	-2.83186	-5.01929
AATCCAGCAAAGGTGC-1_1_1	HCC1	HCC	8	Epithelial cell	8	-0.0608606	-0.064461	G1	MPS2	-0.624326	3.87184
AATCCAGCAGGAACGT-1_1_1	HCC1	HCC	5	Epithelial cell	5	-0.0818884	-0.086348	G1	MPS2	0.5599	4.58441
AATCCAGCAGGCTCAC-1_1_1	HCC1	HCC	0	Epithelial cell	0	-0.00994009	-0.0960916	G1	MPS1	-5.5877	2.07057
AATCCAGCATGCAATC-1_1_1	HCC1	HCC	0	Epithelial cell	0	-0.0247494	-0.0949801	G1	MPS1	-4.78169	3.22596
AATCCAGGTACCGGCT-1_1_1	HCC1	HCC	2	Epithelial cell	2	0.00865223	-0.0973388	S	MPS1	-3.32146	-4.70001
AATCCAGGTCACAAGG-1_1_1	HCC1	HCC	16	Epithelial cell	16	-0.00328595	-0.0840845	G1	MPS1	8.93816	6.98883
AATCCAGGTGCGCTTG-1_1_1	HCC1	HCC	4	Epithelial cell	4	-0.0633536	-0.0892712	G1	MPS1	-2.50485	5.23939
AATCCAGGTTAAGTAG-1_1_1	HCC1	HCC	11	Epithelial cell	11	-0.0336615	-0.0769908	G1	MPS1	-2.84439	1.7418
AATCCAGGTTCGCTAA-1_1_1	HCC1	HCC	16	Epithelial cell	16	-0.0326938	-0.0790169	G1	MPS1	8.66908	6.84702
AATCCAGGTTGGGACA-1_1_1	HCC1	HCC	0	Epithelial cell	0	-0.0675254	-0.0793298	G1	MPS1	-4.94244	2.32391
AATCCAGGTTTGCATG-1_1_1	HCC1	HCC	18	Epithelial cell	18	-0.0334768	-0.0709262	G1	MPS2	10.101	1.76837
AATCCAGTCACAACGT-1_1_1	HCC1	HCC	0	Epithelial cell	0	-0.0316222	-0.110408	G1	MPS1	-6.234	1.58541
AATCCAGTCCATTCTA-1_1_1	HCC1	HCC	18	Epithelial cell	18	0.0528854	-0.0693076	S	MPS2	9.66318	1.26779
AATCCAGTCGCGTAGC-1_1_1	HCC1	HCC	7	Epithelial cell	7	-0.0477752	-0.146789	G1	MPS1	-4.3673	4.0299
AATCCAGTCGGAGCAA-1_1_1	HCC1	HCC	5	Epithelial cell	5	-0.0139479	-0.0545756	G1	MPS2	1.47448	4.51424
AATCGGTAGAACAATC-1_1_1	HCC1	HCC	1	Epithelial cell	1	-0.0361751	-0.0564689	G1	MPS1	-2.00046	-4.05683
AATCGGTAGCACCGTC-1_1_1	HCC1	HCC	9	Epithelial cell	9	0.0012191	-0.0249594	S	MPS1	-0.964481	-6.21186
AATCGGTAGGCAATTA-1_1_1	HCC1	HCC	4	Epithelial cell	4	-0.0706303	-0.114474	G1	MPS1	-3.17594	4.32476
AATCGGTAGTCATCCA-1_1_1	HCC1	HCC	2	Epithelial cell	2	0.0254609	-0.0529917	S	MPS1	-4.63105	-5.18965
AATCGGTCAAGCTGAG-1_1_1	HCC1	HCC	4	Epithelial cell	4	-0.0272589	-0.0654653	G1	MPS1	-2.65816	5.78483
AATCGGTCACCTCGGA-1_1_1	HCC1	HCC	5	Epithelial cell	5	-0.0471343	-0.0838837	G1	MPS2	1.03693	4.98325
AATCGGTCACGTTGGC-1_1_1	HCC1	HCC	12	Epithelial cell	12	0.338852	0.101388	S	MPS1	11.8975	-0.430654
AATCGGTCAGCATGAG-1_1_1	HCC1	HCC	20	Epithelial cell	20	-0.0826233	-0.0978431	G1	MPS2	0.638978	5.65483
AATCGGTCATTGCGGC-1_1_1	HCC1	HCC	24	Epithelial cell	24	0.0464897	0.390693	G2M	MPS2	4.04214	-6.47642
AATCGGTGTCCTAGCG-1_1_1	HCC1	HCC	2	Epithelial cell	2	-0.0317877	-0.0467108	G1	MPS1	-3.49276	-4.43979
AATCGGTGTTGGTGGA-1_1_1	HCC1	HCC	9	Epithelial cell	9	0.00172946	-0.0778622	S	MPS1	-0.944068	-5.88685
AATCGGTTCATGCAAC-1_1_1	HCC1	HCC	7	Epithelial cell	7	-0.0540154	-0.0917728	G1	MPS1	-4.87435	3.97271
AATCGGTTCCCTTGTG-1_1_1	HCC1	HCC	19	Epithelial cell	19	0.0210515	-0.0533541	S	MPS1	-1.89883	-5.16344
AATCGGTTCCGCGGTA-1_1_1	HCC1	HCC	1	Epithelial cell	1	0.0064943	-0.0804711	S	MPS1	0.619229	-3.75094
ACACCAAAGAACTCGG-1_1_1	HCC1	HCC	11	Epithelial cell	11	0.00386819	-0.0160735	S	MPS1	-4.14686	2.09849
ACACCAAAGAGTGACC-1_1_1	HCC1	HCC	0	Epithelial cell	0	-0.0480367	-0.104627	G1	MPS1	-5.63609	2.90963
ACACCAAAGATGTGGC-1_1_1	HCC1	HCC	14	Epithelial cell	14	-0.0567782	-0.0170823	G1	MPS2	1.52105	-4.07449
ACACCAAAGCCCAGCT-1_1_1	HCC1	HCC	7	Epithelial cell	7	-0.078121	-0.090632	G1	MPS1	-5.88075	4.4875
ACACCAAAGGAATGGA-1_1_1	HCC1	HCC	2	Epithelial cell	2	-0.0623289	-0.0605125	G1	MPS1	-2.78963	-4.76734
ACACCAAAGTAACCCT-1_1_1	HCC1	HCC	9	Epithelial cell	9	-0.0065324	-0.0314477	G1	MPS1	-1.1969	-5.56126
ACACCAAAGTACGATA-1_1_1	HCC1	HCC	21	Epithelial cell	21	-0.0394736	-0.108984	G1	MPS1	1.74004	10.0986
ACACCAAAGTTAGGTA-1_1_1	HCC1	HCC	9	Epithelial cell	9	-0.00131367	-0.0492841	G1	MPS1	-0.958753	-5.72078
ACACCAACAAAGGCGT-1_1_1	HCC1	HCC	2	Epithelial cell	2	-0.0622456	-0.116376	G1	MPS1	-3.24622	-4.00812
ACACCAACAAAGGTGC-1_1_1	HCC1	HCC	1	Epithelial cell	1	-0.0393786	-0.0729872	G1	MPS1	-1.68277	-5.77767
ACACCAACAAGTACCT-1_1_1	HCC1	HCC	3	Epithelial cell	3	-0.0111816	-0.0659256	G1	MPS1	-0.252966	-3.99463
ACACCAACACAACTGT-1_1_1	HCC1	HCC	16	Epithelial cell	16	-0.00636035	-0.0934551	G1	MPS1	8.59299	7.23801
ACACCAACAGCTGGCT-1_1_1	HCC1	HCC	11	Epithelial cell	11	-0.0222828	-0.108029	G1	MPS1	-2.85148	1.41399
ACACCAAGTACCGCTG-1_1_1	HCC1	HCC	16	Epithelial cell	16	0.0235313	-0.0668286	S	MPS1	8.37085	6.73174
ACACCAAGTTACCGAT-1_1_1	HCC1	HCC	0	Epithelial cell	0	-0.017326	-0.0799109	G1	MPS1	-6.51214	3.79446
ACACCAATCATCTGTT-1_1_1	HCC1	HCC	1	Epithelial cell	1	0.00205913	-0.0619723	S	MPS1	-2.19194	-4.00223
ACACCAATCATGTCTT-1_1_1	HCC1	HCC	4	Epithelial cell	4	-0.0404566	-0.10013	G1	MPS1	-2.9319	4.2221
ACACCAATCCTTTCTC-1_1_1	HCC1	HCC	15	Epithelial cell	15	0.0865928	0.426266	G2M	MPS2	10.3708	-1.28284
ACACCAATCTGTCCGT-1_1_1	HCC1	HCC	1	Epithelial cell	1	-0.0617595	-0.111698	G1	MPS1	-2.37877	-5.49525
ACACCCTAGAGTAAGG-1_1_1	HCC1	HCC	1	Epithelial cell	1	0.0335227	-0.0887598	S	MPS1	-2.45995	-5.81464
ACACCCTAGATGCCTT-1_1_1	HCC1	HCC	7	Epithelial cell	7	-0.0561088	-0.0775549	G1	MPS1	-5.65907	3.48917
ACACCCTAGCACGCCT-1_1_1	HCC1	HCC	2	Epithelial cell	2	-0.00400501	-0.117526	G1	MPS1	-4.24117	-5.34156
ACACCCTAGCGAGAAA-1_1_1	HCC1	HCC	7	Epithelial cell	7	-0.0465119	-0.0810115	G1	MPS1	-6.35668	3.67969
ACACCCTAGCTAGTCT-1_1_1	HCC1	HCC	8	Epithelial cell	8	-0.0218835	-0.063476	G1	MPS2	-1.23431	3.37558
ACACCCTAGGATATAC-1_1_1	HCC1	HCC	4	Epithelial cell	4	-0.0808155	-0.136542	G1	MPS1	-2.0871	3.86068
ACACCCTAGTTACGGG-1_1_1	HCC1	HCC	0	Epithelial cell	0	-0.046511	-0.0417642	G1	MPS1	-6.31881	2.18391
ACACCCTCAATCGGTT-1_1_1	HCC1	HCC	2	Epithelial cell	2	-0.0255988	-0.121603	G1	MPS1	-2.60608	-5.54455
ACACCCTCACAAGTAA-1_1_1	HCC1	HCC	7	Epithelial cell	7	-0.0311149	-0.120807	G1	MPS1	-6.41265	3.98682
ACACCCTCACCGCTAG-1_1_1	HCC1	HCC	7	Epithelial cell	7	-0.0823636	-0.0763454	G1	MPS1	-5.34492	5.00708
ACACCCTGTACCGTAT-1_1_1	HCC1	HCC	0	Epithelial cell	0	-0.0743761	-0.039364	G1	MPS1	-5.40563	2.33777
ACACCCTGTACCGTTA-1_1_1	HCC1	HCC	16	Epithelial cell	16	-0.000233808	-0.0823623	G1	MPS1	8.38449	6.71077
ACACCCTGTAGAGTGC-1_1_1	HCC1	HCC	0	Epithelial cell	0	-0.00987699	-0.0877627	G1	MPS1	-5.44747	1.46334
ACACCCTGTAGATTAG-1_1_1	HCC1	HCC	12	Epithelial cell	12	0.0633424	0.131303	G2M	MPS1	10.503	-0.316497
ACACCCTGTCTAAAGA-1_1_1	HCC1	HCC	0	Epithelial cell	0	-0.0298515	-0.0830426	G1	MPS1	-6.06237	1.44387
ACACCCTGTTATGCGT-1_1_1	HCC1	HCC	8	Epithelial cell	8	-0.0495701	-0.0519372	G1	MPS2	-1.36008	3.55754
ACACCCTTCAAACGGG-1_1_1	HCC1	HCC	0	Epithelial cell	0	-0.0561882	-0.0863889	G1	MPS1	-5.20511	2.89806
ACACCCTTCGGTTCGG-1_1_1	HCC1	HCC	3	Epithelial cell	3	-0.0249135	-0.0760217	G1	MPS1	0.786218	-5.24812
ACACCGGAGAATGTTG-1_1_1	HCC1	HCC	1	Epithelial cell	1	-0.0597205	-0.0662161	G1	MPS1	-0.657505	-4.25162
ACACCGGAGGGTATCG-1_1_1	HCC1	HCC	5	Epithelial cell	5	-0.0784481	-0.0336592	G1	MPS2	0.503167	5.83685
ACACCGGAGGTAAACT-1_1_1	HCC1	HCC	1	Epithelial cell	1	-0.0069826	-0.0515254	G1	MPS1	-0.866235	-5.27539
ACACCGGAGTCCAGGA-1_1_1	HCC1	HCC	2	Epithelial cell	2	-0.0550514	-0.113709	G1	MPS1	-3.19932	-5.24178
ACACCGGAGTGAACAT-1_1_1	HCC1	HCC	23	Epithelial cell	23	0.14877	0.330349	G2M	MPS1	4.32067	-5.48329
ACACCGGCATAGACTC-1_1_1	HCC1	HCC	2	Epithelial cell	2	-0.0537459	-0.069443	G1	MPS1	-2.81379	-3.80801
ACACCGGCATCCTTGC-1_1_1	HCC1	HCC	4	Epithelial cell	4	-0.0642565	-0.0948017	G1	MPS1	-3.23287	6.27004
ACACCGGCATCTACGA-1_1_1	HCC1	HCC	4	Epithelial cell	4	-0.0379392	-0.0864845	G1	MPS1	-3.25508	5.3657
ACACCGGGTATATGAG-1_1_1	HCC1	HCC	7	Epithelial cell	7	-0.0572993	-0.0914745	G1	MPS1	-6.51998	4.10921
ACACCGGGTCAAACTC-1_1_1	HCC1	HCC	4	Epithelial cell	4	-0.0419246	-0.117203	G1	MPS1	-2.47226	5.4657
ACACCGGGTCTGATTG-1_1_1	HCC1	HCC	7	Epithelial cell	7	0.00581293	-0.061053	S	MPS1	-5.09934	3.51776
ACACCGGGTGCCTGTG-1_1_1	HCC1	HCC	11	Epithelial cell	11	-0.0144978	-0.0607688	G1	MPS1	-3.95865	1.09708
ACACCGGGTGGCGAAT-1_1_1	HCC1	HCC	0	Epithelial cell	0	0.00372177	-0.129697	S	MPS1	-6.57305	3.53718
ACACCGGGTGTGGTTT-1_1_1	HCC1	HCC	4	Epithelial cell	4	-0.0167605	-0.103319	G1	MPS1	-4.43011	5.62163
ACACCGGTCCGCAGTG-1_1_1	HCC1	HCC	1	Epithelial cell	1	-0.0358333	-0.0720094	G1	MPS1	0.77554	-3.93435
ACACCGGTCCGTCATC-1_1_1	HCC1	HCC	2	Epithelial cell	2	-0.00425967	-0.0336117	G1	MPS1	-4.08492	-5.65182
ACACTGAAGAAGAAGC-1_1_1	HCC1	HCC	4	Epithelial cell	4	-0.0556333	-0.0959827	G1	MPS1	-2.37448	5.90037
ACACTGAAGAATCTCC-1_1_1	HCC1	HCC	1	Epithelial cell	1	-0.0467557	-0.0839845	G1	MPS1	-1.33303	-4.28773
ACACTGAAGCCCGAAA-1_1_1	HCC1	HCC	0	Epithelial cell	0	-0.0100538	-0.061554	G1	MPS1	-4.5133	1.68031
ACACTGAAGGGCATGT-1_1_1	HCC1	HCC	2	Epithelial cell	2	-0.0116147	-0.0704326	G1	MPS1	-3.71728	-4.67053
ACACTGAAGTGAACGC-1_1_1	HCC1	HCC	3	Epithelial cell	3	-0.00779644	-0.0636485	G1	MPS1	-1.3089	-4.10969
ACACTGACAAGCCATT-1_1_1	HCC1	HCC	2	Epithelial cell	2	-0.0344174	-0.0985165	G1	MPS1	-3.6439	-5.59761
ACACTGACACAGGAGT-1_1_1	HCC1	HCC	16	Epithelial cell	16	-0.0876109	-0.0530131	G1	MPS1	8.79987	7.4881
ACACTGACACAGGCCT-1_1_1	HCC1	HCC	21	Epithelial cell	21	-0.0114772	-0.0579565	G1	MPS1	1.55679	9.19019
ACACTGACAGCCTGTG-1_1_1	HCC1	HCC	20	Epithelial cell	20	-0.0668406	-0.133519	G1	MPS2	1.44161	6.34307
ACACTGAGTAAGGGCT-1_1_1	HCC1	HCC	4	Epithelial cell	4	-0.0177243	-0.094977	G1	MPS1	-3.4989	5.42937
ACACTGAGTAGCGTAG-1_1_1	HCC1	HCC	4	Epithelial cell	4	0.0590987	-0.0337835	S	MPS1	-2.70351	6.56979
ACACTGAGTCCCGACA-1_1_1	HCC1	HCC	3	Epithelial cell	3	-0.0516239	-0.0552494	G1	MPS1	0.49343	-4.5093
ACACTGAGTGACCAAG-1_1_1	HCC1	HCC	2	Epithelial cell	2	-8.77756e-05	-0.121036	G1	MPS1	-3.72401	-4.96131
ACACTGAGTTCCCTTG-1_1_1	HCC1	HCC	6	Epithelial cell	6	-0.00704724	-0.095593	G1	MPS1	1.11	-1.48853
ACACTGATCATAACCG-1_1_1	HCC1	HCC	4	Epithelial cell	4	-0.0290534	-0.0785517	G1	MPS1	-3.44801	5.22046
ACACTGATCCGGCACA-1_1_1	HCC1	HCC	12	Epithelial cell	12	0.203999	0.232303	G2M	MPS1	11.1495	-0.105661
ACACTGATCCTGCTTG-1_1_1	HCC1	HCC	8	Epithelial cell	8	-0.0728715	-0.10421	G1	MPS2	-1.64001	3.46875
ACAGCCGAGAAACGAG-1_1_1	HCC1	HCC	0	Epithelial cell	0	-0.049712	-0.0623906	G1	MPS1	-5.42087	1.42293
ACAGCCGAGCGACGTA-1_1_1	HCC1	HCC	7	Epithelial cell	7	-0.0521212	-0.0768367	G1	MPS1	-5.53359	4.6631
ACAGCCGAGGGTATCG-1_1_1	HCC1	HCC	0	Epithelial cell	0	-0.0387735	-0.0084501	G1	MPS1	-6.08946	4.0753
ACAGCCGAGTCCGGTC-1_1_1	HCC1	HCC	5	Epithelial cell	5	-0.0590484	-0.138544	G1	MPS2	-0.176234	5.38095
ACAGCCGCAGCTGTTA-1_1_1	HCC1	HCC	30	Epithelial cell	30	-0.07367	-0.0329361	G1	MPS2	2.54565	3.43507
ACAGCCGCATAGTAAG-1_1_1	HCC1	HCC	4	Epithelial cell	4	-0.0660649	-0.0959594	G1	MPS1	-3.78405	5.41014
ACAGCCGCATCCTAGA-1_1_1	HCC1	HCC	1	Epithelial cell	1	-0.0206611	-0.0280508	G1	MPS1	1.15195	-4.1934
ACAGCCGCATTGTGCA-1_1_1	HCC1	HCC	0	Epithelial cell	0	-0.0513531	-0.0930873	G1	MPS1	-5.89799	1.35153
ACAGCCGGTCCGCTGA-1_1_1	HCC1	HCC	21	Epithelial cell	21	-0.0928702	-0.0723903	G1	MPS1	1.09809	9.66283
ACAGCCGGTGGCGAAT-1_1_1	HCC1	HCC	0	Epithelial cell	0	-0.0460962	-0.0549126	G1	MPS1	-6.16942	2.1261
ACAGCCGGTGTGGTTT-1_1_1	HCC1	HCC	1	Epithelial cell	1	-0.0252068	-0.12095	G1	MPS1	-2.13066	-4.68783
ACAGCCGGTTGCGTTA-1_1_1	HCC1	HCC	16	Epithelial cell	16	-0.0219354	-0.0996375	G1	MPS1	8.73154	7.60935
ACAGCCGGTTGTCTTT-1_1_1	HCC1	HCC	0	Epithelial cell	0	-0.0412601	-0.0478042	G1	MPS1	-5.76173	1.37367
ACAGCCGTCAACGCTA-1_1_1	HCC1	HCC	1	Epithelial cell	1	-0.00222269	-0.0866035	G1	MPS1	-2.3781	-5.08909
ACAGCCGTCAAGGTAA-1_1_1	HCC1	HCC	2	Epithelial cell	2	-0.00377767	-0.100372	G1	MPS1	-3.95317	-3.84256
ACAGCCGTCACGACTA-1_1_1	HCC1	HCC	2	Epithelial cell	2	-0.0177023	-0.101158	G1	MPS1	-2.85501	-5.61921
ACAGCCGTCCTAGTGA-1_1_1	HCC1	HCC	4	Epithelial cell	4	-0.0460679	-0.0837395	G1	MPS1	-2.51036	5.20465
ACAGCCGTCTAACTTC-1_1_1	HCC1	HCC	4	Epithelial cell	4	-0.0358168	-0.100176	G1	MPS1	-3.87926	5.00331
ACAGCCGTCTACCTGC-1_1_1	HCC1	HCC	12	Epithelial cell	12	0.00441731	0.30233	G2M	MPS1	10.3431	-1.09377
ACAGCCGTCTGATACG-1_1_1	HCC1	HCC	21	Epithelial cell	21	-0.0397086	-0.157152	G1	MPS1	1.82289	9.96335
ACAGCTAAGAGAACAG-1_1_1	HCC1	HCC	6	Epithelial cell	6	-0.0409954	-0.0877709	G1	MPS1	2.44486	-1.16624
ACAGCTAAGAGTGACC-1_1_1	HCC1	HCC	0	Epithelial cell	0	-0.0215711	-0.103715	G1	MPS1	-6.03464	2.86754
ACAGCTAAGATGCCTT-1_1_1	HCC1	HCC	0	Epithelial cell	0	0.00146115	-0.0909092	S	MPS1	-5.44019	2.52629
ACAGCTAAGCCTATGT-1_1_1	HCC1	HCC	5	Epithelial cell	5	-0.0693429	-0.108665	G1	MPS2	-0.104728	5.62939
ACAGCTAGTCAAAGCG-1_1_1	HCC1	HCC	3	Epithelial cell	3	-0.0168373	-0.0526907	G1	MPS1	-0.357214	-5.0326
ACAGCTAGTCCAGTAT-1_1_1	HCC1	HCC	4	Epithelial cell	4	2.00542e-05	-0.0564343	S	MPS1	-3.89822	5.48791
ACAGCTAGTCGGCTCA-1_1_1	HCC1	HCC	0	Epithelial cell	0	0.0171074	-0.0816364	S	MPS1	-5.85517	2.86194
ACAGCTATCACTCTTA-1_1_1	HCC1	HCC	2	Epithelial cell	2	0.00165682	-0.099545	S	MPS1	-3.73417	-4.45983
ACAGCTATCATGTCCC-1_1_1	HCC1	HCC	2	Epithelial cell	2	-0.00218558	-0.0724508	G1	MPS1	-4.09461	-4.49983
ACAGCTATCTAGCACA-1_1_1	HCC1	HCC	0	Epithelial cell	0	-0.0140225	-0.0608266	G1	MPS1	-6.18265	3.6925
ACAGCTATCTCATTCA-1_1_1	HCC1	HCC	12	Epithelial cell	12	0.128949	-0.0068751	S	MPS1	11.2583	0.38115
ACATACGAGGTGCTAG-1_1_1	HCC1	HCC	1	Epithelial cell	1	-0.033411	-0.0556622	G1	MPS1	-2.45756	-3.85329
ACATACGAGTAGCGGT-1_1_1	HCC1	HCC	19	Epithelial cell	19	-0.0653429	-0.0720195	G1	MPS1	-2.67036	-6.0249
ACATACGCAATGGAAT-1_1_1	HCC1	HCC	4	Epithelial cell	4	-0.0826174	-0.108731	G1	MPS1	-2.80065	4.92642
ACATACGCACAGGAGT-1_1_1	HCC1	HCC	10	Epithelial cell	10	-0.0449264	-0.0613967	G1	MPS1	-1.75853	-1.62583
ACATACGCACTGTTAG-1_1_1	HCC1	HCC	4	Epithelial cell	4	-0.0692449	-0.0869172	G1	MPS1	-3.23764	5.67523
ACATACGCAGACAAAT-1_1_1	HCC1	HCC	9	Epithelial cell	9	-0.0147125	-0.0695101	G1	MPS1	-0.40867	-6.19998
ACATACGCAGGCTGAA-1_1_1	HCC1	HCC	3	Epithelial cell	3	-0.0196873	-0.0580568	G1	MPS1	-0.529402	-4.61601
ACATACGCAGGGAGAG-1_1_1	HCC1	HCC	22	Epithelial cell	22	-0.0484436	-0.0795935	G1	MPS2	0.397498	-6.26777
ACATACGCAGGTTTCA-1_1_1	HCC1	HCC	2	Epithelial cell	2	-0.0409299	-0.06607	G1	MPS1	-3.10529	-4.04347
ACATACGGTACCGTAT-1_1_1	HCC1	HCC	4	Epithelial cell	4	-0.0437583	-0.0506011	G1	MPS1	-2.43058	6.54248
ACATACGGTAGCTCCG-1_1_1	HCC1	HCC	0	Epithelial cell	0	-0.0483065	-0.0413921	G1	MPS1	-6.58516	2.9029
ACATACGGTCCGTGAC-1_1_1	HCC1	HCC	14	Epithelial cell	14	-0.0607444	-0.120557	G1	MPS2	-0.893898	-1.68472
ACATACGGTCGCTTTC-1_1_1	HCC1	HCC	2	Epithelial cell	2	0.000992538	-0.077729	S	MPS1	-4.48361	-4.2668
ACATACGGTTAAGACA-1_1_1	HCC1	HCC	16	Epithelial cell	16	-0.0261816	0.16697	G2M	MPS1	9.06602	6.72634
ACATACGGTTCGCTAA-1_1_1	HCC1	HCC	1	Epithelial cell	1	-0.0654906	-0.0804683	G1	MPS1	1.19696	-3.8749
ACATACGTCAAACCGT-1_1_1	HCC1	HCC	1	Epithelial cell	1	-0.018756	-0.0887642	G1	MPS1	-2.65543	-6.08183
ACATACGTCATCGCTC-1_1_1	HCC1	HCC	16	Epithelial cell	16	-0.0239857	-0.0610566	G1	MPS1	8.93952	7.35322
ACATACGTCGTTTAGG-1_1_1	HCC1	HCC	11	Epithelial cell	11	-0.0720617	-0.0859798	G1	MPS1	-4.17044	0.957947
ACATACGTCTGTGCAA-1_1_1	HCC1	HCC	1	Epithelial cell	1	-0.0240634	-0.0872248	G1	MPS1	-2.18351	-3.73236
ACATCAGAGAGCTGCA-1_1_1	HCC1	HCC	2	Epithelial cell	2	-0.0468957	-0.0800912	G1	MPS1	-3.78149	-4.31736
ACATCAGAGCAGGCTA-1_1_1	HCC1	HCC	25	Epithelial cell	25	-0.0739394	-0.00457093	G1	MPS1	-3.08107	5.7861
ACATCAGAGCGTCAAG-1_1_1	HCC1	HCC	2	Epithelial cell	2	-0.0644121	-0.0638039	G1	MPS1	-3.07346	-5.09568
ACATCAGAGGACACCA-1_1_1	HCC1	HCC	2	Epithelial cell	2	0.0288568	-0.0549571	S	MPS1	-4.37459	-5.54966
ACATCAGAGGGAACGG-1_1_1	HCC1	HCC	1	Epithelial cell	1	-0.0517093	-0.112805	G1	MPS1	-2.21529	-4.3488
ACATCAGAGTCGCCGT-1_1_1	HCC1	HCC	12	Epithelial cell	12	-0.0174404	0.353492	G2M	MPS1	10.649	-0.954061
ACATCAGAGTCGTTTG-1_1_1	HCC1	HCC	2	Epithelial cell	2	-0.0493461	-0.0963121	G1	MPS1	-2.83302	-5.29346
ACATCAGAGTGGCACA-1_1_1	HCC1	HCC	8	Epithelial cell	8	-0.0437053	-0.103714	G1	MPS2	-0.817295	3.37474
ACATCAGCACCAACCG-1_1_1	HCC1	HCC	18	Epithelial cell	18	-0.0418933	-0.066111	G1	MPS2	9.80548	2.4006
ACATCAGCACCGCTAG-1_1_1	HCC1	HCC	5	Epithelial cell	5	-0.0699268	-0.0813235	G1	MPS2	0.0170707	4.88141
ACATCAGCACTTCTGC-1_1_1	HCC1	HCC	1	Epithelial cell	1	-0.00561728	-0.0421467	G1	MPS1	-2.0114	-5.06856
ACATCAGCAGTACACT-1_1_1	HCC1	HCC	7	Epithelial cell	7	-0.046344	-0.109149	G1	MPS1	-5.57696	4.27709
ACATCAGCAGTATAAG-1_1_1	HCC1	HCC	0	Epithelial cell	0	0.000196282	-0.0806595	S	MPS1	-5.61091	2.9784
ACATCAGCATGTAGTC-1_1_1	HCC1	HCC	0	Epithelial cell	0	-0.0376193	-0.0790299	G1	MPS1	-5.64758	1.57147
ACATCAGGTACACCGC-1_1_1	HCC1	HCC	0	Epithelial cell	0	-0.015594	-0.128502	G1	MPS1	-5.46498	1.91989
ACATCAGGTTGGGACA-1_1_1	HCC1	HCC	2	Epithelial cell	2	-0.0579181	-0.104003	G1	MPS1	-3.21856	-4.45803
ACATCAGTCAGTGCAT-1_1_1	HCC1	HCC	7	Epithelial cell	7	-0.000349925	-0.0773636	G1	MPS1	-4.78693	4.25731
ACATCAGTCCGAATGT-1_1_1	HCC1	HCC	15	Epithelial cell	15	-0.0496946	0.554839	G2M	MPS2	10.1511	-1.8608
ACATCAGTCGGTTCGG-1_1_1	HCC1	HCC	2	Epithelial cell	2	-0.0262567	-0.0654931	G1	MPS1	-4.74223	-4.55345
ACATCAGTCTGCCAGG-1_1_1	HCC1	HCC	0	Epithelial cell	0	-0.0475461	-0.0597282	G1	MPS1	-4.59442	1.91386
ACATCAGTCTGCTGTC-1_1_1	HCC1	HCC	9	Epithelial cell	9	0.0011934	-0.0809447	S	MPS1	-1.48154	-5.78108
ACATGGTAGACATAAC-1_1_1	HCC1	HCC	0	Epithelial cell	0	-0.0240365	-0.0934184	G1	MPS1	-4.88673	1.45307
ACATGGTAGATGTGGC-1_1_1	HCC1	HCC	4	Epithelial cell	4	-0.0403488	-0.114824	G1	MPS1	-3.84675	5.66329
ACATGGTAGCTAGTGG-1_1_1	HCC1	HCC	1	Epithelial cell	1	-0.0256415	-0.0614178	G1	MPS1	-1.01417	-4.55386
ACATGGTAGTACACCT-1_1_1	HCC1	HCC	0	Epithelial cell	0	-0.0163821	-0.0647447	G1	MPS1	-6.38324	1.63957
ACATGGTAGTCAAGCG-1_1_1	HCC1	HCC	4	Epithelial cell	4	-0.0375703	-0.104774	G1	MPS1	-3.91337	6.06637
ACATGGTAGTGATCGG-1_1_1	HCC1	HCC	21	Epithelial cell	21	-0.0557766	-0.0737076	G1	MPS1	-1.22345	0.0110658
ACATGGTAGTGTCCCG-1_1_1	HCC1	HCC	1	Epithelial cell	1	-0.0355155	-0.102134	G1	MPS1	-0.741716	-4.75695
ACATGGTCACAGCGTC-1_1_1	HCC1	HCC	11	Epithelial cell	11	-0.0307096	-0.101543	G1	MPS1	-2.65844	1.7804
ACATGGTCACCGGAAA-1_1_1	HCC1	HCC	4	Epithelial cell	4	-0.0534759	-0.0853564	G1	MPS1	-4.16679	6.03844
ACATGGTCAGATGGCA-1_1_1	HCC1	HCC	5	Epithelial cell	5	-0.0470735	-0.0588021	G1	MPS2	1.13284	4.68603
ACATGGTGTAGAGGAA-1_1_1	HCC1	HCC	20	Epithelial cell	20	-0.0815974	-0.126191	G1	MPS2	0.791818	5.20009
ACATGGTGTCGAACAG-1_1_1	HCC1	HCC	6	Epithelial cell	6	-0.00108793	-0.0877604	G1	MPS1	1.57367	-1.32043
ACATGGTGTTACCGAT-1_1_1	HCC1	HCC	4	Epithelial cell	4	-0.0404036	-0.084666	G1	MPS1	-1.87025	5.08935
ACATGGTGTTGATTCG-1_1_1	HCC1	HCC	4	Epithelial cell	4	-0.0124808	-0.0856206	G1	MPS1	-2.32161	5.28798
ACATGGTTCATTCACT-1_1_1	HCC1	HCC	9	Epithelial cell	9	-0.0292412	-0.0753756	G1	MPS1	-0.650715	-6.11976
ACATGGTTCTGCAAGT-1_1_1	HCC1	HCC	6	Epithelial cell	6	-0.0647128	-0.0372199	G1	MPS1	2.41248	-0.885942
ACATGGTTCTTATCTG-1_1_1	HCC1	HCC	6	Epithelial cell	6	-0.0597021	-0.0193312	G1	MPS1	2.97864	-1.11478
ACCAGTAAGAAACCTA-1_1_1	HCC1	HCC	2	Epithelial cell	2	-0.0297966	-0.03759	G1	MPS1	-3.26652	-5.26707
ACCAGTAAGCCATCGC-1_1_1	HCC1	HCC	1	Epithelial cell	1	-0.0214638	-0.077366	G1	MPS1	-1.02008	-4.1161
ACCAGTAAGCGTCAAG-1_1_1	HCC1	HCC	1	Epithelial cell	1	-0.0416763	-0.0815468	G1	MPS1	0.725187	-4.83935
ACCAGTAAGTGAATTG-1_1_1	HCC1	HCC	7	Epithelial cell	7	-0.00981608	-0.0891024	G1	MPS1	-5.20897	4.78897
ACCAGTAAGTTCGCAT-1_1_1	HCC1	HCC	4	Epithelial cell	4	-0.0210016	-0.0756576	G1	MPS1	-3.30115	6.32616
ACCAGTAAGTTGCAGG-1_1_1	HCC1	HCC	12	Epithelial cell	12	0.253771	-0.0200087	S	MPS1	11.6315	-0.0174137
ACCAGTACAATGACCT-1_1_1	HCC1	HCC	3	Epithelial cell	3	-0.0168276	-0.10306	G1	MPS1	-0.50537	-4.22053
ACCAGTACACAACGCC-1_1_1	HCC1	HCC	0	Epithelial cell	0	0.0033633	-0.0695532	S	MPS1	-6.41328	2.5344
ACCAGTACACACTGCG-1_1_1	HCC1	HCC	7	Epithelial cell	7	-0.0840983	-0.0613084	G1	MPS1	-6.54029	4.14604
ACCAGTACATCAGTAC-1_1_1	HCC1	HCC	0	Epithelial cell	0	-0.0831496	-0.112672	G1	MPS1	-5.57898	2.76642
ACCAGTACATGAGCGA-1_1_1	HCC1	HCC	9	Epithelial cell	9	-0.0271207	-0.0719098	G1	MPS1	-0.811451	-6.19161
ACCAGTAGTAGCGTAG-1_1_1	HCC1	HCC	2	Epithelial cell	2	0.0129486	-0.085045	S	MPS1	-3.20662	-5.89788
ACCAGTAGTTCGTTGA-1_1_1	HCC1	HCC	4	Epithelial cell	4	-0.0101131	-0.0909942	G1	MPS1	-3.36365	6.05428
ACCAGTAGTTGGGACA-1_1_1	HCC1	HCC	30	Epithelial cell	30	-0.0233161	0.00741673	G2M	MPS2	2.91643	3.2253
ACCAGTATCTAGCACA-1_1_1	HCC1	HCC	21	Epithelial cell	21	-0.0793441	-0.0782166	G1	MPS1	1.23056	9.33474
ACCAGTATCTCACATT-1_1_1	HCC1	HCC	0	Epithelial cell	0	-0.0490764	-0.0849759	G1	MPS1	-5.008	2.18837
ACCAGTATCTCCGGTT-1_1_1	HCC1	HCC	4	Epithelial cell	4	-0.0617137	-0.05243	G1	MPS1	-2.88039	6.01216
ACCCACTAGACAGAGA-1_1_1	HCC1	HCC	5	Epithelial cell	5	-0.0483759	-0.0811696	G1	MPS2	0.11061	6.05536
ACCCACTAGAGCTGCA-1_1_1	HCC1	HCC	2	Epithelial cell	2	-0.01282	-0.0595357	G1	MPS1	-3.32671	-4.91277
ACCCACTAGCAAATCA-1_1_1	HCC1	HCC	16	Epithelial cell	16	-0.0418919	-0.0698112	G1	MPS1	8.93384	7.13801
ACCCACTAGCAGGCTA-1_1_1	HCC1	HCC	22	Epithelial cell	22	0.0118391	-0.0236523	S	MPS2	0.195501	-6.24553
ACCCACTAGCGTCTAT-1_1_1	HCC1	HCC	1	Epithelial cell	1	-0.0603648	-0.0930479	G1	MPS1	0.526174	-3.50511
ACCCACTAGTAGGTGC-1_1_1	HCC1	HCC	0	Epithelial cell	0	-0.00334382	-0.0716376	G1	MPS1	-5.00446	1.15777
ACCCACTCAAGGTGTG-1_1_1	HCC1	HCC	5	Epithelial cell	5	-0.0495553	-0.134714	G1	MPS2	-0.0463961	6.04302
ACCCACTCACACAGAG-1_1_1	HCC1	HCC	0	Epithelial cell	0	-0.01632	-0.0686753	G1	MPS1	-5.5214	2.87801
ACCCACTCACCTCGGA-1_1_1	HCC1	HCC	5	Epithelial cell	5	0.168836	-0.034515	S	MPS2	0.0557065	6.02759
ACCCACTCAGGGTTAG-1_1_1	HCC1	HCC	6	Epithelial cell	6	-0.0513614	-0.0419644	G1	MPS1	0.983352	-2.56644
ACCCACTCATGGTCTA-1_1_1	HCC1	HCC	0	Epithelial cell	0	0.00849174	-0.101627	S	MPS1	-4.78711	1.94943
ACCCACTGTACCAGTT-1_1_1	HCC1	HCC	17	Epithelial cell	17	0.00967792	0.139434	G2M	MPS2	2.91685	-5.54219
ACCCACTGTGGCAAAC-1_1_1	HCC1	HCC	20	Epithelial cell	20	0.0200089	-0.0989674	S	MPS2	-1.12994	6.23687
ACCCACTTCACTATTC-1_1_1	HCC1	HCC	1	Epithelial cell	1	-0.0216214	-0.0308214	G1	MPS1	-2.80236	-4.51975
ACCCACTTCAGCAACT-1_1_1	HCC1	HCC	2	Epithelial cell	2	-0.0499923	-0.0387519	G1	MPS1	-4.04542	-4.47209
ACCCACTTCCCTCAGT-1_1_1	HCC1	HCC	3	Epithelial cell	3	-0.0416443	-0.0899481	G1	MPS1	-0.138048	-5.40105
ACCCACTTCCGAAGAG-1_1_1	HCC1	HCC	11	Epithelial cell	11	-0.0477611	-0.0950769	G1	MPS1	-2.28352	1.0675
ACCCACTTCCGTACAA-1_1_1	HCC1	HCC	0	Epithelial cell	0	-0.0244931	-0.0576045	G1	MPS1	-5.60574	1.88936
ACCCACTTCCTAGAAC-1_1_1	HCC1	HCC	0	Epithelial cell	0	-0.038686	-0.0936187	G1	MPS1	-6.71959	2.88018
ACCCACTTCCTGTACC-1_1_1	HCC1	HCC	7	Epithelial cell	7	-0.0159882	-0.0906106	G1	MPS1	-6.36164	4.27756
ACCCACTTCGCCAGCA-1_1_1	HCC1	HCC	6	Epithelial cell	6	-0.0257309	-0.0488985	G1	MPS1	2.83463	-1.41349
ACCGTAAAGCTAGGCA-1_1_1	HCC1	HCC	0	Epithelial cell	0	-0.0599453	-0.04856	G1	MPS1	-5.26825	1.46467
ACCGTAACAAACCCAT-1_1_1	HCC1	HCC	0	Epithelial cell	0	-0.0504315	-0.0559749	G1	MPS1	-5.82476	1.53394
ACCGTAACAAGCTGGA-1_1_1	HCC1	HCC	16	Epithelial cell	16	-0.0529972	-0.0733826	G1	MPS1	9.14944	6.84724
ACCGTAACACTTACGA-1_1_1	HCC1	HCC	5	Epithelial cell	5	-0.044266	-0.0792732	G1	MPS2	1.50236	4.51046
ACCGTAAGTACTCGCG-1_1_1	HCC1	HCC	2	Epithelial cell	2	-0.0270186	-0.0699308	G1	MPS1	-3.04203	-5.1706
ACCGTAAGTGACCAAG-1_1_1	HCC1	HCC	20	Epithelial cell	20	-0.0529406	-0.103426	G1	MPS2	1.3882	6.24648
ACCGTAAGTGGAAAGA-1_1_1	HCC1	HCC	4	Epithelial cell	4	-0.0179016	-0.0702746	G1	MPS1	-2.48915	6.09483
ACCGTAAGTGTGAAAT-1_1_1	HCC1	HCC	7	Epithelial cell	7	-0.0584761	-0.0569149	G1	MPS1	-6.50413	4.28849
ACCGTAAGTTAAAGTG-1_1_1	HCC1	HCC	5	Epithelial cell	5	-0.0496446	-0.0920384	G1	MPS2	1.18345	4.32831
ACCGTAATCAGGTTCA-1_1_1	HCC1	HCC	40	Epithelial cell	40	-0.0296168	-0.103964	G1	MPS1	-5.9722	5.57209
ACCGTAATCGCCGTGA-1_1_1	HCC1	HCC	7	Epithelial cell	7	-0.0499611	-0.0604291	G1	MPS1	-4.21665	4.4259
ACCGTAATCGTCACGG-1_1_1	HCC1	HCC	5	Epithelial cell	5	-0.04578	-0.0528968	G1	MPS2	0.269237	5.71475
ACCGTAATCGTTTATC-1_1_1	HCC1	HCC	0	Epithelial cell	0	-0.00383698	-0.0634096	G1	MPS1	-4.39446	1.99749
ACCGTAATCTAACTCT-1_1_1	HCC1	HCC	5	Epithelial cell	5	-0.0173281	-0.0189684	G1	MPS2	-0.0255467	5.85729
ACCGTAATCTTCCTTC-1_1_1	HCC1	HCC	1	Epithelial cell	1	0.0247243	-0.100112	S	MPS1	-0.10465	-3.91277
ACCTTTAAGCAATATG-1_1_1	HCC1	HCC	16	Epithelial cell	16	-0.0669458	-0.0793223	G1	MPS1	8.98193	6.83928
ACCTTTAAGCGTGAAC-1_1_1	HCC1	HCC	4	Epithelial cell	4	-0.0616945	-0.122957	G1	MPS1	-3.9456	4.11568
ACCTTTAAGGTCGGAT-1_1_1	HCC1	HCC	15	Epithelial cell	15	-0.0383385	0.563818	G2M	MPS2	10.039	-1.73544
ACCTTTAAGTCGTTTG-1_1_1	HCC1	HCC	5	Epithelial cell	5	-0.0286476	-0.0600317	G1	MPS2	0.331866	5.3059
ACCTTTACAAGAGTCG-1_1_1	HCC1	HCC	1	Epithelial cell	1	-0.0328069	-0.110524	G1	MPS1	-1.08869	-3.94158
ACCTTTACACGACGAA-1_1_1	HCC1	HCC	5	Epithelial cell	5	-0.0527296	0.0371522	G2M	MPS2	1.44469	4.45003
ACCTTTACAGATGGGT-1_1_1	HCC1	HCC	7	Epithelial cell	7	-0.00981922	-0.127101	G1	MPS1	-5.59749	3.47153
ACCTTTACAGCGTCCA-1_1_1	HCC1	HCC	4	Epithelial cell	4	-0.029434	-0.0931269	G1	MPS1	-3.16551	5.35907
ACCTTTACATGCAACT-1_1_1	HCC1	HCC	16	Epithelial cell	16	-0.0646359	-0.109057	G1	MPS1	9.16279	7.13447
ACCTTTAGTAGCGTGA-1_1_1	HCC1	HCC	8	Epithelial cell	8	-0.0195212	-0.0782488	G1	MPS2	-0.886551	3.29199
ACCTTTAGTATTACCG-1_1_1	HCC1	HCC	1	Epithelial cell	1	-0.0633513	-0.0673243	G1	MPS1	0.609906	-4.13201
ACCTTTAGTGCCTGGT-1_1_1	HCC1	HCC	0	Epithelial cell	0	-0.0226215	-0.0825615	G1	MPS1	-5.40941	2.77352
ACCTTTAGTTCAGCGC-1_1_1	HCC1	HCC	20	Epithelial cell	20	-0.0963569	-0.159397	G1	MPS2	1.35442	5.97482
ACCTTTAGTTGAGTTC-1_1_1	HCC1	HCC	3	Epithelial cell	3	-0.0544671	-0.0683663	G1	MPS1	0.787279	-4.24535
ACCTTTATCATGTAGC-1_1_1	HCC1	HCC	1	Epithelial cell	1	-0.0398901	-0.0869108	G1	MPS1	-1.37247	-4.4325
ACCTTTATCCGTCATC-1_1_1	HCC1	HCC	12	Epithelial cell	12	0.0193889	0.325358	G2M	MPS1	10.3897	-0.937431
ACCTTTATCGTTTGCC-1_1_1	HCC1	HCC	3	Epithelial cell	3	-0.031644	-0.0238774	G1	MPS1	0.00626222	-4.08419
ACCTTTATCTCGATGA-1_1_1	HCC1	HCC	1	Epithelial cell	1	0.0573849	-0.032919	S	MPS1	-0.208815	-3.53598
ACGAGCCAGACCACGA-1_1_1	HCC1	HCC	1	Epithelial cell	1	0.0122833	-0.0856933	S	MPS1	-1.97763	-4.52142
ACGAGCCAGCACCGTC-1_1_1	HCC1	HCC	0	Epithelial cell	0	-0.00862076	-0.0964137	G1	MPS1	-6.05595	2.25825
ACGAGCCAGGTAGCCA-1_1_1	HCC1	HCC	0	Epithelial cell	0	-0.0353022	-0.0638052	G1	MPS1	-5.75282	2.19581
ACGAGCCCATTCTTAC-1_1_1	HCC1	HCC	1	Epithelial cell	1	-0.000384587	-0.107559	G1	MPS1	0.127319	-4.23587
ACGAGCCGTGAGGCTA-1_1_1	HCC1	HCC	11	Epithelial cell	11	-0.0342757	-0.127338	G1	MPS1	-2.87871	2.00929
ACGAGCCGTGTAAGTA-1_1_1	HCC1	HCC	1	Epithelial cell	1	-0.035783	-0.100181	G1	MPS1	-2.12138	-4.41747
ACGAGCCGTTCCACAA-1_1_1	HCC1	HCC	16	Epithelial cell	16	-0.00853611	-0.0851474	G1	MPS1	9.11298	6.59166
ACGAGCCGTTCCCGAG-1_1_1	HCC1	HCC	20	Epithelial cell	20	-0.113739	-0.125739	G1	MPS2	0.91368	5.71129
ACGAGCCTCACCCTCA-1_1_1	HCC1	HCC	4	Epithelial cell	4	-0.00480789	-0.0812553	G1	MPS1	-3.78447	4.49172
ACGAGCCTCCCAAGTA-1_1_1	HCC1	HCC	2	Epithelial cell	2	-0.059857	-0.124674	G1	MPS1	-4.30337	-4.22484
ACGAGCCTCCTGTAGA-1_1_1	HCC1	HCC	1	Epithelial cell	1	-0.0146967	-0.0633777	G1	MPS1	-1.39819	-5.32371
ACGAGCCTCTGAAAGA-1_1_1	HCC1	HCC	2	Epithelial cell	2	-0.0739369	-0.0713969	G1	MPS1	-4.79553	-4.15149
ACGAGCCTCTGCGACG-1_1_1	HCC1	HCC	1	Epithelial cell	1	-0.0341192	-0.0424117	G1	MPS1	-1.92263	-3.74526
ACGAGGAAGGGTATCG-1_1_1	HCC1	HCC	0	Epithelial cell	0	-0.0197095	-0.0916681	G1	MPS1	-6.67858	3.12893
ACGAGGAAGGGTGTGT-1_1_1	HCC1	HCC	1	Epithelial cell	1	0.0138417	-0.0590414	S	MPS1	0.0573787	-3.6882
ACGAGGACAAAGTCAA-1_1_1	HCC1	HCC	0	Epithelial cell	0	-0.0436502	-0.0725357	G1	MPS1	-5.56806	1.01509
ACGAGGACAATCGAAA-1_1_1	HCC1	HCC	10	Epithelial cell	10	-0.0265899	-0.104333	G1	MPS1	-2.91551	-1.74887
ACGAGGACAGAGCCAA-1_1_1	HCC1	HCC	20	Epithelial cell	20	-0.108023	-0.105188	G1	MPS2	0.395882	5.41438
ACGAGGACAGCTTAAC-1_1_1	HCC1	HCC	6	Epithelial cell	6	-0.0669198	-0.0975544	G1	MPS1	2.7816	-1.09918
ACGAGGACATGCCACG-1_1_1	HCC1	HCC	12	Epithelial cell	12	0.364438	0.308899	S	MPS1	11.8288	-0.79388
ACGAGGAGTAGCGATG-1_1_1	HCC1	HCC	2	Epithelial cell	2	-0.0463535	-0.0889832	G1	MPS1	-3.13827	-4.4543
ACGAGGAGTGCACTTA-1_1_1	HCC1	HCC	1	Epithelial cell	1	-0.0368595	-0.082243	G1	MPS1	-2.25526	-5.81302
ACGAGGAGTGCTAGCC-1_1_1	HCC1	HCC	1	Epithelial cell	1	-0.0575205	-0.078165	G1	MPS1	-2.19668	-4.86122
ACGAGGAGTGTGCCTG-1_1_1	HCC1	HCC	20	Epithelial cell	20	-0.00286583	-0.0525893	G1	MPS2	-2.16345	6.29672
ACGAGGATCACATGCA-1_1_1	HCC1	HCC	7	Epithelial cell	7	0.00343619	-0.0693984	S	MPS1	-5.5626	4.6614
ACGAGGATCATAACCG-1_1_1	HCC1	HCC	4	Epithelial cell	4	-0.0782212	-0.10924	G1	MPS1	-3.08481	6.00865
ACGAGGATCCAGAAGG-1_1_1	HCC1	HCC	16	Epithelial cell	16	-0.0785839	-0.0740638	G1	MPS1	8.51848	6.43485
ACGAGGATCGATAGAA-1_1_1	HCC1	HCC	0	Epithelial cell	0	-0.0609868	-0.125129	G1	MPS1	-4.82384	1.89929
ACGAGGATCGTGGACC-1_1_1	HCC1	HCC	16	Epithelial cell	16	-0.0581347	-0.120647	G1	MPS1	8.28678	6.88158
ACGATACAGCCAGAAC-1_1_1	HCC1	HCC	0	Epithelial cell	0	-0.0588055	-0.0588347	G1	MPS1	-6.26514	2.34199
ACGATACAGCTCTCGG-1_1_1	HCC1	HCC	16	Epithelial cell	16	-0.0804064	-0.10799	G1	MPS1	8.3576	6.70119
ACGATACAGGAATTAC-1_1_1	HCC1	HCC	1	Epithelial cell	1	0.0180749	-0.036294	S	MPS1	-2.20741	-4.03972
ACGATACAGGCGCTCT-1_1_1	HCC1	HCC	25	Epithelial cell	25	-0.074506	-0.101793	G1	MPS1	-2.0927	6.59376
ACGATACAGGCTAGCA-1_1_1	HCC1	HCC	0	Epithelial cell	0	-0.000221011	-0.100809	G1	MPS1	-6.16594	2.81851
ACGATACAGGTGATTA-1_1_1	HCC1	HCC	2	Epithelial cell	2	0.0369441	-0.0120728	S	MPS1	-1.84503	-6.36539
ACGATACAGTCTTGCA-1_1_1	HCC1	HCC	5	Epithelial cell	5	-0.056668	-0.0319253	G1	MPS2	0.188616	5.23839
ACGATACAGTGTACGG-1_1_1	HCC1	HCC	1	Epithelial cell	1	-0.0739842	-0.112984	G1	MPS1	1.01391	-4.01169
ACGATACCAAGGACTG-1_1_1	HCC1	HCC	4	Epithelial cell	4	-0.0216635	-0.0832867	G1	MPS1	-2.7256	6.23006
ACGATACCAATGAATG-1_1_1	HCC1	HCC	0	Epithelial cell	0	-0.0508077	-0.119042	G1	MPS1	-5.92922	2.34205
ACGATACCATCTATGG-1_1_1	HCC1	HCC	20	Epithelial cell	20	-0.0497886	-0.106576	G1	MPS2	1.29325	4.77187
ACGATACGTAAGAGGA-1_1_1	HCC1	HCC	1	Epithelial cell	1	-0.0588038	-0.0878026	G1	MPS1	-1.63648	-5.03761
ACGATACGTACGCTGC-1_1_1	HCC1	HCC	26	Epithelial cell	26	-0.0216523	0.0626069	G2M	MPS1	-3.26944	4.98869
ACGATACGTATCTGCA-1_1_1	HCC1	HCC	1	Epithelial cell	1	0.0301288	-0.0743304	S	MPS1	0.130306	-4.97193
ACGATACGTCCCTTGT-1_1_1	HCC1	HCC	3	Epithelial cell	3	-0.0454662	-0.0989789	G1	MPS1	-0.125352	-5.48037
ACGATACGTGAGTATA-1_1_1	HCC1	HCC	16	Epithelial cell	16	-0.0871999	-0.0984985	G1	MPS1	8.7593	6.90104
ACGATACGTGTGCGTC-1_1_1	HCC1	HCC	11	Epithelial cell	11	-0.0583862	-0.0737291	G1	MPS1	-2.99007	1.66717
ACGATACTCTATGTGG-1_1_1	HCC1	HCC	2	Epithelial cell	2	0.00423488	-0.0334668	S	MPS1	-3.60455	-5.14191
ACGATACTCTTTACAC-1_1_1	HCC1	HCC	40	Epithelial cell	40	-0.0217048	-0.034919	G1	MPS1	-5.90408	5.51214
ACGATGTAGCAGGCTA-1_1_1	HCC1	HCC	4	Epithelial cell	4	-0.0407711	-0.0742224	G1	MPS1	-4.3412	5.83431
ACGATGTAGTAGCGGT-1_1_1	HCC1	HCC	1	Epithelial cell	1	-0.0585302	-0.0943508	G1	MPS1	0.511982	-3.87368
ACGATGTAGTGAAGTT-1_1_1	HCC1	HCC	1	Epithelial cell	1	-0.0226671	-0.0568423	G1	MPS1	-0.0526193	-3.72527
ACGATGTAGTGCTGCC-1_1_1	HCC1	HCC	4	Epithelial cell	4	-0.078699	-0.12335	G1	MPS1	-2.81092	5.17934
ACGATGTAGTGTTGAA-1_1_1	HCC1	HCC	9	Epithelial cell	9	-0.0447766	-0.054831	G1	MPS1	-2.16034	-6.2169
ACGATGTCAATCACAC-1_1_1	HCC1	HCC	3	Epithelial cell	3	-0.0363092	-0.0660203	G1	MPS1	-0.431349	-4.23839
ACGATGTCAATTCCTT-1_1_1	HCC1	HCC	0	Epithelial cell	0	0.000482413	-0.115894	S	MPS1	-5.42877	2.86864
ACGATGTCACATGACT-1_1_1	HCC1	HCC	24	Epithelial cell	24	0.102374	0.804503	G2M	MPS2	4.02409	-6.518
ACGATGTCAGATCTGT-1_1_1	HCC1	HCC	4	Epithelial cell	4	0.000422146	-0.0780675	S	MPS1	-4.31401	5.29239
ACGATGTCAGGAACGT-1_1_1	HCC1	HCC	3	Epithelial cell	3	-0.0376876	-0.0611805	G1	MPS1	0.605825	-4.68099
ACGATGTCAGGCTCAC-1_1_1	HCC1	HCC	9	Epithelial cell	9	-0.0431991	-0.0785551	G1	MPS1	-2.06885	-5.84511
ACGATGTCAGGGTATG-1_1_1	HCC1	HCC	14	Epithelial cell	14	-0.0811487	-0.0931595	G1	MPS2	-0.699063	-1.4266
ACGATGTCATCCCACT-1_1_1	HCC1	HCC	4	Epithelial cell	4	0.00911925	-0.0123488	S	MPS1	-2.74315	4.88602
ACGATGTCATCCGTGG-1_1_1	HCC1	HCC	7	Epithelial cell	7	-0.0374947	-0.113541	G1	MPS1	-4.6874	4.4832
ACGATGTCATTCTTAC-1_1_1	HCC1	HCC	0	Epithelial cell	0	-0.000828605	-0.0863344	G1	MPS1	-6.03183	2.80687
ACGATGTGTTATTCTC-1_1_1	HCC1	HCC	16	Epithelial cell	16	-0.0696019	-0.0589577	G1	MPS1	8.74746	7.14289
ACGATGTTCACATAGC-1_1_1	HCC1	HCC	7	Epithelial cell	7	-0.0336914	-0.032987	G1	MPS1	-5.79978	4.69009
ACGATGTTCAGTTAGC-1_1_1	HCC1	HCC	2	Epithelial cell	2	-0.014882	-0.111163	G1	MPS1	-3.48995	-4.0246
ACGATGTTCAGTTGAC-1_1_1	HCC1	HCC	6	Epithelial cell	6	-0.0654296	-0.075382	G1	MPS1	1.40865	-1.11835
ACGATGTTCCGAAGAG-1_1_1	HCC1	HCC	3	Epithelial cell	3	0.0107251	-0.0917014	S	MPS1	-0.778466	-4.11235
ACGATGTTCCTGTAGA-1_1_1	HCC1	HCC	2	Epithelial cell	2	0.0110276	-0.10155	S	MPS1	-3.36545	-4.55299
ACGATGTTCTCCAGGG-1_1_1	HCC1	HCC	5	Epithelial cell	5	0.0242739	-0.0264068	S	MPS2	1.06099	4.32284
ACGATGTTCTGACCTC-1_1_1	HCC1	HCC	0	Epithelial cell	0	-0.0340992	-0.0919268	G1	MPS1	-6.72495	1.887
ACGATGTTCTTCGAGA-1_1_1	HCC1	HCC	2	Epithelial cell	2	-0.048222	-0.0362749	G1	MPS1	-2.82477	-5.87233
ACGCAGCAGCCTTGAT-1_1_1	HCC1	HCC	2	Epithelial cell	2	-0.0403889	-0.0335981	G1	MPS1	-3.17193	-5.80205
ACGCAGCCACCCAGTG-1_1_1	HCC1	HCC	1	Epithelial cell	1	-0.0341811	-0.040235	G1	MPS1	0.0679375	-4.80756
ACGCAGCGTCCAGTGC-1_1_1	HCC1	HCC	1	Epithelial cell	1	0.0137448	-0.0673933	S	MPS1	-0.85339	-3.83097
ACGCAGCGTGAGGGAG-1_1_1	HCC1	HCC	0	Epithelial cell	0	-0.0346872	-0.122319	G1	MPS1	-4.94401	2.20479
ACGCAGCGTGGTCCGT-1_1_1	HCC1	HCC	5	Epithelial cell	5	-0.0273801	-0.0379034	G1	MPS2	0.191837	5.63329
ACGCAGCTCAACCATG-1_1_1	HCC1	HCC	7	Epithelial cell	7	-0.0441045	-0.0262638	G1	MPS1	-5.02719	3.88663
ACGCAGCTCAGTTAGC-1_1_1	HCC1	HCC	6	Epithelial cell	6	-0.0350305	-0.0670402	G1	MPS1	2.9031	-1.39441
ACGCAGCTCCACGACG-1_1_1	HCC1	HCC	9	Epithelial cell	9	-0.0325399	-0.059467	G1	MPS1	-2.26102	-6.21512
ACGCAGCTCCGCAGTG-1_1_1	HCC1	HCC	0	Epithelial cell	0	-0.0363165	-0.0974469	G1	MPS1	-6.70424	2.6534
ACGCAGCTCGCCCTTA-1_1_1	HCC1	HCC	21	Epithelial cell	21	-0.0561492	-0.133053	G1	MPS1	1.73424	10.0268
ACGCCAGAGCGTAATA-1_1_1	HCC1	HCC	2	Epithelial cell	2	-0.045747	-0.0506736	G1	MPS1	-4.53028	-4.81015
ACGCCAGAGTAGATGT-1_1_1	HCC1	HCC	30	Epithelial cell	30	-0.0189624	0.0131635	G2M	MPS2	2.89451	3.38824
ACGCCAGCAAAGAATC-1_1_1	HCC1	HCC	9	Epithelial cell	9	-0.0381711	-0.0839662	G1	MPS1	-0.28617	-6.12531
ACGCCAGCAAGCCGCT-1_1_1	HCC1	HCC	9	Epithelial cell	9	-0.0384717	0.00252018	G2M	MPS1	0.661534	-5.37844
ACGCCAGCAAGTCATC-1_1_1	HCC1	HCC	2	Epithelial cell	2	-0.0319542	-0.0843472	G1	MPS1	-3.51951	-4.15064
ACGCCAGCACACTGCG-1_1_1	HCC1	HCC	1	Epithelial cell	1	-0.0447453	-0.0980944	G1	MPS1	-1.49995	-4.29642
ACGCCAGCACAGCCCA-1_1_1	HCC1	HCC	0	Epithelial cell	0	-0.0496364	-0.0672956	G1	MPS1	-5.89888	1.53231
ACGCCAGCACGTAAGG-1_1_1	HCC1	HCC	4	Epithelial cell	4	-0.0460596	-0.0786102	G1	MPS1	-3.91492	4.93
ACGCCAGCAGTAAGAT-1_1_1	HCC1	HCC	21	Epithelial cell	21	-0.0447097	-0.0636095	G1	MPS1	1.90983	10.1871
ACGCCAGCATAGACTC-1_1_1	HCC1	HCC	0	Epithelial cell	0	0.0121391	-0.0675137	S	MPS1	-6.6607	2.62205
ACGCCAGCATAGGATA-1_1_1	HCC1	HCC	7	Epithelial cell	7	0.0166113	-0.0898675	S	MPS1	-5.64957	4.72368
ACGCCAGCATGGATGG-1_1_1	HCC1	HCC	0	Epithelial cell	0	-0.0346426	-0.0785881	G1	MPS1	-5.19884	3.45288
ACGCCAGCATGTTCCC-1_1_1	HCC1	HCC	0	Epithelial cell	0	-0.0372651	-0.0569263	G1	MPS1	-4.82784	1.77681
ACGCCAGGTCCAGTTA-1_1_1	HCC1	HCC	2	Epithelial cell	2	-0.0568529	-0.0876508	G1	MPS1	-3.44233	-3.94361
ACGCCAGGTGATAAGT-1_1_1	HCC1	HCC	7	Epithelial cell	7	-0.0570326	-0.130819	G1	MPS1	-4.24408	3.79986
ACGCCAGGTTATGCGT-1_1_1	HCC1	HCC	11	Epithelial cell	11	0.0819735	-0.0449995	S	MPS1	-3.29846	1.86695
ACGCCAGGTTGGTTTG-1_1_1	HCC1	HCC	15	Epithelial cell	15	0.018338	0.621624	G2M	MPS2	10.3019	-2.01441
ACGCCAGGTTGTTTGG-1_1_1	HCC1	HCC	22	Epithelial cell	22	-0.0403525	-0.0779041	G1	MPS2	0.713029	-6.41048
ACGCCAGTCAGGTTCA-1_1_1	HCC1	HCC	0	Epithelial cell	0	-0.0328324	-0.0959761	G1	MPS1	-6.41797	2.93901
ACGCCAGTCTGAGTGT-1_1_1	HCC1	HCC	2	Epithelial cell	2	-0.0454821	-0.0805758	G1	MPS1	-4.36713	-5.21843
ACGCCGAAGAAACGAG-1_1_1	HCC1	HCC	21	Epithelial cell	21	-0.0475566	-0.086257	G1	MPS1	1.17241	9.4214
ACGCCGAAGGTGCTAG-1_1_1	HCC1	HCC	7	Epithelial cell	7	-0.0145582	-0.102266	G1	MPS1	-6.33817	4.33717
ACGCCGAAGTGGCACA-1_1_1	HCC1	HCC	2	Epithelial cell	2	0.0206543	-0.0550772	S	MPS1	-4.0103	-4.4089
ACGCCGACACTCGACG-1_1_1	HCC1	HCC	11	Epithelial cell	11	-0.0641395	-0.0994923	G1	MPS1	-3.04017	1.57008
ACGCCGACAGCTCGCA-1_1_1	HCC1	HCC	4	Epithelial cell	4	-0.0610096	-0.110428	G1	MPS1	-4.15252	5.19444
ACGCCGACAGGAACGT-1_1_1	HCC1	HCC	1	Epithelial cell	1	-0.0412023	-0.0508271	G1	MPS1	1.0142	-4.64873
ACGCCGACAGGGATTG-1_1_1	HCC1	HCC	7	Epithelial cell	7	-0.0660325	-0.111756	G1	MPS1	-5.85118	4.66477
ACGCCGACATCTCGCT-1_1_1	HCC1	HCC	4	Epithelial cell	4	-0.0647625	-0.102312	G1	MPS1	-2.81054	5.28063
ACGCCGACATGCAATC-1_1_1	HCC1	HCC	25	Epithelial cell	25	-0.042014	-0.0371496	G1	MPS1	-2.43756	6.54593
ACGCCGAGTATAATGG-1_1_1	HCC1	HCC	9	Epithelial cell	9	-0.0384097	-0.0613684	G1	MPS1	-0.983996	-6.27228
ACGCCGAGTATATCCG-1_1_1	HCC1	HCC	11	Epithelial cell	11	0.0066922	-0.101327	S	MPS1	-3.11942	1.9704
ACGCCGAGTCGGGTCT-1_1_1	HCC1	HCC	11	Epithelial cell	11	-0.016515	-0.0632851	G1	MPS1	-3.20294	0.60637
ACGCCGAGTTCGGGCT-1_1_1	HCC1	HCC	1	Epithelial cell	1	-0.00595993	-0.0971677	G1	MPS1	-0.400389	-3.75555
ACGCCGATCACTCCTG-1_1_1	HCC1	HCC	4	Epithelial cell	4	-0.0359565	-0.0781002	G1	MPS1	-2.84734	5.27752
ACGCCGATCAGCTCTC-1_1_1	HCC1	HCC	2	Epithelial cell	2	0.0159438	-0.0172023	S	MPS1	-3.77253	-5.08639
ACGCCGATCAGCTTAG-1_1_1	HCC1	HCC	16	Epithelial cell	16	-0.0586836	-0.0640785	G1	MPS1	8.85318	7.02611
ACGCCGATCGAGGTAG-1_1_1	HCC1	HCC	4	Epithelial cell	4	-0.0580793	-0.129472	G1	MPS1	-3.94401	6.20116
ACGCCGATCGTAGGAG-1_1_1	HCC1	HCC	0	Epithelial cell	0	-0.0367032	-0.0900343	G1	MPS1	-6.34497	2.22793
ACGGAGAAGAACTCGG-1_1_1	HCC1	HCC	9	Epithelial cell	9	-0.031987	-0.0203533	G1	MPS1	-2.23683	-5.41142
ACGGAGAAGGCTACGA-1_1_1	HCC1	HCC	4	Epithelial cell	4	-0.0608626	-0.0332332	G1	MPS1	-3.13143	5.37207
ACGGAGACAAGGACTG-1_1_1	HCC1	HCC	1	Epithelial cell	1	-0.0314754	-0.046765	G1	MPS1	0.803736	-5.39467
ACGGAGACACATGTGT-1_1_1	HCC1	HCC	4	Epithelial cell	4	-0.0118602	-0.0828305	G1	MPS1	-2.57399	5.68017
ACGGAGACACGGTAGA-1_1_1	HCC1	HCC	11	Epithelial cell	11	-0.0451508	-0.0811696	G1	MPS1	-4.32187	1.09814
ACGGAGACAGACGCAA-1_1_1	HCC1	HCC	5	Epithelial cell	5	-0.00982467	-0.0719544	G1	MPS2	0.0126664	6.3391
ACGGAGACAGCTTCGG-1_1_1	HCC1	HCC	30	Epithelial cell	30	-0.03887	0.057752	G2M	MPS2	3.02917	3.39218
ACGGAGAGTGCATCTA-1_1_1	HCC1	HCC	1	Epithelial cell	1	-0.0284643	-0.0284618	G1	MPS1	1.33461	-4.33671
ACGGAGAGTTCTCATT-1_1_1	HCC1	HCC	0	Epithelial cell	0	-0.0127092	-0.037577	G1	MPS1	-6.06661	1.71369
ACGGAGAGTTGTTTGG-1_1_1	HCC1	HCC	5	Epithelial cell	5	-0.0433949	-0.123621	G1	MPS2	0.402664	5.33404
ACGGAGATCAAGATCC-1_1_1	HCC1	HCC	11	Epithelial cell	11	-0.0362161	-0.0886791	G1	MPS1	-3.75433	1.64001
ACGGAGATCCACTCCA-1_1_1	HCC1	HCC	9	Epithelial cell	9	0.0098165	-0.0427454	S	MPS1	-1.56755	-6.49643
ACGGAGATCCCACTTG-1_1_1	HCC1	HCC	3	Epithelial cell	3	-0.00660586	-0.0774806	G1	MPS1	-1.42138	-4.22111
ACGGAGATCGCAAACT-1_1_1	HCC1	HCC	1	Epithelial cell	1	-0.0155117	-0.0692592	G1	MPS1	-1.95115	-4.35793
ACGGAGATCGTGTAGT-1_1_1	HCC1	HCC	1	Epithelial cell	1	-0.0798574	-0.100956	G1	MPS1	-1.28305	-4.39722
ACGGAGATCTGTCTAT-1_1_1	HCC1	HCC	7	Epithelial cell	7	-0.0538196	-0.0690817	G1	MPS1	-5.95951	4.84066
ACGGCCAAGATCCCGC-1_1_1	HCC1	HCC	7	Epithelial cell	7	-0.0536589	-0.089426	G1	MPS1	-6.02899	4.46158
ACGGCCAAGCCGTCGT-1_1_1	HCC1	HCC	18	Epithelial cell	18	-0.0777779	-0.0286068	G1	MPS2	9.8185	2.48726
ACGGCCAAGCCTCGTG-1_1_1	HCC1	HCC	1	Epithelial cell	1	-0.0565654	-0.101886	G1	MPS1	0.670129	-3.88522
ACGGCCAAGGCTCATT-1_1_1	HCC1	HCC	0	Epithelial cell	0	-0.0518003	-0.0334276	G1	MPS1	-5.54504	1.65454
ACGGCCAAGGGTCGAT-1_1_1	HCC1	HCC	0	Epithelial cell	0	-0.00557993	-0.0375205	G1	MPS1	-5.33241	3.52116
ACGGCCAAGTGAACAT-1_1_1	HCC1	HCC	16	Epithelial cell	16	-0.0682139	-0.100435	G1	MPS1	8.3402	6.64559
ACGGCCAAGTGTCCAT-1_1_1	HCC1	HCC	1	Epithelial cell	1	0.0122835	-0.103433	S	MPS1	-1.3258	-4.99252
ACGGCCACACAGGAGT-1_1_1	HCC1	HCC	8	Epithelial cell	8	-0.0261073	-0.110869	G1	MPS2	-1.13708	3.26148
ACGGCCACACGTGAGA-1_1_1	HCC1	HCC	12	Epithelial cell	12	-0.0107109	0.159965	G2M	MPS1	10.557	-0.618979
ACGGCCACACTTCTGC-1_1_1	HCC1	HCC	11	Epithelial cell	11	-7.26067e-05	-0.0516285	G1	MPS1	-3.34964	1.37918
ACGGCCACAGTATAAG-1_1_1	HCC1	HCC	1	Epithelial cell	1	-0.0174894	-0.0599583	G1	MPS1	0.344166	-5.5334
ACGGCCACATAGAAAC-1_1_1	HCC1	HCC	0	Epithelial cell	0	-0.0540454	-0.0317618	G1	MPS1	-5.75764	1.55427
ACGGCCAGTCAACATC-1_1_1	HCC1	HCC	11	Epithelial cell	11	-0.053318	-0.0866904	G1	MPS1	-2.92864	1.71633
ACGGCCAGTGACGGTA-1_1_1	HCC1	HCC	2	Epithelial cell	2	-0.0520284	-0.0729046	G1	MPS1	-3.60959	-5.49554
ACGGCCAGTGCACTTA-1_1_1	HCC1	HCC	7	Epithelial cell	7	-0.030046	-0.103792	G1	MPS1	-4.52563	4.25358
ACGGCCAGTTACAGAA-1_1_1	HCC1	HCC	1	Epithelial cell	1	-0.0516962	-0.126148	G1	MPS1	-0.182993	-5.62194
ACGGCCAGTTCAGGCC-1_1_1	HCC1	HCC	4	Epithelial cell	4	0.00392152	0.028371	G2M	MPS1	-3.42689	6.19813
ACGGCCAGTTCGCTAA-1_1_1	HCC1	HCC	11	Epithelial cell	11	-0.0489677	-0.0828341	G1	MPS1	-2.33779	1.03756
ACGGCCATCACTATTC-1_1_1	HCC1	HCC	7	Epithelial cell	7	-0.0444382	-0.0951721	G1	MPS1	-4.91192	3.68743
ACGGCCATCCGTAGGC-1_1_1	HCC1	HCC	8	Epithelial cell	8	-0.00193877	-0.0985498	G1	MPS2	-1.05949	3.72079
ACGGCCATCTATCCCG-1_1_1	HCC1	HCC	0	Epithelial cell	0	-0.056077	-0.0864423	G1	MPS1	-5.76084	2.68872
ACGGGCTAGCCCAGCT-1_1_1	HCC1	HCC	7	Epithelial cell	7	-0.0659179	-0.0821598	G1	MPS1	-5.2748	4.1458
ACGGGCTAGCGAAGGG-1_1_1	HCC1	HCC	20	Epithelial cell	20	-0.108433	-0.123234	G1	MPS2	0.848368	5.99748
ACGGGCTAGCGGATCA-1_1_1	HCC1	HCC	0	Epithelial cell	0	-0.0111796	-0.0783593	G1	MPS1	-6.47754	2.52307
ACGGGCTAGCTTCGCG-1_1_1	HCC1	HCC	0	Epithelial cell	0	0.00564132	-0.0963522	S	MPS1	-5.18323	2.30616
ACGGGCTAGGCTACGA-1_1_1	HCC1	HCC	5	Epithelial cell	5	-0.0841743	-0.131396	G1	MPS2	1.19921	4.38624
ACGGGCTCACGAGAGT-1_1_1	HCC1	HCC	15	Epithelial cell	15	0.154733	0.668798	G2M	MPS2	10.3507	-1.98048
ACGGGCTCATTATCTC-1_1_1	HCC1	HCC	0	Epithelial cell	0	-0.0266155	-0.0978724	G1	MPS1	-6.5413	2.33087
ACGGGCTGTAGCTTGT-1_1_1	HCC1	HCC	2	Epithelial cell	2	-0.0600436	-0.0718134	G1	MPS1	-4.33012	-4.5454
ACGGGCTGTCTGATTG-1_1_1	HCC1	HCC	0	Epithelial cell	0	-0.0408559	-0.0984419	G1	MPS1	-6.21445	1.42257
ACGGGCTGTTCGGGCT-1_1_1	HCC1	HCC	2	Epithelial cell	2	-0.0404261	-0.0996704	G1	MPS1	-2.69578	-4.07644
ACGGGCTTCACCCTCA-1_1_1	HCC1	HCC	2	Epithelial cell	2	0.0100305	-0.0658387	S	MPS1	-2.98249	-5.92898
ACGGGCTTCCACGACG-1_1_1	HCC1	HCC	1	Epithelial cell	1	-0.0464465	-0.0959565	G1	MPS1	-1.58456	-5.454
ACGGGCTTCCGTTGTC-1_1_1	HCC1	HCC	3	Epithelial cell	3	-0.026137	-0.0434483	G1	MPS1	0.636286	-4.93799
ACGGGCTTCGGCTTGG-1_1_1	HCC1	HCC	0	Epithelial cell	0	-0.0086774	-0.103963	G1	MPS1	-5.88525	2.16122
ACGGGTCAGCAACGGT-1_1_1	HCC1	HCC	1	Epithelial cell	1	-0.0325118	-0.126302	G1	MPS1	-2.0851	-4.82021
ACGGGTCAGCCCAACC-1_1_1	HCC1	HCC	11	Epithelial cell	11	-0.0234013	-0.117603	G1	MPS1	-3.12534	1.93451
ACGGGTCCAAGGCTCC-1_1_1	HCC1	HCC	7	Epithelial cell	7	-0.0139985	-0.051118	G1	MPS1	-5.08919	4.44865
ACGGGTCCACATGTGT-1_1_1	HCC1	HCC	1	Epithelial cell	1	-0.0246605	-0.0773441	G1	MPS1	-1.16361	-3.94207
ACGGGTCCAGCCACCA-1_1_1	HCC1	HCC	21	Epithelial cell	21	-0.0363517	-0.116391	G1	MPS1	1.77708	9.85638
ACGGGTCCAGGAACGT-1_1_1	HCC1	HCC	7	Epithelial cell	7	-0.0180409	-0.108994	G1	MPS1	-4.73498	5.33665
ACGGGTCCAGGGATTG-1_1_1	HCC1	HCC	1	Epithelial cell	1	-0.033204	-0.116043	G1	MPS1	-2.3918	-4.73582
ACGGGTCCATTTCACT-1_1_1	HCC1	HCC	2	Epithelial cell	2	-0.0190753	-0.062413	G1	MPS1	-4.69045	-4.75463
ACGGGTCGTAAATGTG-1_1_1	HCC1	HCC	11	Epithelial cell	11	-0.0464543	-0.0772719	G1	MPS1	-3.3331	1.2429
ACGGGTCGTACCTACA-1_1_1	HCC1	HCC	1	Epithelial cell	1	-0.0111487	-0.0660484	G1	MPS1	-2.16498	-5.80435
ACGGGTCGTCAAACTC-1_1_1	HCC1	HCC	16	Epithelial cell	16	-0.0628272	-0.120582	G1	MPS1	8.32264	7.18742
ACGGGTCGTCCGAAGA-1_1_1	HCC1	HCC	1	Epithelial cell	1	0.0195455	-0.0770859	S	MPS1	0.272157	-4.19888
ACGGGTCGTGCAGACA-1_1_1	HCC1	HCC	9	Epithelial cell	9	-0.0295295	-0.0812002	G1	MPS1	-2.60037	-6.28516
ACGGGTCGTGTTAAGA-1_1_1	HCC1	HCC	4	Epithelial cell	4	-0.00562024	-0.132455	G1	MPS1	-3.36917	6.13797
ACGGGTCGTTCACGGC-1_1_1	HCC1	HCC	4	Epithelial cell	4	-0.0344682	-0.0757779	G1	MPS1	-3.46049	5.21304
ACGGGTCTCAACCATG-1_1_1	HCC1	HCC	0	Epithelial cell	0	-0.0464476	-0.0283182	G1	MPS1	-4.99357	1.49837
ACGGGTCTCAACGGCC-1_1_1	HCC1	HCC	4	Epithelial cell	4	-0.0700925	-0.0687628	G1	MPS1	-3.18224	5.52801
ACGGGTCTCAGCATGT-1_1_1	HCC1	HCC	1	Epithelial cell	1	0.00283616	-0.12618	S	MPS1	1.06505	-4.21335
ACGGGTCTCAGGATCT-1_1_1	HCC1	HCC	3	Epithelial cell	3	-0.0720968	-0.0862757	G1	MPS1	-0.267333	-4.51523
ACGGGTCTCATTATCC-1_1_1	HCC1	HCC	10	Epithelial cell	10	-0.0829504	-0.116005	G1	MPS1	-2.53707	-1.39608
ACGGGTCTCCACGACG-1_1_1	HCC1	HCC	7	Epithelial cell	7	-0.0438157	-0.101429	G1	MPS1	-5.66721	5.19597
ACGGGTCTCCACGTGG-1_1_1	HCC1	HCC	15	Epithelial cell	15	0.0667279	0.601207	G2M	MPS2	10.1719	-1.88243
ACGGGTCTCCTTGACC-1_1_1	HCC1	HCC	14	Epithelial cell	14	-0.0692812	-0.0412126	G1	MPS2	-0.46833	-1.3493
ACGGGTCTCCTTTCTC-1_1_1	HCC1	HCC	5	Epithelial cell	5	-0.0510856	-0.0590416	G1	MPS2	0.473747	5.35895
ACGGGTCTCTCATTCA-1_1_1	HCC1	HCC	11	Epithelial cell	11	-0.0422198	-0.108388	G1	MPS1	-2.07311	1.67401
ACGTCAAAGATCTGAA-1_1_1	HCC1	HCC	1	Epithelial cell	1	-0.0445802	-0.0805214	G1	MPS1	1.29858	-3.98759
ACGTCAAAGTCATCCA-1_1_1	HCC1	HCC	4	Epithelial cell	4	-0.00514448	-0.0901569	G1	MPS1	-3.0497	5.97837
ACGTCAAAGTGGGCTA-1_1_1	HCC1	HCC	11	Epithelial cell	11	-0.020856	-0.0299285	G1	MPS1	-2.6317	1.439
ACGTCAACACACATGT-1_1_1	HCC1	HCC	2	Epithelial cell	2	-0.0675712	-0.050479	G1	MPS1	-3.96034	-5.07635
ACGTCAACACCAGGCT-1_1_1	HCC1	HCC	4	Epithelial cell	4	-0.0286326	-0.0797409	G1	MPS1	-2.99619	5.42896
ACGTCAACACGCTTTC-1_1_1	HCC1	HCC	25	Epithelial cell	25	-0.0360004	-0.0796483	G1	MPS1	-2.33589	5.76122
ACGTCAAGTACCATCA-1_1_1	HCC1	HCC	16	Epithelial cell	16	-0.0177286	-0.101741	G1	MPS1	8.96106	7.51702
ACGTCAAGTACTCAAC-1_1_1	HCC1	HCC	20	Epithelial cell	20	-0.0302342	-0.0707404	G1	MPS2	1.45251	6.39092
ACGTCAAGTGATGTCT-1_1_1	HCC1	HCC	5	Epithelial cell	5	-0.039112	-0.0957788	G1	MPS2	0.182991	5.55251
ACGTCAATCAGAGACG-1_1_1	HCC1	HCC	0	Epithelial cell	0	-0.0575511	-0.10429	G1	MPS1	-5.42195	1.63795
ACGTCAATCATTGCGA-1_1_1	HCC1	HCC	8	Epithelial cell	8	-0.057945	-0.0604944	G1	MPS2	-1.75283	3.81506
ACGTCAATCCGGGTGT-1_1_1	HCC1	HCC	0	Epithelial cell	0	-0.01651	-0.0921734	G1	MPS1	-4.67292	2.01159
ACGTCAATCGGAATCT-1_1_1	HCC1	HCC	15	Epithelial cell	15	0.0296199	0.585537	G2M	MPS2	10.4713	-1.77328
ACGTCAATCTCCAACC-1_1_1	HCC1	HCC	40	Epithelial cell	40	-0.053951	-0.0933362	G1	MPS1	-4.48676	6.06028
ACGTCAATCTGTGCAA-1_1_1	HCC1	HCC	8	Epithelial cell	8	-0.0550193	-0.101829	G1	MPS2	-1.62925	3.2956
ACGTCAATCTTCGAGA-1_1_1	HCC1	HCC	10	Epithelial cell	10	-0.0357612	-0.076872	G1	MPS1	-1.83613	-1.83028
ACTATCTAGAGCTGGT-1_1_1	HCC1	HCC	1	Epithelial cell	1	-0.0297358	-0.0474887	G1	MPS1	-1.68263	-4.64768
ACTATCTAGCGTTCCG-1_1_1	HCC1	HCC	20	Epithelial cell	20	-0.0536947	-0.0664428	G1	MPS2	1.19172	6.13325
ACTATCTAGCTTCGCG-1_1_1	HCC1	HCC	1	Epithelial cell	1	-0.0471919	-0.0999317	G1	MPS1	-0.956082	-3.9944
ACTATCTAGTACGATA-1_1_1	HCC1	HCC	1	Epithelial cell	1	-0.046334	-0.114642	G1	MPS1	0.318827	-5.61268
ACTATCTAGTATGACA-1_1_1	HCC1	HCC	7	Epithelial cell	7	-0.0525731	-0.0977464	G1	MPS1	-5.43823	3.29766
ACTATCTAGTGAAGTT-1_1_1	HCC1	HCC	0	Epithelial cell	0	-0.0217214	-0.132593	G1	MPS1	-5.32882	1.77096
ACTATCTAGTGGACGT-1_1_1	HCC1	HCC	1	Epithelial cell	1	-0.0393593	-0.104982	G1	MPS1	-2.29882	-4.72846
ACTATCTCACTAGTAC-1_1_1	HCC1	HCC	15	Epithelial cell	15	0.0164365	0.416446	G2M	MPS2	10.5792	-1.52385
ACTATCTCAGGGTTAG-1_1_1	HCC1	HCC	7	Epithelial cell	7	-0.0563278	-0.0718801	G1	MPS1	-6.19866	4.54603
ACTATCTCATGGTAGG-1_1_1	HCC1	HCC	4	Epithelial cell	4	0.0320614	-0.0923703	S	MPS1	-3.98599	5.33536
ACTATCTGTACTCAAC-1_1_1	HCC1	HCC	7	Epithelial cell	7	-0.0245424	-0.0529974	G1	MPS1	-5.12882	3.88239
ACTATCTGTCAGCTAT-1_1_1	HCC1	HCC	1	Epithelial cell	1	-0.0344712	-0.0580114	G1	MPS1	-0.678584	-4.87547
ACTATCTGTGATAAGT-1_1_1	HCC1	HCC	5	Epithelial cell	5	-0.0256802	-0.0217855	G1	MPS2	0.194084	5.83279
ACTATCTGTTAAGACA-1_1_1	HCC1	HCC	4	Epithelial cell	4	-0.0429897	-0.0819942	G1	MPS1	-3.75899	6.36165
ACTATCTGTTGGAGGT-1_1_1	HCC1	HCC	1	Epithelial cell	1	-0.0490225	-0.061048	G1	MPS1	-1.71255	-3.65752
ACTATCTTCACGCGGT-1_1_1	HCC1	HCC	0	Epithelial cell	0	-0.0800858	-0.0788649	G1	MPS1	-5.20732	1.90562
ACTATCTTCAGAGCTT-1_1_1	HCC1	HCC	2	Epithelial cell	2	-0.0539509	-0.090923	G1	MPS1	-2.43882	-5.68255
ACTATCTTCAGATAAG-1_1_1	HCC1	HCC	5	Epithelial cell	5	-0.0616835	-0.104211	G1	MPS2	0.649523	4.81263
ACTATCTTCATGCAAC-1_1_1	HCC1	HCC	4	Epithelial cell	4	-0.0917784	-0.0912607	G1	MPS1	-3.6185	5.08322
ACTGAACAGACAAGCC-1_1_1	HCC1	HCC	7	Epithelial cell	7	-0.0440569	-0.0542264	G1	MPS1	-4.98312	4.22455
ACTGAACAGACCGGAT-1_1_1	HCC1	HCC	1	Epithelial cell	1	-0.0297547	-0.0749564	G1	MPS1	-2.34301	-4.33241
ACTGAACAGCCTCGTG-1_1_1	HCC1	HCC	1	Epithelial cell	1	0.0336109	-0.0491671	S	MPS1	0.563706	-3.42518
ACTGAACAGCTGCAAG-1_1_1	HCC1	HCC	9	Epithelial cell	9	-0.0388412	-0.0747561	G1	MPS1	-1.58969	-6.43109
ACTGAACAGTCATCCA-1_1_1	HCC1	HCC	0	Epithelial cell	0	-0.0808258	-0.0981526	G1	MPS1	-5.68985	2.82327
ACTGAACAGTGGTAGC-1_1_1	HCC1	HCC	20	Epithelial cell	20	-0.0560819	-0.0446208	G1	MPS2	1.41905	6.30814
ACTGAACAGTTAGGTA-1_1_1	HCC1	HCC	1	Epithelial cell	1	0.120619	-0.0794755	S	MPS1	0.717005	-4.70001
ACTGAACCAAGCGCTC-1_1_1	HCC1	HCC	16	Epithelial cell	16	-0.0336221	-0.0583002	G1	MPS1	9.03558	6.6836
ACTGAACCAATGAATG-1_1_1	HCC1	HCC	8	Epithelial cell	8	0.0372467	-0.0427707	S	MPS2	-1.10251	3.41866
ACTGAACCAGTTAACC-1_1_1	HCC1	HCC	0	Epithelial cell	0	-0.0259711	-0.0832064	G1	MPS1	-5.82602	2.1839
ACTGAACCATACGCTA-1_1_1	HCC1	HCC	2	Epithelial cell	2	-0.0119985	-0.088019	G1	MPS1	-2.7778	-4.75532
ACTGAACCATCACAAC-1_1_1	HCC1	HCC	1	Epithelial cell	1	-0.00884788	-0.0474845	G1	MPS1	-1.1809	-4.23543
ACTGAACGTACAAGTA-1_1_1	HCC1	HCC	0	Epithelial cell	0	-0.031061	-0.0706252	G1	MPS1	-6.47797	1.72035
ACTGAACTCCCATTAT-1_1_1	HCC1	HCC	4	Epithelial cell	4	0.00346729	-0.100873	S	MPS1	-3.47728	6.30737
ACTGAACTCCCTTGCA-1_1_1	HCC1	HCC	9	Epithelial cell	9	0.0476223	0.0869749	G2M	MPS1	1.00047	-5.93401
ACTGAACTCCTTGGTC-1_1_1	HCC1	HCC	40	Epithelial cell	40	-0.0216531	-0.0788421	G1	MPS1	-5.87736	5.13268
ACTGAACTCGATGAGG-1_1_1	HCC1	HCC	0	Epithelial cell	0	-0.0291981	-0.0793858	G1	MPS1	-5.51834	1.35174
ACTGAACTCGGTGTTA-1_1_1	HCC1	HCC	38	Epithelial cell	38	0.07914	-0.0225862	S	MPS1	0.510579	-4.02322
ACTGAACTCTCGAGTA-1_1_1	HCC1	HCC	21	Epithelial cell	21	-0.0195401	-0.0335643	G1	MPS1	1.63424	9.93612
ACTGAGTAGAGCCCAA-1_1_1	HCC1	HCC	2	Epithelial cell	2	-0.017131	-0.0449645	G1	MPS1	-4.27418	-4.63115
ACTGAGTAGGATGTAT-1_1_1	HCC1	HCC	2	Epithelial cell	2	-0.0379328	-0.0627253	G1	MPS1	-2.91836	-4.64413
ACTGAGTAGGGTCTCC-1_1_1	HCC1	HCC	1	Epithelial cell	1	-0.0317621	-0.00439478	G1	MPS1	1.1544	-4.50069
ACTGAGTAGGTAGCCA-1_1_1	HCC1	HCC	11	Epithelial cell	11	-0.0711582	-0.076461	G1	MPS1	-2.69576	0.336475
ACTGAGTAGTCCCACG-1_1_1	HCC1	HCC	4	Epithelial cell	4	-0.0510847	-0.114614	G1	MPS1	-3.71421	5.19251
ACTGAGTAGTCCGGTC-1_1_1	HCC1	HCC	1	Epithelial cell	1	-0.003572	-0.0214636	G1	MPS1	-0.145619	-5.4732
ACTGAGTAGTGGTAGC-1_1_1	HCC1	HCC	4	Epithelial cell	4	-0.0309418	-0.0832908	G1	MPS1	-3.98577	6.03292
ACTGAGTCAAGCTGGA-1_1_1	HCC1	HCC	18	Epithelial cell	18	-0.0589859	-0.100728	G1	MPS2	9.8615	2.24035
ACTGAGTCACCAGCAC-1_1_1	HCC1	HCC	3	Epithelial cell	3	0.0146584	-0.0591693	S	MPS1	0.209589	-3.82455
ACTGAGTCACGTGAGA-1_1_1	HCC1	HCC	3	Epithelial cell	3	-0.0494474	-0.0554159	G1	MPS1	-0.972207	-5.26413
ACTGAGTCAGCTATTG-1_1_1	HCC1	HCC	0	Epithelial cell	0	0.0233326	-0.0722644	S	MPS1	-6.20364	3.41276
ACTGAGTCATACGCTA-1_1_1	HCC1	HCC	6	Epithelial cell	6	-0.0109185	-0.0867859	G1	MPS1	1.98328	-1.07119
ACTGAGTGTAGAGGAA-1_1_1	HCC1	HCC	3	Epithelial cell	3	0.00920684	-0.0795859	S	MPS1	0.37608	-4.84522
ACTGAGTGTAGCCTAT-1_1_1	HCC1	HCC	3	Epithelial cell	3	-0.0118452	-0.0410619	G1	MPS1	0.379961	-4.42031
ACTGAGTGTCATATCG-1_1_1	HCC1	HCC	1	Epithelial cell	1	-0.00717278	-0.08589	G1	MPS1	-1.76151	-4.45642
ACTGAGTGTGTAATGA-1_1_1	HCC1	HCC	1	Epithelial cell	1	-0.0167932	-0.0968031	G1	MPS1	-1.90354	-4.89028
ACTGAGTGTTCGTGAT-1_1_1	HCC1	HCC	16	Epithelial cell	16	0.0138817	-0.0689647	S	MPS1	8.90417	6.89481
ACTGAGTTCGCACTCT-1_1_1	HCC1	HCC	2	Epithelial cell	2	-0.0500792	-0.0326342	G1	MPS1	-3.20639	-4.27978
ACTGAGTTCTGATTCT-1_1_1	HCC1	HCC	1	Epithelial cell	1	-0.00207311	-0.0691685	G1	MPS1	-0.252337	-4.48738
ACTGAGTTCTTGTCAT-1_1_1	HCC1	HCC	11	Epithelial cell	11	-0.0367406	-0.111415	G1	MPS1	-4.25022	1.42123
ACTGATGAGATATGGT-1_1_1	HCC1	HCC	1	Epithelial cell	1	-0.0269232	-0.067288	G1	MPS1	-0.802946	-4.77879
ACTGATGAGCCACCTG-1_1_1	HCC1	HCC	4	Epithelial cell	4	-0.0434733	-0.0653542	G1	MPS1	-3.27122	5.53379
ACTGATGAGGCGATAC-1_1_1	HCC1	HCC	9	Epithelial cell	9	-0.0533379	-0.0603695	G1	MPS1	-1.75944	-6.24112
ACTGATGAGTTGAGTA-1_1_1	HCC1	HCC	2	Epithelial cell	2	-0.0613332	-0.0765692	G1	MPS1	-4.1952	-4.53629
ACTGATGCAAGACACG-1_1_1	HCC1	HCC	0	Epithelial cell	0	-0.0471394	-0.0993595	G1	MPS1	-6.89121	2.95859
ACTGATGCACAGGCCT-1_1_1	HCC1	HCC	6	Epithelial cell	6	-0.0620886	-0.0691651	G1	MPS1	1.63227	-1.25757
ACTGATGCACCAGGTC-1_1_1	HCC1	HCC	12	Epithelial cell	12	0.111428	0.0355324	S	MPS1	10.9771	0.689303
ACTGATGCAGCCAATT-1_1_1	HCC1	HCC	11	Epithelial cell	11	-0.0646311	-0.0853315	G1	MPS1	-3.36698	0.732912
ACTGATGCATGATCCA-1_1_1	HCC1	HCC	0	Epithelial cell	0	-0.0500406	-0.0698819	G1	MPS1	-5.98085	3.04438
ACTGATGCATGGTCAT-1_1_1	HCC1	HCC	19	Epithelial cell	19	-0.020036	0.00290352	G2M	MPS1	-1.90684	-5.58034
ACTGATGGTCCTAGCG-1_1_1	HCC1	HCC	1	Epithelial cell	1	-0.0163479	-0.048209	G1	MPS1	-1.20509	-4.26844
ACTGATGGTGTGACCC-1_1_1	HCC1	HCC	1	Epithelial cell	1	-0.0378823	-0.0936659	G1	MPS1	-1.45893	-4.70184
ACTGATGGTTGAACTC-1_1_1	HCC1	HCC	16	Epithelial cell	16	-0.0536567	-0.0639304	G1	MPS1	8.97484	7.02205
ACTGATGTCTAGCACA-1_1_1	HCC1	HCC	16	Epithelial cell	16	0.0579711	0.154399	G2M	MPS1	8.56005	7.01741
ACTGATGTCTGACCTC-1_1_1	HCC1	HCC	2	Epithelial cell	2	-0.0539096	-0.0950087	G1	MPS1	-4.17711	-4.52381
ACTGATGTCTTAACCT-1_1_1	HCC1	HCC	20	Epithelial cell	20	0.014615	-0.11904	S	MPS2	0.444821	6.5411
ACTGCTCAGAGCAATT-1_1_1	HCC1	HCC	1	Epithelial cell	1	0.0204748	-0.105651	S	MPS1	0.257279	-4.2804
ACTGCTCAGAGCCCAA-1_1_1	HCC1	HCC	2	Epithelial cell	2	-0.0257801	-0.0840011	G1	MPS1	-3.87654	-4.86751
ACTGCTCAGCAGGCTA-1_1_1	HCC1	HCC	1	Epithelial cell	1	-0.00011677	-0.057092	G1	MPS1	0.370935	-4.95192
ACTGCTCAGCGGCTTC-1_1_1	HCC1	HCC	35	Epithelial cell	35	-0.0394919	-0.12981	G1	MPS1	-4.00793	5.7059
ACTGCTCAGGGTTTCT-1_1_1	HCC1	HCC	4	Epithelial cell	4	-0.02182	-0.13998	G1	MPS1	-2.95852	4.85175
ACTGCTCAGTCGATAA-1_1_1	HCC1	HCC	6	Epithelial cell	6	-0.0630226	-0.0846778	G1	MPS1	1.67788	-1.12926
ACTGCTCAGTCGTTTG-1_1_1	HCC1	HCC	5	Epithelial cell	5	0.00413957	-0.0632906	S	MPS2	0.0406085	6.27289
ACTGCTCAGTGACTCT-1_1_1	HCC1	HCC	2	Epithelial cell	2	-0.0584496	-0.0968878	G1	MPS1	-4.39374	-5.44952
ACTGCTCCAAAGGAAG-1_1_1	HCC1	HCC	5	Epithelial cell	5	-0.0191303	-0.00716658	G1	MPS2	1.25247	4.9171
ACTGCTCCAAGAAAGG-1_1_1	HCC1	HCC	1	Epithelial cell	1	-0.0152577	-0.0809119	G1	MPS1	1.00646	-4.01443
ACTGCTCCAAGGTTCT-1_1_1	HCC1	HCC	7	Epithelial cell	7	-0.0419745	-0.077411	G1	MPS1	-5.90077	3.17887
ACTGCTCCAATCCAAC-1_1_1	HCC1	HCC	25	Epithelial cell	25	-0.0744818	-0.0525716	G1	MPS1	-2.70813	5.62107
ACTGCTCCAATTCCTT-1_1_1	HCC1	HCC	0	Epithelial cell	0	-0.0201174	-0.0889191	G1	MPS1	-6.34999	1.60021
ACTGCTCCACCCTATC-1_1_1	HCC1	HCC	0	Epithelial cell	0	-0.0343144	-0.0739776	G1	MPS1	-5.26136	3.07963
ACTGCTCCATAAGACA-1_1_1	HCC1	HCC	2	Epithelial cell	2	-0.063062	-0.0965371	G1	MPS1	-4.50091	-5.0302
ACTGCTCCATACGCCG-1_1_1	HCC1	HCC	26	Epithelial cell	26	0.0812575	-0.0831544	S	MPS1	-3.36096	4.47511
ACTGCTCCATCAGTCA-1_1_1	HCC1	HCC	20	Epithelial cell	20	-0.00608352	0.0181134	G2M	MPS2	1.44475	6.35003
ACTGCTCGTAAACGCG-1_1_1	HCC1	HCC	12	Epithelial cell	12	0.139914	-0.00529724	S	MPS1	11.5125	-0.0272343
ACTGCTCGTAAGGATT-1_1_1	HCC1	HCC	1	Epithelial cell	1	0.0371978	-0.057921	S	MPS1	0.469776	-5.53175
ACTGCTCGTACCGAGA-1_1_1	HCC1	HCC	4	Epithelial cell	4	-0.0557945	-0.0993958	G1	MPS1	-3.20719	6.18372
ACTGCTCGTGACGGTA-1_1_1	HCC1	HCC	20	Epithelial cell	20	-0.0226876	0.00833672	G2M	MPS2	1.51844	5.41684
ACTGCTCGTGGGTATG-1_1_1	HCC1	HCC	7	Epithelial cell	7	-0.0846978	-0.10006	G1	MPS1	-5.62247	3.54916
ACTGCTCGTTACGCGC-1_1_1	HCC1	HCC	19	Epithelial cell	19	-0.0159041	-0.046348	G1	MPS1	-3.14141	-5.6694
ACTGCTCGTTTACTCT-1_1_1	HCC1	HCC	0	Epithelial cell	0	-0.0383967	-0.0924013	G1	MPS1	-5.14441	2.59678
ACTGCTCTCAAAGACA-1_1_1	HCC1	HCC	7	Epithelial cell	7	-0.0552775	-0.0837429	G1	MPS1	-5.25321	4.31152
ACTGCTCTCATGTGGT-1_1_1	HCC1	HCC	7	Epithelial cell	7	-0.0775525	-0.100382	G1	MPS1	-5.70463	4.60491
ACTGCTCTCCAAAGTC-1_1_1	HCC1	HCC	16	Epithelial cell	16	-0.0414878	-0.0702352	G1	MPS1	9.1976	7.10152
ACTGCTCTCGAATCCA-1_1_1	HCC1	HCC	5	Epithelial cell	5	-0.0572014	-0.0784351	G1	MPS2	1.08748	5.90909
ACTGCTCTCGTCACGG-1_1_1	HCC1	HCC	5	Epithelial cell	5	-0.0694243	-0.046514	G1	MPS2	0.829821	5.21852
ACTGCTCTCTTCCTTC-1_1_1	HCC1	HCC	7	Epithelial cell	7	-0.0202184	-0.0601918	G1	MPS1	-5.41513	3.77262
ACTGTCCAGAAGGCCT-1_1_1	HCC1	HCC	10	Epithelial cell	10	0.0437346	-0.0728787	S	MPS1	-2.70576	-1.58232
ACTGTCCAGCAATATG-1_1_1	HCC1	HCC	12	Epithelial cell	12	0.1114	0.382817	G2M	MPS1	11.143	-0.796194
ACTGTCCAGGGATGGG-1_1_1	HCC1	HCC	16	Epithelial cell	16	-0.0344543	-0.111023	G1	MPS1	2.76255	9.42348
ACTGTCCCAAACGCGA-1_1_1	HCC1	HCC	35	Epithelial cell	35	-0.0406724	-0.0995892	G1	MPS1	-2.7799	5.87873
ACTGTCCCACCCTATC-1_1_1	HCC1	HCC	25	Epithelial cell	25	-0.0682291	-0.126729	G1	MPS1	-2.01237	6.22493
ACTGTCCCAGCTGCTG-1_1_1	HCC1	HCC	18	Epithelial cell	18	-0.0201287	-0.115656	G1	MPS2	9.93667	2.12255
ACTGTCCGTAAGTAGT-1_1_1	HCC1	HCC	4	Epithelial cell	4	-0.0379642	-0.0562187	G1	MPS1	-2.53236	6.61455
ACTGTCCGTACGAAAT-1_1_1	HCC1	HCC	1	Epithelial cell	1	0.0235262	-0.0978063	S	MPS1	-0.547477	-5.60716
ACTGTCCGTAGCTTGT-1_1_1	HCC1	HCC	4	Epithelial cell	4	-0.0377545	-0.0934578	G1	MPS1	-3.07091	6.2942
ACTGTCCGTCACTGGC-1_1_1	HCC1	HCC	0	Epithelial cell	0	0.0492392	-0.0629558	S	MPS1	-5.25725	1.34217
ACTGTCCGTGCGAAAC-1_1_1	HCC1	HCC	7	Epithelial cell	7	0.00270954	-0.115232	S	MPS1	-6.46373	3.76835
ACTGTCCTCCATGAGT-1_1_1	HCC1	HCC	4	Epithelial cell	4	-0.0502805	-0.074439	G1	MPS1	-2.47869	5.73876
ACTGTCCTCTCGCTTG-1_1_1	HCC1	HCC	11	Epithelial cell	11	0.0217544	-0.0347518	S	MPS1	-2.48403	1.24263
ACTTACTAGAAACGAG-1_1_1	HCC1	HCC	1	Epithelial cell	1	-0.0101145	-0.088763	G1	MPS1	0.742546	-3.89382
ACTTACTAGACCTAGG-1_1_1	HCC1	HCC	1	Epithelial cell	1	0.0262543	-0.0494546	S	MPS1	1.12802	-4.63126
ACTTACTAGCACCGTC-1_1_1	HCC1	HCC	0	Epithelial cell	0	-0.0395355	-0.0883721	G1	MPS1	-6.40049	2.67356
ACTTACTAGCAGCCTC-1_1_1	HCC1	HCC	0	Epithelial cell	0	-0.010341	-0.0661532	G1	MPS1	-4.87963	3.14505
ACTTACTAGCGTAATA-1_1_1	HCC1	HCC	2	Epithelial cell	2	-0.0273604	-0.0729364	G1	MPS1	-3.35745	-3.93134
ACTTACTAGCTATGCT-1_1_1	HCC1	HCC	2	Epithelial cell	2	-0.00379435	-0.0767591	G1	MPS1	-4.4562	-4.36406
ACTTACTAGGTGATTA-1_1_1	HCC1	HCC	4	Epithelial cell	4	-0.0702459	-0.0818755	G1	MPS1	-3.35218	5.76563
ACTTACTAGTGTCCCG-1_1_1	HCC1	HCC	0	Epithelial cell	0	-0.0238487	-0.0966427	G1	MPS1	-4.87224	1.40091
ACTTACTCAAGGCTCC-1_1_1	HCC1	HCC	17	Epithelial cell	17	0.0392753	0.0210034	S	MPS2	2.93129	-5.40524
ACTTACTCACCAACCG-1_1_1	HCC1	HCC	4	Epithelial cell	4	-0.0461595	-0.0550834	G1	MPS1	-3.76495	5.58381
ACTTACTCATATGGTC-1_1_1	HCC1	HCC	11	Epithelial cell	11	0.0163072	-0.0673198	S	MPS1	-3.95606	0.96526
ACTTACTCATGAGCGA-1_1_1	HCC1	HCC	4	Epithelial cell	4	-0.04775	-0.053473	G1	MPS1	-4.7602	5.85427
ACTTACTGTAAGAGGA-1_1_1	HCC1	HCC	6	Epithelial cell	6	-0.0533642	-0.0174912	G1	MPS1	1.33094	-1.54369
ACTTACTGTATGCTTG-1_1_1	HCC1	HCC	21	Epithelial cell	21	-0.0404754	-0.10004	G1	MPS1	2.17181	9.66684
ACTTACTGTCTCTCGT-1_1_1	HCC1	HCC	0	Epithelial cell	0	-0.0352328	-0.100578	G1	MPS1	-6.58322	2.79994
ACTTACTGTGCACCAC-1_1_1	HCC1	HCC	25	Epithelial cell	25	-0.032975	-0.0963445	G1	MPS1	-2.34843	6.14273
ACTTACTGTTTAGCTG-1_1_1	HCC1	HCC	7	Epithelial cell	7	-0.0577483	-0.0833425	G1	MPS1	-6.06923	4.01924
ACTTACTTCAACGCTA-1_1_1	HCC1	HCC	10	Epithelial cell	10	0.00948745	-0.0676931	S	MPS1	-2.82772	-1.86112
ACTTACTTCAGGATCT-1_1_1	HCC1	HCC	11	Epithelial cell	11	-0.0797326	-0.0927447	G1	MPS1	-4.20579	0.858268
ACTTACTTCCAAATGC-1_1_1	HCC1	HCC	10	Epithelial cell	10	-0.0711159	-0.0460222	G1	MPS1	-2.62704	-1.72362
ACTTACTTCCCTAATT-1_1_1	HCC1	HCC	7	Epithelial cell	7	0.00988636	-0.0882537	S	MPS1	-5.08331	3.7943
ACTTACTTCCGTAGTA-1_1_1	HCC1	HCC	0	Epithelial cell	0	0.0165525	-0.122527	S	MPS1	-4.53748	2.47362
ACTTACTTCGATAGAA-1_1_1	HCC1	HCC	1	Epithelial cell	1	-0.0691924	-0.0996599	G1	MPS1	-1.30198	-3.99986
ACTTACTTCGGAGCAA-1_1_1	HCC1	HCC	5	Epithelial cell	5	-0.0405623	-0.0554548	G1	MPS2	-0.147986	4.94215
ACTTACTTCGGATGGA-1_1_1	HCC1	HCC	1	Epithelial cell	1	-0.0221927	-0.0865814	G1	MPS1	0.444233	-4.05548
ACTTACTTCGGTGTTA-1_1_1	HCC1	HCC	2	Epithelial cell	2	0.0609655	-0.104495	S	MPS1	-2.30648	-6.29454
ACTTACTTCTTCGGTC-1_1_1	HCC1	HCC	7	Epithelial cell	7	-0.0891778	-0.127881	G1	MPS1	-4.95252	3.18816
ACTTGTTAGGCAGTCA-1_1_1	HCC1	HCC	16	Epithelial cell	16	-0.0369163	-0.104383	G1	MPS1	8.7529	6.95325
ACTTGTTAGTAGTGCG-1_1_1	HCC1	HCC	0	Epithelial cell	0	-0.0237337	-0.102407	G1	MPS1	-4.90504	0.937071
ACTTGTTCAAGCTGGA-1_1_1	HCC1	HCC	11	Epithelial cell	11	-0.035049	-0.136217	G1	MPS1	-2.76498	1.66161
ACTTGTTCACAGGCCT-1_1_1	HCC1	HCC	21	Epithelial cell	21	-0.0199677	-0.0222836	G1	MPS1	1.19958	9.91697
ACTTGTTCAGGCGATA-1_1_1	HCC1	HCC	5	Epithelial cell	5	-0.0499741	-0.0593612	G1	MPS2	0.424446	4.49088
ACTTGTTCATGTCGAT-1_1_1	HCC1	HCC	1	Epithelial cell	1	-0.00929835	-0.0736565	G1	MPS1	0.360064	-4.7513
ACTTGTTCATTAGGCT-1_1_1	HCC1	HCC	0	Epithelial cell	0	0.00321492	-0.0848671	S	MPS1	-6.51245	2.36064
ACTTGTTCATTATCTC-1_1_1	HCC1	HCC	7	Epithelial cell	7	-0.0669884	-0.0722115	G1	MPS1	-5.63734	4.4408
ACTTGTTGTCTTGTCC-1_1_1	HCC1	HCC	4	Epithelial cell	4	-0.0629704	-0.131258	G1	MPS1	-3.19469	6.54843
ACTTGTTGTTAGATGA-1_1_1	HCC1	HCC	4	Epithelial cell	4	-0.00498731	-0.035169	G1	MPS1	-3.38946	5.01931
ACTTGTTGTTCCACGG-1_1_1	HCC1	HCC	5	Epithelial cell	5	-0.0210268	-0.0609726	G1	MPS2	0.101935	5.84269
ACTTGTTTCACCGTAA-1_1_1	HCC1	HCC	4	Epithelial cell	4	-0.0378011	-0.0688251	G1	MPS1	-4.05508	6.13573
ACTTGTTTCCTGCTTG-1_1_1	HCC1	HCC	2	Epithelial cell	2	-0.0550257	-0.0716316	G1	MPS1	-4.18815	-5.72345
ACTTGTTTCCTGTACC-1_1_1	HCC1	HCC	7	Epithelial cell	7	-0.0639463	-0.0658551	G1	MPS1	-5.75047	4.54525
ACTTGTTTCTGTTGAG-1_1_1	HCC1	HCC	1	Epithelial cell	1	-0.0273512	-0.0416101	G1	MPS1	-2.38003	-5.11868
ACTTTCAAGGAGCGTT-1_1_1	HCC1	HCC	2	Epithelial cell	2	0.0147534	-0.060185	S	MPS1	-3.3026	-6.17049
ACTTTCAAGGATCGCA-1_1_1	HCC1	HCC	4	Epithelial cell	4	-0.0641904	-0.0548402	G1	MPS1	-2.25827	5.9262
ACTTTCAAGGTGACCA-1_1_1	HCC1	HCC	2	Epithelial cell	2	-0.0269891	-0.109967	G1	MPS1	-3.17794	-5.34821
ACTTTCAAGTATGACA-1_1_1	HCC1	HCC	1	Epithelial cell	1	-0.0381219	-0.100346	G1	MPS1	-1.01678	-3.83029
ACTTTCAAGTGTCTCA-1_1_1	HCC1	HCC	2	Epithelial cell	2	-0.0241046	-0.087518	G1	MPS1	-3.52308	-5.49271
ACTTTCAAGTTCGCAT-1_1_1	HCC1	HCC	1	Epithelial cell	1	-0.0143462	-0.0284283	G1	MPS1	-1.59484	-4.88781
ACTTTCACAGCTCCGA-1_1_1	HCC1	HCC	5	Epithelial cell	5	-0.0413799	-0.0380954	G1	MPS2	0.224477	5.88782
ACTTTCAGTTGACGTT-1_1_1	HCC1	HCC	2	Epithelial cell	2	-0.0654048	-0.0477058	G1	MPS1	-3.99641	-4.41955
ACTTTCAGTTTGCATG-1_1_1	HCC1	HCC	0	Epithelial cell	0	-0.0279082	-0.0384677	G1	MPS1	-6.31984	3.55843
ACTTTCATCATCTGTT-1_1_1	HCC1	HCC	9	Epithelial cell	9	-0.0087075	-0.0779022	G1	MPS1	-1.23707	-6.09383
ACTTTCATCGAATCCA-1_1_1	HCC1	HCC	20	Epithelial cell	20	0.000176361	-0.0906018	S	MPS2	1.47824	5.02024
ACTTTCATCTACCTGC-1_1_1	HCC1	HCC	1	Epithelial cell	1	-0.0650706	-0.102488	G1	MPS1	0.88557	-3.6467
ACTTTCATCTGAAAGA-1_1_1	HCC1	HCC	4	Epithelial cell	4	-0.0616076	-0.0935225	G1	MPS1	-2.50247	5.20557
AGAATAGAGACAATAC-1_1_1	HCC1	HCC	1	Epithelial cell	1	-0.0514635	-0.0692177	G1	MPS1	-1.92929	-5.11539
AGAATAGAGATGGGTC-1_1_1	HCC1	HCC	1	Epithelial cell	1	-0.0705786	-0.08203	G1	MPS1	-0.370517	-5.11579
AGAATAGAGTATCGAA-1_1_1	HCC1	HCC	2	Epithelial cell	2	-0.0221857	-0.0796035	G1	MPS1	-3.63022	-5.33514
AGAATAGCAATGGATA-1_1_1	HCC1	HCC	0	Epithelial cell	0	-0.0446532	-0.0842359	G1	MPS1	-6.26301	2.91022
AGAATAGCAGGTGCCT-1_1_1	HCC1	HCC	18	Epithelial cell	18	-0.0822305	-0.080056	G1	MPS2	9.84402	2.34751
AGAATAGCATGAACCT-1_1_1	HCC1	HCC	4	Epithelial cell	4	-0.0380825	-0.0340376	G1	MPS1	-2.55399	5.0563
AGAATAGGTACAGACG-1_1_1	HCC1	HCC	5	Epithelial cell	5	-0.0127406	-0.084891	G1	MPS2	0.431789	5.93122
AGAATAGGTCAATACC-1_1_1	HCC1	HCC	11	Epithelial cell	11	-0.0379453	-0.0986965	G1	MPS1	-2.77292	1.8932
AGAATAGGTCCGACGT-1_1_1	HCC1	HCC	16	Epithelial cell	16	-0.0684017	-0.0899805	G1	MPS1	8.88051	6.73919
AGAATAGGTGACCAAG-1_1_1	HCC1	HCC	7	Epithelial cell	7	-0.0439987	-0.0405907	G1	MPS1	-6.13765	4.61336
AGAATAGTCACCGGGT-1_1_1	HCC1	HCC	6	Epithelial cell	6	-0.0584753	-0.102078	G1	MPS1	2.85593	-1.30604
AGAATAGTCATCGGAT-1_1_1	HCC1	HCC	14	Epithelial cell	14	0.0494284	-0.0474233	S	MPS2	-0.301636	-1.53507
AGAATAGTCCTAGAAC-1_1_1	HCC1	HCC	9	Epithelial cell	9	-0.0383515	-0.0726356	G1	MPS1	-1.95106	-5.42923
AGAATAGTCTAACCGA-1_1_1	HCC1	HCC	0	Epithelial cell	0	-0.041877	-0.0462792	G1	MPS1	-6.71015	1.8269
AGACGTTAGCTAAGAT-1_1_1	HCC1	HCC	4	Epithelial cell	4	-0.0378842	-0.0910159	G1	MPS1	-2.86618	4.13788
AGACGTTCAAAGCGGT-1_1_1	HCC1	HCC	1	Epithelial cell	1	-0.0374544	-0.031118	G1	MPS1	-2.06042	-5.08726
AGACGTTCACCCATTC-1_1_1	HCC1	HCC	16	Epithelial cell	16	-0.03892	-0.116792	G1	MPS1	8.39049	6.60352
AGACGTTCACCCTATC-1_1_1	HCC1	HCC	0	Epithelial cell	0	-0.0349541	-0.0849792	G1	MPS1	-5.66218	2.34672
AGACGTTCACTGTCGG-1_1_1	HCC1	HCC	4	Epithelial cell	4	-0.0594594	-0.137476	G1	MPS1	-2.75124	5.37857
AGACGTTCAGACAAAT-1_1_1	HCC1	HCC	2	Epithelial cell	2	-0.00157934	-0.0875208	G1	MPS1	-3.96962	-5.48444
AGACGTTCAGTTCCCT-1_1_1	HCC1	HCC	1	Epithelial cell	1	-0.000119686	-0.0964346	G1	MPS1	0.95027	-3.55219
AGACGTTCATTAACCG-1_1_1	HCC1	HCC	1	Epithelial cell	1	0.00427778	-0.0813778	S	MPS1	-1.02066	-5.42412
AGACGTTCATTCGACA-1_1_1	HCC1	HCC	18	Epithelial cell	18	-0.0236554	-0.0388858	G1	MPS2	9.87809	2.49181
AGACGTTGTACTCAAC-1_1_1	HCC1	HCC	1	Epithelial cell	1	-0.0279937	-0.0762713	G1	MPS1	-0.0792991	-6.31666
AGACGTTGTATATGAG-1_1_1	HCC1	HCC	35	Epithelial cell	35	-0.0233351	-0.124026	G1	MPS1	-3.92255	6.34139
AGACGTTGTGCTAGCC-1_1_1	HCC1	HCC	1	Epithelial cell	1	-0.0665465	-0.071499	G1	MPS1	-1.9683	-4.76596
AGACGTTTCACAAACC-1_1_1	HCC1	HCC	23	Epithelial cell	23	0.10951	0.0268195	S	MPS1	4.5435	-4.62335
AGACGTTTCAGCTCGG-1_1_1	HCC1	HCC	9	Epithelial cell	9	-0.0151985	0.0768234	G2M	MPS1	1.20866	-6.03896
AGACGTTTCAGGATCT-1_1_1	HCC1	HCC	3	Epithelial cell	3	-0.049949	-0.0348941	G1	MPS1	-0.304422	-4.18202
AGACGTTTCCCTAATT-1_1_1	HCC1	HCC	1	Epithelial cell	1	0.00419197	-0.0796655	S	MPS1	0.383335	-4.06213
AGACGTTTCCTTTCGG-1_1_1	HCC1	HCC	24	Epithelial cell	24	-0.0369371	0.452895	G2M	MPS2	4.0903	-6.62183
AGACGTTTCGCCCTTA-1_1_1	HCC1	HCC	0	Epithelial cell	0	-0.0258231	-0.107191	G1	MPS1	-5.49652	2.84587
AGACGTTTCGTAGGAG-1_1_1	HCC1	HCC	6	Epithelial cell	6	-0.0238151	-0.0925965	G1	MPS1	2.38933	-1.30849
AGACGTTTCTGCTTGC-1_1_1	HCC1	HCC	1	Epithelial cell	1	-0.0401794	-0.0703686	G1	MPS1	-0.25775	-4.49951
AGACGTTTCTGTGCAA-1_1_1	HCC1	HCC	4	Epithelial cell	4	-0.0111263	-0.12841	G1	MPS1	-3.38313	4.01456
AGAGCGAAGCTAAACA-1_1_1	HCC1	HCC	9	Epithelial cell	9	0.0394264	-0.0480524	S	MPS1	0.175883	-5.91608
AGAGCGAAGTATCTCG-1_1_1	HCC1	HCC	4	Epithelial cell	4	-0.054844	-0.0699671	G1	MPS1	-4.52487	6.10758
AGAGCGAAGTGTCCAT-1_1_1	HCC1	HCC	11	Epithelial cell	11	-0.0326753	-0.0919513	G1	MPS1	-3.67139	1.7838
AGAGCGACAACTTGAC-1_1_1	HCC1	HCC	16	Epithelial cell	16	-0.040761	-0.0288359	G1	MPS1	8.91339	6.99763
AGAGCGACAGTAAGCG-1_1_1	HCC1	HCC	4	Epithelial cell	4	-0.0435869	-0.123914	G1	MPS1	-3.79281	3.8718
AGAGCGACATCGACGC-1_1_1	HCC1	HCC	20	Epithelial cell	20	-0.0577927	-0.118952	G1	MPS2	0.977293	5.07177
AGAGCGACATGAACCT-1_1_1	HCC1	HCC	0	Epithelial cell	0	-0.00583081	-0.103409	G1	MPS1	-4.92424	2.13903
AGAGCGAGTAAACGCG-1_1_1	HCC1	HCC	2	Epithelial cell	2	-0.0385306	-0.0787016	G1	MPS1	-3.8419	-3.84566
AGAGCGAGTAACGTTC-1_1_1	HCC1	HCC	7	Epithelial cell	7	-0.0497053	-0.079563	G1	MPS1	-6.12192	4.06802
AGAGCGAGTACCGTAT-1_1_1	HCC1	HCC	35	Epithelial cell	35	-0.0174094	-0.0782708	G1	MPS1	-5.79597	4.66703
AGAGCGAGTTACCGAT-1_1_1	HCC1	HCC	11	Epithelial cell	11	-0.0357927	-0.0775967	G1	MPS1	-3.80444	0.818842
AGAGCGAGTTGTACAC-1_1_1	HCC1	HCC	2	Epithelial cell	2	-0.0313816	-0.0651812	G1	MPS1	-4.54911	-5.20509
AGAGCGATCAACGCTA-1_1_1	HCC1	HCC	11	Epithelial cell	11	0.0230048	-0.115397	S	MPS1	-2.45699	1.26469
AGAGCGATCACAACGT-1_1_1	HCC1	HCC	11	Epithelial cell	11	-0.0249895	-0.0618154	G1	MPS1	-2.87538	1.66066
AGAGCGATCCGTCAAA-1_1_1	HCC1	HCC	4	Epithelial cell	4	-0.0199729	-0.152774	G1	MPS1	-3.93332	4.98846
AGAGCGATCGTAGGTT-1_1_1	HCC1	HCC	0	Epithelial cell	0	-0.0517732	-0.048148	G1	MPS1	-4.602	2.95338
AGAGCGATCTTGCAAG-1_1_1	HCC1	HCC	6	Epithelial cell	6	-0.0594926	-0.119873	G1	MPS1	1.65018	-1.19842
AGAGCGATCTTGCCGT-1_1_1	HCC1	HCC	0	Epithelial cell	0	-0.0408412	-0.076756	G1	MPS1	-5.68615	3.26658
AGAGCTTAGACTAGGC-1_1_1	HCC1	HCC	5	Epithelial cell	5	-0.00340366	-0.0432333	G1	MPS2	0.0472863	5.23632
AGAGCTTAGGATGGTC-1_1_1	HCC1	HCC	0	Epithelial cell	0	-0.0339064	-0.0515111	G1	MPS1	-4.89086	1.08373
AGAGCTTAGGATGTAT-1_1_1	HCC1	HCC	0	Epithelial cell	0	0.00515306	-0.119896	S	MPS1	-5.64455	2.5065
AGAGCTTAGGCGACAT-1_1_1	HCC1	HCC	0	Epithelial cell	0	-0.0292336	-0.0960692	G1	MPS1	-4.85304	3.40823
AGAGCTTCACCAACCG-1_1_1	HCC1	HCC	3	Epithelial cell	3	-0.0548558	-0.0628838	G1	MPS1	-1.75752	-4.27629
AGAGCTTCATCGGAAG-1_1_1	HCC1	HCC	2	Epithelial cell	2	-0.0653865	-0.0747597	G1	MPS1	-4.30719	-4.42886
AGAGCTTCATTCCTGC-1_1_1	HCC1	HCC	16	Epithelial cell	16	-0.0191823	-0.0518374	G1	MPS1	8.62048	6.92258
AGAGCTTGTACAAGTA-1_1_1	HCC1	HCC	0	Epithelial cell	0	1.50512e-05	-0.112214	S	MPS1	-6.19552	3.27451
AGAGCTTGTAGCGTGA-1_1_1	HCC1	HCC	4	Epithelial cell	4	-0.012056	-0.101318	G1	MPS1	-3.01625	6.36749
AGAGCTTGTCCGAATT-1_1_1	HCC1	HCC	8	Epithelial cell	8	0.0282115	-0.129018	S	MPS2	-1.15026	3.32204
AGAGCTTGTCTAGTCA-1_1_1	HCC1	HCC	0	Epithelial cell	0	-0.0874036	-0.0873215	G1	MPS1	-4.86797	2.60848
AGAGCTTTCACAGTAC-1_1_1	HCC1	HCC	10	Epithelial cell	10	-0.0612898	-0.0403272	G1	MPS1	-3.09578	-1.26496
AGAGCTTTCCAACCAA-1_1_1	HCC1	HCC	7	Epithelial cell	7	0.0106574	-0.10389	S	MPS1	-6.25165	4.31566
AGAGCTTTCGCAGGCT-1_1_1	HCC1	HCC	9	Epithelial cell	9	-0.0278878	-0.0543008	G1	MPS1	-0.956572	-6.18868
AGAGCTTTCGGCTACG-1_1_1	HCC1	HCC	3	Epithelial cell	3	-0.0373701	-0.0818769	G1	MPS1	-0.843224	-4.71271
AGAGCTTTCGTTTATC-1_1_1	HCC1	HCC	21	Epithelial cell	21	-0.0572092	-0.131527	G1	MPS1	1.43928	9.87725
AGAGTGGAGAACTGTA-1_1_1	HCC1	HCC	1	Epithelial cell	1	-0.0419447	-0.0489989	G1	MPS1	-1.29887	-4.96734
AGAGTGGAGAAGATTC-1_1_1	HCC1	HCC	1	Epithelial cell	1	0.0748241	-0.0687575	S	MPS1	-2.46383	-4.76721
AGAGTGGAGCGTTCCG-1_1_1	HCC1	HCC	11	Epithelial cell	11	0.0233849	-0.0452176	S	MPS1	-2.28599	1.41578
AGAGTGGAGTGTACCT-1_1_1	HCC1	HCC	2	Epithelial cell	2	-0.0478059	-0.0866659	G1	MPS1	-3.5691	-4.72963
AGAGTGGAGTGTTAGA-1_1_1	HCC1	HCC	0	Epithelial cell	0	0.0213131	-0.0643325	S	MPS1	-5.37066	1.02406
AGAGTGGCAAGCTGGA-1_1_1	HCC1	HCC	5	Epithelial cell	5	-0.0661964	-0.0982934	G1	MPS2	-0.23438	5.37273
AGAGTGGCACCACCAG-1_1_1	HCC1	HCC	0	Epithelial cell	0	-0.0544709	-0.104116	G1	MPS1	-4.36411	3.1772
AGAGTGGCACGGCTAC-1_1_1	HCC1	HCC	0	Epithelial cell	0	-0.0445203	-0.106366	G1	MPS1	-5.6876	2.35341
AGAGTGGCAGTCACTA-1_1_1	HCC1	HCC	7	Epithelial cell	7	-0.0487609	-0.0445394	G1	MPS1	-5.17795	3.73496
AGAGTGGGTTTACTCT-1_1_1	HCC1	HCC	0	Epithelial cell	0	-0.0576611	-0.0476195	G1	MPS1	-4.68291	2.8567
AGAGTGGTCAAACCGT-1_1_1	HCC1	HCC	0	Epithelial cell	0	-0.00231313	-0.13214	G1	MPS1	-5.0343	2.87407
AGAGTGGTCCACGCAG-1_1_1	HCC1	HCC	1	Epithelial cell	1	-0.04426	0.00341013	G2M	MPS1	-0.128975	-5.22139
AGAGTGGTCCAGTAGT-1_1_1	HCC1	HCC	4	Epithelial cell	4	-0.0896128	-0.05945	G1	MPS1	-3.12698	4.88759
AGAGTGGTCGCACTCT-1_1_1	HCC1	HCC	3	Epithelial cell	3	-0.0482055	-0.0427766	G1	MPS1	-0.138511	-5.31118
AGAGTGGTCTCGCTTG-1_1_1	HCC1	HCC	1	Epithelial cell	1	-0.0685916	-0.0493654	G1	MPS1	-1.58671	-3.841
AGATCTGAGAGTCGGT-1_1_1	HCC1	HCC	18	Epithelial cell	18	-0.0663125	-0.0788896	G1	MPS2	9.97292	1.41643
AGATCTGAGCAATATG-1_1_1	HCC1	HCC	15	Epithelial cell	15	0.0385969	0.527882	G2M	MPS2	10.0737	-1.65864
AGATCTGAGCCACTAT-1_1_1	HCC1	HCC	7	Epithelial cell	7	-0.021052	-0.100683	G1	MPS1	-5.37033	5.29758
AGATCTGAGCTCAACT-1_1_1	HCC1	HCC	1	Epithelial cell	1	-0.0233003	-0.0192607	G1	MPS1	0.34906	-5.33889
AGATCTGAGGGATCTG-1_1_1	HCC1	HCC	10	Epithelial cell	10	-0.0386031	-0.0482975	G1	MPS1	-2.42047	-1.71611
AGATCTGAGTGCGATG-1_1_1	HCC1	HCC	12	Epithelial cell	12	-0.00112164	0.163478	G2M	MPS1	10.6162	-0.524218
AGATCTGAGTGTACCT-1_1_1	HCC1	HCC	1	Epithelial cell	1	0.0172523	-0.0879062	S	MPS1	-1.97327	-4.41211
AGATCTGAGTGTTGAA-1_1_1	HCC1	HCC	0	Epithelial cell	0	-0.00952321	-0.0999546	G1	MPS1	-4.09723	3.13066
AGATCTGCAATCTGCA-1_1_1	HCC1	HCC	25	Epithelial cell	25	-0.069584	-0.112312	G1	MPS1	-2.07783	6.02655
AGATCTGCACCTTGTC-1_1_1	HCC1	HCC	4	Epithelial cell	4	-0.0133042	-0.0458784	G1	MPS1	-3.04567	5.64326
AGATCTGCACTGAAGG-1_1_1	HCC1	HCC	21	Epithelial cell	21	-0.0688043	-0.0579517	G1	MPS1	1.83428	9.51765
AGATCTGCAGTCAGAG-1_1_1	HCC1	HCC	7	Epithelial cell	7	-0.0079627	-0.108863	G1	MPS1	-4.75045	5.01633
AGATCTGCATGGAATA-1_1_1	HCC1	HCC	0	Epithelial cell	0	-0.00431241	-0.021307	G1	MPS1	-6.40851	1.63319
AGATCTGGTAAGCACG-1_1_1	HCC1	HCC	11	Epithelial cell	11	0.00344532	-0.0876562	S	MPS1	-3.71932	0.660777
AGATCTGTCCCGACTT-1_1_1	HCC1	HCC	2	Epithelial cell	2	-0.00405769	-0.0171227	G1	MPS1	-2.00763	-5.30451
AGATCTGTCGGATGTT-1_1_1	HCC1	HCC	2	Epithelial cell	2	-0.0414671	-0.084457	G1	MPS1	-2.99176	-4.5983
AGATCTGTCTGAGTGT-1_1_1	HCC1	HCC	0	Epithelial cell	0	0.0153958	-0.111195	S	MPS1	-5.52777	2.03532
AGATCTGTCTTCGAGA-1_1_1	HCC1	HCC	10	Epithelial cell	10	-0.0185962	-0.0960884	G1	MPS1	-2.12096	-1.59278
AGATTGCAGAACAACT-1_1_1	HCC1	HCC	21	Epithelial cell	21	-0.0206859	-0.0323613	G1	MPS1	0.880573	9.50303
AGATTGCAGAACAATC-1_1_1	HCC1	HCC	4	Epithelial cell	4	-0.0239471	-0.0875206	G1	MPS1	-3.46673	5.68403
AGATTGCAGAACTCGG-1_1_1	HCC1	HCC	2	Epithelial cell	2	-0.0257518	-0.0799605	G1	MPS1	-3.66195	-5.34446
AGATTGCAGATAGTCA-1_1_1	HCC1	HCC	7	Epithelial cell	7	-0.0375762	-0.0777845	G1	MPS1	-6.19752	4.51851
AGATTGCAGCAGATCG-1_1_1	HCC1	HCC	21	Epithelial cell	21	-0.048676	-0.107932	G1	MPS1	1.67263	10.0979
AGATTGCAGGAATGGA-1_1_1	HCC1	HCC	3	Epithelial cell	3	-0.0558828	-0.0621239	G1	MPS1	-0.325286	-4.34341
AGATTGCAGGAGCGTT-1_1_1	HCC1	HCC	0	Epithelial cell	0	-0.0135142	-0.085381	G1	MPS1	-5.72621	1.34323
AGATTGCAGGAGTACC-1_1_1	HCC1	HCC	1	Epithelial cell	1	-0.0186143	-0.0798773	G1	MPS1	-2.23807	-4.79865
AGATTGCAGGCAAAGA-1_1_1	HCC1	HCC	2	Epithelial cell	2	-0.0625486	-0.112652	G1	MPS1	-2.9427	-4.43012
AGATTGCAGGCATGGT-1_1_1	HCC1	HCC	10	Epithelial cell	10	-0.0190666	-0.0537208	G1	MPS1	-2.90731	-1.49572
AGATTGCCAGCTATTG-1_1_1	HCC1	HCC	2	Epithelial cell	2	-0.0373748	-0.0602714	G1	MPS1	-3.26541	-4.88858
AGATTGCCATAGGATA-1_1_1	HCC1	HCC	15	Epithelial cell	15	-0.0540866	0.582874	G2M	MPS2	10.2827	-2.04467
AGATTGCCATTCACTT-1_1_1	HCC1	HCC	40	Epithelial cell	40	-0.0486573	-0.085198	G1	MPS1	-5.39905	5.73409
AGATTGCGTAGGACAC-1_1_1	HCC1	HCC	5	Epithelial cell	5	-0.0230236	-0.0434986	G1	MPS2	-0.0888368	5.76302
AGATTGCGTCAAAGAT-1_1_1	HCC1	HCC	1	Epithelial cell	1	-0.0567794	-0.080367	G1	MPS1	1.30694	-4.5519
AGATTGCGTGAAGGCT-1_1_1	HCC1	HCC	1	Epithelial cell	1	-0.0451017	-0.084166	G1	MPS1	-1.75031	-5.87323
AGATTGCGTTGGAGGT-1_1_1	HCC1	HCC	2	Epithelial cell	2	-0.0240822	-0.101392	G1	MPS1	-3.71375	-5.08561
AGATTGCTCTATCCTA-1_1_1	HCC1	HCC	5	Epithelial cell	5	0.0224222	-0.130837	S	MPS2	0.81188	5.35195
AGATTGCTCTCTGTCG-1_1_1	HCC1	HCC	5	Epithelial cell	5	-0.040315	-0.0898048	G1	MPS2	1.22206	4.2437
AGATTGCTCTTGAGGT-1_1_1	HCC1	HCC	2	Epithelial cell	2	-0.00508471	-0.0937731	G1	MPS1	-3.63605	-5.95863
AGCAGCCAGATATACG-1_1_1	HCC1	HCC	3	Epithelial cell	3	-0.0107507	-0.0736586	G1	MPS1	-1.26302	-5.62591
AGCAGCCAGATGGCGT-1_1_1	HCC1	HCC	16	Epithelial cell	16	0.00190535	-0.114634	S	MPS1	8.70059	7.62439
AGCAGCCAGCCAGAAC-1_1_1	HCC1	HCC	5	Epithelial cell	5	-0.0680114	-0.0949891	G1	MPS2	0.798065	5.13213
AGCAGCCAGGACTGGT-1_1_1	HCC1	HCC	30	Epithelial cell	30	-0.0135685	-0.0781835	G1	MPS2	1.36048	4.99036
AGCAGCCAGGCTCAGA-1_1_1	HCC1	HCC	6	Epithelial cell	6	-0.0405818	-0.0355911	G1	MPS1	1.92338	-1.99765
AGCAGCCAGGGATGGG-1_1_1	HCC1	HCC	1	Epithelial cell	1	-0.0108996	-0.109727	G1	MPS1	0.289584	-4.67567
AGCAGCCAGGTGCTTT-1_1_1	HCC1	HCC	0	Epithelial cell	0	-0.0564098	-0.0834878	G1	MPS1	-5.38753	1.6325
AGCAGCCAGTGCGATG-1_1_1	HCC1	HCC	3	Epithelial cell	3	-0.0510475	-0.106647	G1	MPS1	-1.38036	-4.44693
AGCAGCCCAATCAGAA-1_1_1	HCC1	HCC	21	Epithelial cell	21	0.00337225	-0.0488147	S	MPS1	1.50248	10.1277
AGCAGCCCAATGGACG-1_1_1	HCC1	HCC	20	Epithelial cell	20	-0.0671929	-0.0381658	G1	MPS2	0.0629174	5.65722
AGCAGCCCACCAGCAC-1_1_1	HCC1	HCC	0	Epithelial cell	0	-0.0480992	-0.103472	G1	MPS1	-5.11293	1.43097
AGCAGCCCAGGATTGG-1_1_1	HCC1	HCC	0	Epithelial cell	0	-0.0789244	-0.102827	G1	MPS1	-5.0155	2.03792
AGCAGCCCAGTAAGCG-1_1_1	HCC1	HCC	9	Epithelial cell	9	-0.0179284	-0.0361325	G1	MPS1	-0.699234	-6.32841
AGCAGCCCAGTCGTGC-1_1_1	HCC1	HCC	14	Epithelial cell	14	0.0127734	-0.0863399	S	MPS2	-0.712681	-1.55811
AGCAGCCCATCCGGGT-1_1_1	HCC1	HCC	5	Epithelial cell	5	-0.0550847	-0.0450936	G1	MPS2	-0.269763	4.5166
AGCAGCCCATCCTTGC-1_1_1	HCC1	HCC	2	Epithelial cell	2	-0.0785535	-0.0812249	G1	MPS1	-2.60561	-6.21818
AGCAGCCGTCGACTGC-1_1_1	HCC1	HCC	0	Epithelial cell	0	-0.0462888	-0.118589	G1	MPS1	-5.91692	3.97207
AGCAGCCGTGTCAATC-1_1_1	HCC1	HCC	0	Epithelial cell	0	-0.0613291	-0.062654	G1	MPS1	-4.94218	3.14516
AGCAGCCGTGTTGAGG-1_1_1	HCC1	HCC	11	Epithelial cell	11	-0.0102055	-0.0495706	G1	MPS1	-2.91936	1.82308
AGCAGCCGTTCGGCAC-1_1_1	HCC1	HCC	1	Epithelial cell	1	-0.027407	-0.108731	G1	MPS1	1.44648	-4.21441
AGCAGCCGTTTGCATG-1_1_1	HCC1	HCC	4	Epithelial cell	4	-0.0276686	-0.0802412	G1	MPS1	-2.97751	4.13952
AGCAGCCTCAAAGACA-1_1_1	HCC1	HCC	15	Epithelial cell	15	0.0240962	0.413919	G2M	MPS2	10.6259	-1.3827
AGCAGCCTCCTCAATT-1_1_1	HCC1	HCC	1	Epithelial cell	1	-0.0361891	-0.0853399	G1	MPS1	0.0716618	-3.62097
AGCAGCCTCGCCATAA-1_1_1	HCC1	HCC	1	Epithelial cell	1	-0.0238234	-0.08722	G1	MPS1	0.171007	-4.87951
AGCAGCCTCTCCCTGA-1_1_1	HCC1	HCC	1	Epithelial cell	1	-0.052712	-0.0510736	G1	MPS1	-2.12358	-4.41799
AGCAGCCTCTTTACGT-1_1_1	HCC1	HCC	3	Epithelial cell	3	0.0294856	-0.0818216	S	MPS1	-1.99636	-4.79878
AGCATACAGCATGGCA-1_1_1	HCC1	HCC	4	Epithelial cell	4	-0.071109	-0.0923005	G1	MPS1	-3.79187	4.78799
AGCATACAGCGGATCA-1_1_1	HCC1	HCC	40	Epithelial cell	40	-0.0694955	-0.0828698	G1	MPS1	-5.57866	5.59631
AGCATACAGCTAACTC-1_1_1	HCC1	HCC	10	Epithelial cell	10	-0.0506836	-0.0633021	G1	MPS1	-3.06215	-3.13923
AGCATACAGGAACTGC-1_1_1	HCC1	HCC	8	Epithelial cell	8	-0.0266942	-0.0901727	G1	MPS2	-0.312365	3.82691
AGCATACAGGCCGAAT-1_1_1	HCC1	HCC	1	Epithelial cell	1	-0.0130251	-0.046231	G1	MPS1	1.34622	-3.99351
AGCATACCACATGTGT-1_1_1	HCC1	HCC	12	Epithelial cell	12	0.0609396	0.213081	G2M	MPS1	11.1058	-0.870417
AGCATACCACCGGAAA-1_1_1	HCC1	HCC	4	Epithelial cell	4	-0.0339581	-0.0709535	G1	MPS1	-3.25055	6.42795
AGCATACCACGTTGGC-1_1_1	HCC1	HCC	40	Epithelial cell	40	-0.0543216	-0.0762911	G1	MPS1	-6.13417	5.35471
AGCATACCAGATAATG-1_1_1	HCC1	HCC	4	Epithelial cell	4	-0.00605941	-0.0820109	G1	MPS1	-3.18661	6.48115
AGCATACCAGGGAGAG-1_1_1	HCC1	HCC	1	Epithelial cell	1	-0.0459449	-0.10343	G1	MPS1	0.894967	-4.28897
AGCATACCATCGTCGG-1_1_1	HCC1	HCC	1	Epithelial cell	1	-0.061251	-0.0831518	G1	MPS1	-1.88402	-4.78976
AGCATACGTAGAGTGC-1_1_1	HCC1	HCC	1	Epithelial cell	1	-0.0465821	0.00159588	G2M	MPS1	-1.03092	-3.72162
AGCATACGTCTAGTCA-1_1_1	HCC1	HCC	21	Epithelial cell	21	-0.0755869	-0.0993366	G1	MPS1	1.31394	9.9401
AGCATACGTTAAGAAC-1_1_1	HCC1	HCC	4	Epithelial cell	4	-0.0517853	-0.0988496	G1	MPS1	-3.29423	5.65041
AGCATACGTTTAAGCC-1_1_1	HCC1	HCC	7	Epithelial cell	7	-0.0432289	-0.0840314	G1	MPS1	-5.47296	4.57748
AGCATACGTTTGTTTC-1_1_1	HCC1	HCC	40	Epithelial cell	40	-0.0423463	-0.0792418	G1	MPS1	-4.62479	6.1025
AGCATACTCAGATAAG-1_1_1	HCC1	HCC	1	Epithelial cell	1	-0.0246386	-0.0732675	G1	MPS1	-2.39002	-4.56089
AGCATACTCCAAGTAC-1_1_1	HCC1	HCC	14	Epithelial cell	14	-0.017284	-0.0258979	G1	MPS2	-0.803374	-1.21788
AGCATACTCCAGTATG-1_1_1	HCC1	HCC	4	Epithelial cell	4	-0.0322936	-0.0740635	G1	MPS1	-3.53563	5.16719
AGCATACTCCCTCTTT-1_1_1	HCC1	HCC	2	Epithelial cell	2	-0.0278391	-0.0555757	G1	MPS1	-3.44062	-4.45929
AGCATACTCTCATTCA-1_1_1	HCC1	HCC	18	Epithelial cell	18	-0.0304889	-0.142435	G1	MPS2	9.86929	1.47441
AGCCTAAAGGTAGCCA-1_1_1	HCC1	HCC	4	Epithelial cell	4	-0.0416954	-0.0642399	G1	MPS1	-3.13525	4.96511
AGCCTAAAGGTGCACA-1_1_1	HCC1	HCC	2	Epithelial cell	2	-0.0535131	-0.0308347	G1	MPS1	-4.49692	-4.94213
AGCCTAACAATGAAAC-1_1_1	HCC1	HCC	7	Epithelial cell	7	-0.0451173	-0.0636001	G1	MPS1	-4.9894	3.9244
AGCCTAACACATTCGA-1_1_1	HCC1	HCC	6	Epithelial cell	6	-0.0590694	-0.108577	G1	MPS1	2.07684	-1.02511
AGCCTAACAGCTTCGG-1_1_1	HCC1	HCC	35	Epithelial cell	35	-0.0946791	-0.132987	G1	MPS1	-4.00824	5.59026
AGCCTAACAGTTTACG-1_1_1	HCC1	HCC	0	Epithelial cell	0	-0.0137154	-0.0900457	G1	MPS1	-6.64011	2.31621
AGCCTAACATAGTAAG-1_1_1	HCC1	HCC	16	Epithelial cell	16	-0.0759244	-0.0889637	G1	MPS1	8.88672	7.27971
AGCCTAAGTACAGACG-1_1_1	HCC1	HCC	21	Epithelial cell	21	-0.057755	-0.0864983	G1	MPS1	1.33342	9.90472
AGCCTAAGTCAGGACA-1_1_1	HCC1	HCC	1	Epithelial cell	1	0.0159847	-0.0272197	S	MPS1	-1.76745	-4.18376
AGCCTAAGTCGATTGT-1_1_1	HCC1	HCC	1	Epithelial cell	1	-0.032765	-0.0726097	G1	MPS1	-1.34383	-3.84556
AGCCTAAGTCTAGAGG-1_1_1	HCC1	HCC	5	Epithelial cell	5	-0.0604249	-0.124477	G1	MPS2	0.32935	5.38709
AGCCTAAGTGGCGAAT-1_1_1	HCC1	HCC	11	Epithelial cell	11	-0.0632757	-0.0834139	G1	MPS1	-2.40191	1.20707
AGCCTAATCACAATGC-1_1_1	HCC1	HCC	4	Epithelial cell	4	-0.0702885	-0.0876678	G1	MPS1	-4.05841	5.41603
AGCCTAATCACCGTAA-1_1_1	HCC1	HCC	8	Epithelial cell	8	0.0306326	-0.0993287	S	MPS2	-1.80994	3.01092
AGCCTAATCCTGTAGA-1_1_1	HCC1	HCC	2	Epithelial cell	2	0.00677078	-0.0868665	S	MPS1	-3.02479	-5.84
AGCCTAATCGTCACGG-1_1_1	HCC1	HCC	4	Epithelial cell	4	-0.0443937	0.00021703	G2M	MPS1	-3.00638	5.93067
AGCCTAATCTCGCTTG-1_1_1	HCC1	HCC	3	Epithelial cell	3	-0.0166137	-0.0616388	G1	MPS1	0.82547	-3.93698
AGCGGTCAGCATGGCA-1_1_1	HCC1	HCC	3	Epithelial cell	3	0.010048	-0.0910923	S	MPS1	-0.541682	-4.21855
AGCGGTCAGCTAGGCA-1_1_1	HCC1	HCC	3	Epithelial cell	3	-0.0540904	-0.0721437	G1	MPS1	0.183416	-4.44764
AGCGGTCAGTTTCCTT-1_1_1	HCC1	HCC	5	Epithelial cell	5	-0.0501019	0.0769583	G2M	MPS2	0.358854	6.33555
AGCGGTCCAAGACGTG-1_1_1	HCC1	HCC	4	Epithelial cell	4	-0.0091901	-0.0482372	G1	MPS1	-2.70362	5.73143
AGCGGTCCACAAGTAA-1_1_1	HCC1	HCC	2	Epithelial cell	2	-0.0556591	-0.0572935	G1	MPS1	-2.92717	-4.8981
AGCGGTCCACCACGTG-1_1_1	HCC1	HCC	7	Epithelial cell	7	-0.0286768	-0.107126	G1	MPS1	-5.52688	4.99633
AGCGGTCCACGAGAGT-1_1_1	HCC1	HCC	0	Epithelial cell	0	-0.0746714	-0.102555	G1	MPS1	-5.12498	2.3835
AGCGGTCCAGACAAAT-1_1_1	HCC1	HCC	21	Epithelial cell	21	-0.0363521	-0.081439	G1	MPS1	2.04773	9.87003
AGCGGTCCATGGTTGT-1_1_1	HCC1	HCC	3	Epithelial cell	3	-0.0246525	-0.0677005	G1	MPS1	-0.751366	-4.62511
AGCGGTCGTAATAGCA-1_1_1	HCC1	HCC	5	Epithelial cell	5	0.00873108	-0.067407	S	MPS2	0.274797	5.68008
AGCGGTCGTATGCTTG-1_1_1	HCC1	HCC	1	Epithelial cell	1	-0.00846963	-0.0986497	G1	MPS1	-2.48022	-4.58875
AGCGGTCGTCAGAAGC-1_1_1	HCC1	HCC	0	Epithelial cell	0	-0.0458234	-0.069054	G1	MPS1	-5.19045	1.7514
AGCGGTCGTGACCAAG-1_1_1	HCC1	HCC	18	Epithelial cell	18	-0.000743693	-0.106441	G1	MPS2	9.76647	1.56675
AGCGGTCTCCTAAGTG-1_1_1	HCC1	HCC	2	Epithelial cell	2	-0.0797732	-0.0415731	G1	MPS1	-4.22009	-4.77169
AGCGGTCTCGCTAGCG-1_1_1	HCC1	HCC	25	Epithelial cell	25	-0.0734413	-0.0852288	G1	MPS1	-2.32	6.50292
AGCGTATAGAACTGTA-1_1_1	HCC1	HCC	7	Epithelial cell	7	0.0213728	-0.00788419	S	MPS1	-4.74863	5.41805
AGCGTATAGAGCAATT-1_1_1	HCC1	HCC	1	Epithelial cell	1	-0.0136734	-0.0739627	G1	MPS1	-2.20703	-4.60901
AGCGTATAGCTATGCT-1_1_1	HCC1	HCC	2	Epithelial cell	2	-0.0496869	-0.0459581	G1	MPS1	-4.11797	-4.73779
AGCGTATAGCTGAACG-1_1_1	HCC1	HCC	4	Epithelial cell	4	0.0168815	-0.0445336	S	MPS1	-5.26115	5.2761
AGCGTATAGTACGCGA-1_1_1	HCC1	HCC	40	Epithelial cell	40	0.0665484	0.00228921	S	MPS1	-6.01943	5.46778
AGCGTATAGTGCTGCC-1_1_1	HCC1	HCC	19	Epithelial cell	19	-0.0559323	-0.104364	G1	MPS1	-2.06693	-5.77336
AGCGTATCAACCGCCA-1_1_1	HCC1	HCC	17	Epithelial cell	17	0.0778158	0.00289512	S	MPS2	2.87617	-5.29642
AGCGTATCACCCATGG-1_1_1	HCC1	HCC	1	Epithelial cell	1	-0.0486592	-0.0925633	G1	MPS1	-0.991191	-3.944
AGCGTATCATGGGAAC-1_1_1	HCC1	HCC	11	Epithelial cell	11	-0.0591518	-0.0971898	G1	MPS1	-3.21104	2.03175
AGCGTATGTATAGGGC-1_1_1	HCC1	HCC	4	Epithelial cell	4	-0.0376083	-0.0226036	G1	MPS1	-2.76337	5.70214
AGCGTATGTCAAACTC-1_1_1	HCC1	HCC	1	Epithelial cell	1	0.0392688	-0.117151	S	MPS1	-1.30032	-5.5313
AGCGTATGTCATCGGC-1_1_1	HCC1	HCC	5	Epithelial cell	5	-0.00386783	-0.0358743	G1	MPS2	-0.814682	6.33439
AGCGTATGTCGTCTTC-1_1_1	HCC1	HCC	12	Epithelial cell	12	0.188826	0.366445	G2M	MPS1	11.4447	-1.12527
AGCGTATGTGTAAGTA-1_1_1	HCC1	HCC	2	Epithelial cell	2	-0.0577826	-0.0782015	G1	MPS1	-3.302	-4.16286
AGCGTATGTGTGACCC-1_1_1	HCC1	HCC	14	Epithelial cell	14	-0.0702197	-0.0806995	G1	MPS2	-1.02376	-1.55761
AGCGTATGTTAAGACA-1_1_1	HCC1	HCC	20	Epithelial cell	20	-0.0444963	-0.0343792	G1	MPS2	1.65417	5.78196
AGCGTATGTTGTACAC-1_1_1	HCC1	HCC	2	Epithelial cell	2	-0.0463399	-0.102082	G1	MPS1	-4.14231	-4.72019
AGCGTATTCAACCAAC-1_1_1	HCC1	HCC	21	Epithelial cell	21	-0.0319514	-0.0416885	G1	MPS1	1.68637	9.08572
AGCGTATTCCGCGGTA-1_1_1	HCC1	HCC	0	Epithelial cell	0	-0.0498883	-0.0807914	G1	MPS1	-6.01969	2.15221
AGCGTATTCTCAAGTG-1_1_1	HCC1	HCC	15	Epithelial cell	15	0.0198231	0.502576	G2M	MPS2	10.4225	-2.00891
AGCGTATTCTCGTTTA-1_1_1	HCC1	HCC	1	Epithelial cell	1	-0.0387682	-0.0937224	G1	MPS1	-2.19197	-4.34864
AGCGTATTCTGCGACG-1_1_1	HCC1	HCC	40	Epithelial cell	40	-0.0711026	-0.0926842	G1	MPS1	-4.5145	5.93331
AGCGTATTCTTACCGC-1_1_1	HCC1	HCC	2	Epithelial cell	2	-0.0443494	-0.113743	G1	MPS1	-4.22616	-4.99953
AGCGTCGAGAAAGTGG-1_1_1	HCC1	HCC	15	Epithelial cell	15	-0.0538983	0.438119	G2M	MPS2	10.0054	-1.52679
AGCGTCGAGCGTTGCC-1_1_1	HCC1	HCC	5	Epithelial cell	5	-0.0190642	-0.0908831	G1	MPS2	0.202334	5.49387
AGCGTCGCACAGCCCA-1_1_1	HCC1	HCC	0	Epithelial cell	0	-0.0191578	-0.0875352	G1	MPS1	-5.95054	1.94408
AGCGTCGCATAGTAAG-1_1_1	HCC1	HCC	3	Epithelial cell	3	-0.013308	-0.0660751	G1	MPS1	0.15257	-4.62259
AGCGTCGGTAACGACG-1_1_1	HCC1	HCC	3	Epithelial cell	3	-0.0137141	-0.0681846	G1	MPS1	-0.217071	-4.78892
AGCGTCGGTCAACATC-1_1_1	HCC1	HCC	2	Epithelial cell	2	-0.00132923	-0.0582834	G1	MPS1	-3.74759	-5.47663
AGCGTCGGTCTGGAGA-1_1_1	HCC1	HCC	19	Epithelial cell	19	-0.0683656	-0.067757	G1	MPS1	-0.782503	-6.00371
AGCGTCGGTGAAGGCT-1_1_1	HCC1	HCC	1	Epithelial cell	1	-0.0253861	-0.0265709	G1	MPS1	-0.930054	-4.70431
AGCGTCGTCAGGATCT-1_1_1	HCC1	HCC	2	Epithelial cell	2	-0.0217406	-0.0974618	G1	MPS1	-3.60933	-5.55889
AGCGTCGTCATGCAAC-1_1_1	HCC1	HCC	23	Epithelial cell	23	0.158856	0.0156276	S	MPS1	4.6718	-4.82776
AGCGTCGTCCCGGATG-1_1_1	HCC1	HCC	1	Epithelial cell	1	-0.0170235	-0.0808131	G1	MPS1	0.552403	-5.30343
AGCGTCGTCTCTGAGA-1_1_1	HCC1	HCC	1	Epithelial cell	1	-0.0345022	-0.0479852	G1	MPS1	-2.48381	-5.71621
AGCGTCGTCTTCAACT-1_1_1	HCC1	HCC	19	Epithelial cell	19	-0.00411975	-0.101398	G1	MPS1	-1.46568	-5.63953
AGCTCCTAGAACAACT-1_1_1	HCC1	HCC	4	Epithelial cell	4	-0.00449416	-0.0802942	G1	MPS1	-3.86476	5.67404
AGCTCCTAGAACTGTA-1_1_1	HCC1	HCC	1	Epithelial cell	1	-0.0631289	-0.0628084	G1	MPS1	-0.789714	-4.15262
AGCTCCTAGAGTAATC-1_1_1	HCC1	HCC	20	Epithelial cell	20	-0.0359921	-0.0986995	G1	MPS2	0.793962	5.59941
AGCTCCTAGCGATTCT-1_1_1	HCC1	HCC	1	Epithelial cell	1	-0.0281688	-0.0584545	G1	MPS1	0.664881	-5.32206
AGCTCCTAGCGCTTAT-1_1_1	HCC1	HCC	21	Epithelial cell	21	-0.0188838	-0.0835138	G1	MPS1	1.95272	10.139
AGCTCCTAGCTTATCG-1_1_1	HCC1	HCC	16	Epithelial cell	16	-0.0614275	-0.101791	G1	MPS1	8.55546	7.48366
AGCTCCTAGGACACCA-1_1_1	HCC1	HCC	1	Epithelial cell	1	-0.00951697	-0.0172141	G1	MPS1	1.2259	-4.04689
AGCTCCTAGTCCGGTC-1_1_1	HCC1	HCC	7	Epithelial cell	7	0.0220254	-0.0999515	S	MPS1	-5.89217	3.29451
AGCTCCTCAAATTGCC-1_1_1	HCC1	HCC	34	Epithelial cell	34	-0.0683831	-0.12107	G1	MPS1	-4.6737	3.68265
AGCTCCTCACGAAATA-1_1_1	HCC1	HCC	21	Epithelial cell	21	-0.0346176	0.00519032	G2M	MPS1	0.683167	9.3741
AGCTCCTCATTCGACA-1_1_1	HCC1	HCC	25	Epithelial cell	25	-0.0585123	-0.0777176	G1	MPS1	-1.73951	6.13836
AGCTCCTGTACATCCA-1_1_1	HCC1	HCC	16	Epithelial cell	16	-0.042564	-0.117891	G1	MPS1	8.64102	7.45417
AGCTCCTGTCATATCG-1_1_1	HCC1	HCC	30	Epithelial cell	30	-0.0800417	-0.0725283	G1	MPS2	3.07193	3.23928
AGCTCCTGTGGCCCTA-1_1_1	HCC1	HCC	4	Epithelial cell	4	-0.0652284	-0.0709491	G1	MPS1	-2.76934	4.17923
AGCTCCTGTTCCCTTG-1_1_1	HCC1	HCC	0	Epithelial cell	0	-0.0690624	-0.079515	G1	MPS1	-5.63934	2.27917
AGCTCCTGTTGTACAC-1_1_1	HCC1	HCC	7	Epithelial cell	7	-0.0597558	-0.0797233	G1	MPS1	-4.4175	4.02259
AGCTCCTTCCGCGGTA-1_1_1	HCC1	HCC	16	Epithelial cell	16	-0.0507922	0.032464	G2M	MPS1	8.92855	7.02209
AGCTCCTTCCGGGTGT-1_1_1	HCC1	HCC	21	Epithelial cell	21	-0.0214347	-0.101463	G1	MPS1	1.88792	9.85928
AGCTCCTTCCTAAGTG-1_1_1	HCC1	HCC	30	Epithelial cell	30	0.00725978	0.0310997	G2M	MPS2	2.85596	3.38267
AGCTCCTTCCTTTCGG-1_1_1	HCC1	HCC	18	Epithelial cell	18	-0.00289789	-0.0673978	G1	MPS2	10.0412	1.78461
AGCTCCTTCGCGTTTC-1_1_1	HCC1	HCC	1	Epithelial cell	1	-0.0517469	-0.0690367	G1	MPS1	-1.64007	-4.02215
AGCTCCTTCGTAGGTT-1_1_1	HCC1	HCC	11	Epithelial cell	11	-0.0434272	-0.102816	G1	MPS1	-3.90229	1.03448
AGCTCCTTCTACCAGA-1_1_1	HCC1	HCC	9	Epithelial cell	9	-0.0355355	-0.0754545	G1	MPS1	-2.17418	-5.79184
AGCTCTCAGAAACGAG-1_1_1	HCC1	HCC	9	Epithelial cell	9	0.0053596	-0.0662143	S	MPS1	-0.832709	-6.41175
AGCTCTCAGACTGGGT-1_1_1	HCC1	HCC	11	Epithelial cell	11	-0.0268993	-0.0455692	G1	MPS1	-3.76615	0.482881
AGCTCTCAGAGTGACC-1_1_1	HCC1	HCC	4	Epithelial cell	4	-0.0357086	-0.105348	G1	MPS1	-2.41825	5.04002
AGCTCTCAGGCTAGCA-1_1_1	HCC1	HCC	1	Epithelial cell	1	-0.0634249	-0.0934251	G1	MPS1	-1.35624	-3.91802
AGCTCTCAGTACACCT-1_1_1	HCC1	HCC	5	Epithelial cell	5	-0.0532489	-0.0480711	G1	MPS2	0.881814	5.27792
AGCTCTCAGTAGTGCG-1_1_1	HCC1	HCC	7	Epithelial cell	7	-0.0404413	-0.0855294	G1	MPS1	-5.00498	4.9795
AGCTCTCAGTGGGTTG-1_1_1	HCC1	HCC	2	Epithelial cell	2	-0.0459807	-0.0611162	G1	MPS1	-3.43781	-5.25937
AGCTCTCAGTGTGAAT-1_1_1	HCC1	HCC	0	Epithelial cell	0	0.00791542	-0.136679	S	MPS1	-5.90335	2.12678
AGCTCTCCAACACCCG-1_1_1	HCC1	HCC	11	Epithelial cell	11	0.0170022	-0.0880591	S	MPS1	-3.52631	0.727725
AGCTCTCCAAGCGTAG-1_1_1	HCC1	HCC	4	Epithelial cell	4	-0.0275196	-0.0620084	G1	MPS1	-2.06017	6.10522
AGCTCTCCAAGTCTGT-1_1_1	HCC1	HCC	1	Epithelial cell	1	-0.0249673	-0.0404156	G1	MPS1	-2.47186	-4.13659
AGCTCTCCAAGTTGTC-1_1_1	HCC1	HCC	2	Epithelial cell	2	-0.0179415	-0.0675979	G1	MPS1	-4.33745	-4.451
AGCTCTCCACAGATTC-1_1_1	HCC1	HCC	7	Epithelial cell	7	0.0280235	-0.0965492	S	MPS1	-6.10469	4.07011
AGCTCTCCACATGGGA-1_1_1	HCC1	HCC	16	Epithelial cell	16	-0.00979621	-0.0949812	G1	MPS1	8.63766	6.58107
AGCTCTCCAGACGTAG-1_1_1	HCC1	HCC	2	Epithelial cell	2	-0.0644244	-0.0239913	G1	MPS1	-4.44735	-4.96564
AGCTCTCCAGTGGAGT-1_1_1	HCC1	HCC	1	Epithelial cell	1	-0.00306916	-0.099564	G1	MPS1	-2.42785	-4.71429
AGCTCTCCATAACCTG-1_1_1	HCC1	HCC	21	Epithelial cell	21	-0.0341435	-0.062836	G1	MPS1	1.35057	9.27818
AGCTCTCGTCCAACTA-1_1_1	HCC1	HCC	0	Epithelial cell	0	-0.0442556	-0.00770089	G1	MPS1	-6.82748	3.45595
AGCTCTCGTCTCCCTA-1_1_1	HCC1	HCC	16	Epithelial cell	16	0.0107467	-0.0748901	S	MPS1	8.50841	7.05576
AGCTCTCGTGTGTGCC-1_1_1	HCC1	HCC	0	Epithelial cell	0	-0.0263656	-0.0944708	G1	MPS1	-5.0822	2.18276
AGCTCTCGTGTTCGAT-1_1_1	HCC1	HCC	30	Epithelial cell	30	-0.0479616	-0.0834161	G1	MPS2	2.84624	3.24549
AGCTCTCTCAAAGTAG-1_1_1	HCC1	HCC	1	Epithelial cell	1	-0.0387358	-0.0189115	G1	MPS1	0.311247	-5.92197
AGCTCTCTCAGCGATT-1_1_1	HCC1	HCC	9	Epithelial cell	9	0.00169177	-0.0242508	S	MPS1	-1.59323	-6.22729
AGCTCTCTCCGTTGTC-1_1_1	HCC1	HCC	11	Epithelial cell	11	-0.0315883	-0.12632	G1	MPS1	-3.51622	2.27523
AGCTCTCTCCTAAGTG-1_1_1	HCC1	HCC	1	Epithelial cell	1	-0.0315379	-0.0442296	G1	MPS1	1.36893	-4.55524
AGCTCTCTCGCAAACT-1_1_1	HCC1	HCC	1	Epithelial cell	1	-0.048687	-0.0631857	G1	MPS1	-1.84926	-4.08116
AGCTCTCTCTTAGAGC-1_1_1	HCC1	HCC	3	Epithelial cell	3	0.0243428	-0.0852157	S	MPS1	-0.83088	-5.14564
AGCTTGAAGCCGTCGT-1_1_1	HCC1	HCC	2	Epithelial cell	2	-0.0696744	-0.0884447	G1	MPS1	-3.88024	-5.83855
AGCTTGAAGGCTAGGT-1_1_1	HCC1	HCC	5	Epithelial cell	5	-0.0556807	0.020142	G2M	MPS2	1.40659	4.97909
AGCTTGAAGTCAAGCG-1_1_1	HCC1	HCC	9	Epithelial cell	9	0.102465	-0.0768722	S	MPS1	-1.63911	-6.19301
AGCTTGACAAACTGCT-1_1_1	HCC1	HCC	1	Epithelial cell	1	-0.0339272	-0.0657544	G1	MPS1	-1.93946	-4.57808
AGCTTGACAAAGCGGT-1_1_1	HCC1	HCC	19	Epithelial cell	19	-0.0497916	-0.0343707	G1	MPS1	-2.13292	-5.97115
AGCTTGACACAGGTTT-1_1_1	HCC1	HCC	1	Epithelial cell	1	-0.00843578	-0.081146	G1	MPS1	-0.56451	-5.44083
AGCTTGACAGCCTTTC-1_1_1	HCC1	HCC	0	Epithelial cell	0	-0.076704	-0.110914	G1	MPS1	-5.98656	2.81035
AGCTTGACAGTGACAG-1_1_1	HCC1	HCC	1	Epithelial cell	1	-0.0176219	-0.00351117	G1	MPS1	0.210458	-3.39137
AGCTTGACATGACATC-1_1_1	HCC1	HCC	1	Epithelial cell	1	-0.0358038	-0.0482178	G1	MPS1	-2.23052	-4.69482
AGCTTGAGTAGCCTCG-1_1_1	HCC1	HCC	0	Epithelial cell	0	0.0384261	-0.091503	S	MPS1	-6.18071	2.58836
AGCTTGAGTATGGTTC-1_1_1	HCC1	HCC	7	Epithelial cell	7	-0.0347978	-0.0511594	G1	MPS1	-5.10962	4.17808
AGCTTGATCAACGCTA-1_1_1	HCC1	HCC	1	Epithelial cell	1	-0.0145829	-0.0435354	G1	MPS1	-1.57935	-4.48507
AGCTTGATCCACGCAG-1_1_1	HCC1	HCC	8	Epithelial cell	8	-0.0666096	-0.137394	G1	MPS2	-1.93096	3.98926
AGCTTGATCCTTTCGG-1_1_1	HCC1	HCC	2	Epithelial cell	2	-0.0269059	-0.0556446	G1	MPS1	-2.80445	-4.46058
AGCTTGATCGTCTGCT-1_1_1	HCC1	HCC	0	Epithelial cell	0	-0.018572	-0.0940125	G1	MPS1	-4.92111	1.57114
AGCTTGATCTAGCACA-1_1_1	HCC1	HCC	3	Epithelial cell	3	0.0528499	-0.0990939	S	MPS1	0.535824	-4.0906
AGCTTGATCTTACCTA-1_1_1	HCC1	HCC	4	Epithelial cell	4	-0.0503191	-0.0634044	G1	MPS1	-3.61907	5.39591
AGGCCACAGAATTGTG-1_1_1	HCC1	HCC	3	Epithelial cell	3	-0.0514825	-0.0264518	G1	MPS1	-0.247941	-3.65427
AGGCCACAGCGGATCA-1_1_1	HCC1	HCC	5	Epithelial cell	5	-0.00295908	-0.10186	G1	MPS2	-0.132343	5.42918
AGGCCACAGCTCCTTC-1_1_1	HCC1	HCC	28	Epithelial cell	28	0.061253	-0.0771548	S	MPS1	-3.87837	4.03228
AGGCCACAGCTGCGAA-1_1_1	HCC1	HCC	16	Epithelial cell	16	-0.0567433	-0.050002	G1	MPS1	8.48392	6.51756
AGGCCACCAATGCCAT-1_1_1	HCC1	HCC	0	Epithelial cell	0	-0.0144717	-0.122846	G1	MPS1	-5.9188	1.80167
AGGCCACCACAGTCGC-1_1_1	HCC1	HCC	6	Epithelial cell	6	-0.00771473	-0.121153	G1	MPS1	2.07287	-1.22057
AGGCCACCACCAGCAC-1_1_1	HCC1	HCC	4	Epithelial cell	4	-0.0622707	-0.0872375	G1	MPS1	-3.36087	3.78791
AGGCCACCACTACAGT-1_1_1	HCC1	HCC	7	Epithelial cell	7	-0.00295458	-0.036785	G1	MPS1	-5.64806	4.83342
AGGCCACCAGCATGAG-1_1_1	HCC1	HCC	16	Epithelial cell	16	-0.0254611	-0.0906658	G1	MPS1	8.5799	6.42338
AGGCCACCATCTCCCA-1_1_1	HCC1	HCC	9	Epithelial cell	9	0.0477908	-0.0688263	S	MPS1	-0.96606	-6.4191
AGGCCACCATGGTCTA-1_1_1	HCC1	HCC	5	Epithelial cell	5	0.0506057	-0.0877215	S	MPS2	0.638039	5.67667
AGGCCACCATGTCCTC-1_1_1	HCC1	HCC	7	Epithelial cell	7	-0.0241534	-0.142485	G1	MPS1	-5.15212	3.76767
AGGCCACGTATTACCG-1_1_1	HCC1	HCC	1	Epithelial cell	1	-0.0537589	-0.0394801	G1	MPS1	-1.08937	-4.12189
AGGCCACGTCTGGTCG-1_1_1	HCC1	HCC	4	Epithelial cell	4	-0.0639107	-0.118688	G1	MPS1	-3.53412	4.03861
AGGCCACGTGCCTGGT-1_1_1	HCC1	HCC	2	Epithelial cell	2	-0.0118088	-0.0823221	G1	MPS1	-4.04683	-5.75597
AGGCCACGTTTGTGTG-1_1_1	HCC1	HCC	4	Epithelial cell	4	-0.0088939	-0.0534413	G1	MPS1	-3.1704	4.99162
AGGCCACTCACCGGGT-1_1_1	HCC1	HCC	0	Epithelial cell	0	0.0021777	-0.0950683	S	MPS1	-5.59166	1.50273
AGGCCACTCCGCTGTT-1_1_1	HCC1	HCC	35	Epithelial cell	35	-0.0018479	-0.0566574	G1	MPS1	-6.38862	4.53744
AGGCCACTCCGTCAAA-1_1_1	HCC1	HCC	4	Epithelial cell	4	-0.0362738	-0.0892495	G1	MPS1	-3.37262	5.21311
AGGCCACTCGTGGTCG-1_1_1	HCC1	HCC	4	Epithelial cell	4	-0.0398145	-0.0605199	G1	MPS1	-3.14027	4.20755
AGGCCACTCTGGGCCA-1_1_1	HCC1	HCC	1	Epithelial cell	1	-0.000181963	-0.0719604	G1	MPS1	-1.22167	-5.34145
AGGCCGTAGAGACTAT-1_1_1	HCC1	HCC	4	Epithelial cell	4	-0.0929095	-0.0948207	G1	MPS1	-2.59185	5.45031
AGGCCGTAGCGGATCA-1_1_1	HCC1	HCC	8	Epithelial cell	8	-0.0661621	-0.0607372	G1	MPS2	-0.479112	3.66454
AGGCCGTAGCTGAAAT-1_1_1	HCC1	HCC	1	Epithelial cell	1	-0.0388101	-0.110059	G1	MPS1	0.848643	-3.76253
AGGCCGTAGGCTAGAC-1_1_1	HCC1	HCC	7	Epithelial cell	7	-0.10576	-0.0823147	G1	MPS1	-5.26056	4.15166
AGGCCGTAGGTGCAAC-1_1_1	HCC1	HCC	2	Epithelial cell	2	-0.0578648	-0.0985423	G1	MPS1	-3.53021	-4.3988
AGGCCGTCAAAGGCGT-1_1_1	HCC1	HCC	1	Epithelial cell	1	-0.0414547	-0.0515471	G1	MPS1	-0.91595	-5.80073
AGGCCGTCAACGCACC-1_1_1	HCC1	HCC	11	Epithelial cell	11	0.00473101	-0.128964	S	MPS1	-4.46808	2.53772
AGGCCGTCAATGGAAT-1_1_1	HCC1	HCC	10	Epithelial cell	10	-0.00225431	-0.0961495	G1	MPS1	-3.03722	-1.96
AGGCCGTCAATGTTGC-1_1_1	HCC1	HCC	18	Epithelial cell	18	-0.0659888	0.0612658	G2M	MPS2	10.1172	0.942567
AGGCCGTCAGCATGAG-1_1_1	HCC1	HCC	20	Epithelial cell	20	0.0478355	-0.0768465	S	MPS2	1.65866	5.49509
AGGCCGTCAGTTTACG-1_1_1	HCC1	HCC	4	Epithelial cell	4	-0.0801395	-0.105628	G1	MPS1	-3.18789	6.10462
AGGCCGTCATCGGACC-1_1_1	HCC1	HCC	12	Epithelial cell	12	0.100656	0.555025	G2M	MPS1	10.5606	-1.02879
AGGCCGTGTCGCCATG-1_1_1	HCC1	HCC	12	Epithelial cell	12	0.195258	0.101382	S	MPS1	11.949	-0.393407
AGGCCGTGTGGTAACG-1_1_1	HCC1	HCC	4	Epithelial cell	4	-0.0419924	-0.0863089	G1	MPS1	-3.2958	5.88877
AGGCCGTGTTAGTGGG-1_1_1	HCC1	HCC	6	Epithelial cell	6	-0.0633874	-0.076909	G1	MPS1	1.77073	-1.66758
AGGCCGTTCAGTGCAT-1_1_1	HCC1	HCC	1	Epithelial cell	1	0.0595579	-0.0921809	S	MPS1	-0.691114	-5.44304
AGGCCGTTCCGCAGTG-1_1_1	HCC1	HCC	4	Epithelial cell	4	-0.0681597	-0.0906489	G1	MPS1	-3.47683	4.89222
AGGCCGTTCCTTTCGG-1_1_1	HCC1	HCC	21	Epithelial cell	21	-0.0411114	-0.127267	G1	MPS1	1.67701	10.0335
AGGCCGTTCGTCCGTT-1_1_1	HCC1	HCC	1	Epithelial cell	1	0.0142695	-0.0778184	S	MPS1	-1.37962	-5.76141
AGGGAGTAGTCGTACT-1_1_1	HCC1	HCC	1	Epithelial cell	1	-0.0376105	-0.103166	G1	MPS1	-1.95722	-4.84186
AGGGAGTAGTCTCCTC-1_1_1	HCC1	HCC	2	Epithelial cell	2	-0.0348863	-0.0673948	G1	MPS1	-3.83298	-4.25076
AGGGAGTCAAGGTGTG-1_1_1	HCC1	HCC	3	Epithelial cell	3	-0.0331426	-0.0560831	G1	MPS1	-0.314617	-4.0687
AGGGAGTCACTACAGT-1_1_1	HCC1	HCC	4	Epithelial cell	4	-0.0463838	-0.079634	G1	MPS1	-3.22068	5.33264
AGGGAGTCATTTGCTT-1_1_1	HCC1	HCC	3	Epithelial cell	3	-0.0446079	-0.0358631	G1	MPS1	-0.0571517	-4.92293
AGGGAGTGTAATAGCA-1_1_1	HCC1	HCC	1	Epithelial cell	1	-0.0500047	-0.0809799	G1	MPS1	-0.651868	-4.89382
AGGGAGTGTCAAAGCG-1_1_1	HCC1	HCC	0	Epithelial cell	0	-0.000709137	-0.132378	G1	MPS1	-5.19177	2.18208
AGGGAGTGTCTCCACT-1_1_1	HCC1	HCC	4	Epithelial cell	4	-0.0586426	-0.0826967	G1	MPS1	-2.74037	6.2061
AGGGAGTGTGCCTGCA-1_1_1	HCC1	HCC	1	Epithelial cell	1	-0.0505856	-0.0850661	G1	MPS1	0.264583	-4.22574
AGGGAGTTCCAATGGT-1_1_1	HCC1	HCC	1	Epithelial cell	1	-0.0314357	-0.0847115	G1	MPS1	-1.69533	-4.30685
AGGGAGTTCGTCACGG-1_1_1	HCC1	HCC	5	Epithelial cell	5	-0.0660445	-0.112307	G1	MPS2	0.139938	5.41403
AGGGATGAGAGCCTAG-1_1_1	HCC1	HCC	6	Epithelial cell	6	-0.0283403	-0.0320888	G1	MPS1	2.0005	-1.41585
AGGGATGAGATCCGAG-1_1_1	HCC1	HCC	2	Epithelial cell	2	-0.026543	-0.0899997	G1	MPS1	-4.26638	-4.59777
AGGGATGAGCGTGAGT-1_1_1	HCC1	HCC	20	Epithelial cell	20	-0.0878426	-0.0548895	G1	MPS2	0.523385	6.5199
AGGGATGAGCTGAAAT-1_1_1	HCC1	HCC	0	Epithelial cell	0	-0.0661952	-0.0586114	G1	MPS1	-5.04238	2.10543
AGGGATGAGTACGTTC-1_1_1	HCC1	HCC	0	Epithelial cell	0	-0.0373719	-0.0937768	G1	MPS1	-6.43687	1.92857
AGGGATGAGTGACTCT-1_1_1	HCC1	HCC	21	Epithelial cell	21	-0.100028	-0.126513	G1	MPS1	1.55566	9.94421
AGGGATGCAAAGGTGC-1_1_1	HCC1	HCC	2	Epithelial cell	2	-0.0592715	-0.0762272	G1	MPS1	-4.124	-5.49443
AGGGATGCAACACCCG-1_1_1	HCC1	HCC	1	Epithelial cell	1	-0.0534572	-0.0453276	G1	MPS1	-2.4889	-4.83223
AGGGATGCACGGCGTT-1_1_1	HCC1	HCC	0	Epithelial cell	0	-0.0283744	-0.0952402	G1	MPS1	-5.52606	1.10465
AGGGATGCATTAGGCT-1_1_1	HCC1	HCC	7	Epithelial cell	7	-0.0569434	-0.0600683	G1	MPS1	-5.91211	2.99143
AGGGATGGTCAGATAA-1_1_1	HCC1	HCC	19	Epithelial cell	19	-0.0207386	-0.0946279	G1	MPS1	-1.3486	-5.49165
AGGGATGGTGTGGCTC-1_1_1	HCC1	HCC	2	Epithelial cell	2	-0.0475202	-0.0877228	G1	MPS1	-3.31159	-3.99278
AGGGATGGTTCCGTCT-1_1_1	HCC1	HCC	20	Epithelial cell	20	-0.0223694	-0.109208	G1	MPS2	0.54476	5.97726
AGGGATGGTTGGACCC-1_1_1	HCC1	HCC	8	Epithelial cell	8	-0.0582544	-0.105235	G1	MPS2	-1.61695	3.41302
AGGGATGTCAGCAACT-1_1_1	HCC1	HCC	0	Epithelial cell	0	-0.047132	-0.0910075	G1	MPS1	-6.50435	2.80258
AGGGATGTCCTAAGTG-1_1_1	HCC1	HCC	12	Epithelial cell	12	0.0672149	0.317034	G2M	MPS1	10.7778	-0.945958
AGGGATGTCGGCGCTA-1_1_1	HCC1	HCC	9	Epithelial cell	9	-0.0317973	-0.0676487	G1	MPS1	-3.52449	-5.24033
AGGGATGTCTACTTAC-1_1_1	HCC1	HCC	21	Epithelial cell	21	-0.0659113	-0.0539913	G1	MPS1	1.18322	9.92247
AGGGATGTCTTTCCTC-1_1_1	HCC1	HCC	0	Epithelial cell	0	-0.00874979	-0.109965	G1	MPS1	-6.25579	2.39187
AGGGTGAAGACGACGT-1_1_1	HCC1	HCC	23	Epithelial cell	23	0.150024	0.0651558	S	MPS1	4.76464	-4.8558
AGGGTGAAGACGCACA-1_1_1	HCC1	HCC	7	Epithelial cell	7	-0.0298142	-0.0841639	G1	MPS1	-4.94412	3.58334
AGGGTGAAGATGGGTC-1_1_1	HCC1	HCC	1	Epithelial cell	1	0.038158	-0.115912	S	MPS1	-0.748211	-4.30435
AGGGTGAAGGCATGGT-1_1_1	HCC1	HCC	0	Epithelial cell	0	-0.0448467	-0.0685307	G1	MPS1	-5.09924	3.03417
AGGGTGAAGTGCTGCC-1_1_1	HCC1	HCC	15	Epithelial cell	15	-0.0597426	0.37914	G2M	MPS2	10.3484	-1.37061
AGGGTGACACACCGAC-1_1_1	HCC1	HCC	8	Epithelial cell	8	-0.0022962	-0.106361	G1	MPS2	-0.464285	3.66784
AGGGTGACACATCCGG-1_1_1	HCC1	HCC	11	Epithelial cell	11	-0.0658659	-0.109846	G1	MPS1	-2.93794	2.04023
AGGGTGACAGATAATG-1_1_1	HCC1	HCC	18	Epithelial cell	18	-0.0321948	-0.0594823	G1	MPS2	9.96744	1.91776
AGGGTGACAGGCTCAC-1_1_1	HCC1	HCC	16	Epithelial cell	16	-0.0243965	-0.1138	G1	MPS1	8.68324	6.52597
AGGGTGACATCGTCGG-1_1_1	HCC1	HCC	15	Epithelial cell	15	0.0691013	0.754908	G2M	MPS2	10.1102	-2.17055
AGGGTGACATTGGCGC-1_1_1	HCC1	HCC	1	Epithelial cell	1	-0.0244328	-0.051141	G1	MPS1	-1.71407	-5.03434
AGGGTGAGTATCTGCA-1_1_1	HCC1	HCC	7	Epithelial cell	7	-0.0318964	-0.0704023	G1	MPS1	-4.95469	5.01965
AGGGTGAGTTACAGAA-1_1_1	HCC1	HCC	4	Epithelial cell	4	0.000107549	-0.0460545	S	MPS1	-4.68279	5.63313
AGGGTGAGTTGTACAC-1_1_1	HCC1	HCC	22	Epithelial cell	22	-0.0514759	-0.0699356	G1	MPS2	0.306253	-6.13402
AGGGTGATCCAGAGGA-1_1_1	HCC1	HCC	1	Epithelial cell	1	-0.0590345	-0.110013	G1	MPS1	-1.58963	-5.60641
AGGGTGATCCCTTGCA-1_1_1	HCC1	HCC	2	Epithelial cell	2	-0.0596459	-0.0249464	G1	MPS1	-3.14122	-5.69339
AGGGTGATCGCTTGTC-1_1_1	HCC1	HCC	40	Epithelial cell	40	-0.0322969	-0.0412601	G1	MPS1	-4.46966	5.94009
AGGGTGATCTACTTAC-1_1_1	HCC1	HCC	0	Epithelial cell	0	-0.0644497	-0.0710026	G1	MPS1	-5.50176	3.07532
AGGGTGATCTATCCTA-1_1_1	HCC1	HCC	24	Epithelial cell	24	-0.00587346	0.625684	G2M	MPS2	4.11161	-6.61327
AGGGTGATCTTCGAGA-1_1_1	HCC1	HCC	25	Epithelial cell	25	-0.0620921	-0.0558295	G1	MPS1	-3.13564	5.31901
AGGTCATAGAAACCAT-1_1_1	HCC1	HCC	20	Epithelial cell	20	-0.0438025	0.00262218	G2M	MPS2	1.12412	5.3624
AGGTCATAGACGCAAC-1_1_1	HCC1	HCC	9	Epithelial cell	9	0.0128615	-0.0796267	S	MPS1	-0.725015	-6.11614
AGGTCATAGGGTCGAT-1_1_1	HCC1	HCC	1	Epithelial cell	1	-0.010689	-0.0780431	G1	MPS1	0.715371	-3.49993
AGGTCATAGTACGCGA-1_1_1	HCC1	HCC	2	Epithelial cell	2	0.00127838	-0.0124515	S	MPS1	-3.74284	-5.39996
AGGTCATCAAGCCATT-1_1_1	HCC1	HCC	8	Epithelial cell	8	-0.029	-0.0567848	G1	MPS2	-2.18143	3.33691
AGGTCATCAAGTTCTG-1_1_1	HCC1	HCC	6	Epithelial cell	6	-0.0331642	-0.065386	G1	MPS1	2.11642	-1.42438
AGGTCATCAATCCGAT-1_1_1	HCC1	HCC	2	Epithelial cell	2	-0.0281952	-0.121617	G1	MPS1	-3.23024	-4.67898
AGGTCATCACCAGCAC-1_1_1	HCC1	HCC	14	Epithelial cell	14	-0.015026	-0.0903382	G1	MPS2	-0.777648	-1.4385
AGGTCATCACCGGAAA-1_1_1	HCC1	HCC	5	Epithelial cell	5	-0.0344639	0.0146232	G2M	MPS2	0.336449	6.11548
AGGTCATCATGATCCA-1_1_1	HCC1	HCC	4	Epithelial cell	4	-0.0648383	-0.114453	G1	MPS1	-1.97215	5.20393
AGGTCATGTCTCTTAT-1_1_1	HCC1	HCC	0	Epithelial cell	0	-0.0230128	-0.0948541	G1	MPS1	-6.48176	3.15952
AGGTCATGTGATGTCT-1_1_1	HCC1	HCC	1	Epithelial cell	1	0.00240449	-0.0855204	S	MPS1	-1.94033	-5.86784
AGGTCATGTGCTTCTC-1_1_1	HCC1	HCC	16	Epithelial cell	16	-0.0164427	-0.0924921	G1	MPS1	8.97933	6.65214
AGGTCATTCAAGGCTT-1_1_1	HCC1	HCC	4	Epithelial cell	4	-0.0586573	-0.103153	G1	MPS1	-2.93231	5.31508
AGGTCATTCCTTTCTC-1_1_1	HCC1	HCC	0	Epithelial cell	0	-0.045278	-0.103141	G1	MPS1	-6.15983	1.59798
AGGTCATTCTTCAACT-1_1_1	HCC1	HCC	9	Epithelial cell	9	-0.0437731	-0.0258584	G1	MPS1	-1.72144	-5.79644
AGGTCCGAGGACAGCT-1_1_1	HCC1	HCC	2	Epithelial cell	2	-0.00931965	-0.0999832	G1	MPS1	-4.15999	-3.81127
AGGTCCGAGGACCACA-1_1_1	HCC1	HCC	16	Epithelial cell	16	-0.0473181	-0.0669953	G1	MPS1	8.534	7.43433
AGGTCCGAGTGTTTGC-1_1_1	HCC1	HCC	16	Epithelial cell	16	-0.0647584	-0.0553749	G1	MPS1	8.94673	6.6387
AGGTCCGCAAACTGTC-1_1_1	HCC1	HCC	12	Epithelial cell	12	0.115096	0.278228	G2M	MPS1	10.5051	-0.817876
AGGTCCGCAACACCTA-1_1_1	HCC1	HCC	8	Epithelial cell	8	-0.0535415	-0.119765	G1	MPS2	-1.48584	3.51224
AGGTCCGCAAGTCATC-1_1_1	HCC1	HCC	11	Epithelial cell	11	-0.0592625	-0.0857515	G1	MPS1	-2.2237	1.11912
AGGTCCGCACGGTAGA-1_1_1	HCC1	HCC	2	Epithelial cell	2	0.00931177	-0.0704446	S	MPS1	-4.16113	-5.46631
AGGTCCGCAGCTTCGG-1_1_1	HCC1	HCC	0	Epithelial cell	0	-0.0649269	-0.105133	G1	MPS1	-5.96763	1.8348
AGGTCCGGTCATATCG-1_1_1	HCC1	HCC	1	Epithelial cell	1	0.012581	-0.0629981	S	MPS1	-0.694019	-3.52672
AGGTCCGGTCATCCCT-1_1_1	HCC1	HCC	19	Epithelial cell	19	-0.0593908	-0.0561557	G1	MPS1	-1.77807	-5.81373
AGGTCCGGTCCAACTA-1_1_1	HCC1	HCC	1	Epithelial cell	1	-0.0203151	-0.0728823	G1	MPS1	-1.64348	-4.13888
AGGTCCGGTCGAAAGC-1_1_1	HCC1	HCC	1	Epithelial cell	1	-0.0500149	-0.0787524	G1	MPS1	0.250364	-4.05155
AGGTCCGGTCTGCCAG-1_1_1	HCC1	HCC	5	Epithelial cell	5	-0.0548796	-0.0997381	G1	MPS2	0.241685	6.00005
AGGTCCGGTTCCACTC-1_1_1	HCC1	HCC	2	Epithelial cell	2	0.00118124	-0.0639761	S	MPS1	-3.55376	-3.77336
AGGTCCGTCACGGTTA-1_1_1	HCC1	HCC	15	Epithelial cell	15	-0.00610036	0.374788	G2M	MPS2	10.5897	-1.29709
AGGTCCGTCCAGATCA-1_1_1	HCC1	HCC	7	Epithelial cell	7	-0.0292416	-0.0668649	G1	MPS1	-6.18934	4.3532
AGGTCCGTCCATGAGT-1_1_1	HCC1	HCC	9	Epithelial cell	9	0.0259052	-0.0701564	S	MPS1	-2.46259	-6.17445
AGGTCCGTCCCTAATT-1_1_1	HCC1	HCC	1	Epithelial cell	1	-0.0633425	-0.081557	G1	MPS1	0.143966	-3.75033
AGGTCCGTCGTACGGC-1_1_1	HCC1	HCC	1	Epithelial cell	1	-0.0338263	-0.0940561	G1	MPS1	1.15286	-3.80322
AGGTCCGTCTTATCTG-1_1_1	HCC1	HCC	0	Epithelial cell	0	-0.000758371	-0.0815169	G1	MPS1	-6.36116	1.71844
AGGTCCGTCTTTAGGG-1_1_1	HCC1	HCC	1	Epithelial cell	1	-0.0450642	-0.0607199	G1	MPS1	0.597612	-5.17468
AGTAGTCAGACAAAGG-1_1_1	HCC1	HCC	10	Epithelial cell	10	-0.0102542	-0.0442685	G1	MPS1	-1.32241	-2.00687
AGTAGTCCAGATTGCT-1_1_1	HCC1	HCC	4	Epithelial cell	4	-0.0251565	-0.0995195	G1	MPS1	-2.45903	5.91836
AGTAGTCCATCACGAT-1_1_1	HCC1	HCC	18	Epithelial cell	18	-0.0619676	-0.0853675	G1	MPS2	9.91479	1.49929
AGTAGTCCATCTATGG-1_1_1	HCC1	HCC	21	Epithelial cell	21	-0.0708848	-0.0440875	G1	MPS1	1.79068	10.1608
AGTAGTCGTAATCGTC-1_1_1	HCC1	HCC	0	Epithelial cell	0	-0.025647	-0.0808595	G1	MPS1	-6.03632	2.31763
AGTAGTCGTGAGCGAT-1_1_1	HCC1	HCC	8	Epithelial cell	8	-0.026123	-0.0843406	G1	MPS2	-1.34282	3.32688
AGTAGTCGTGATGATA-1_1_1	HCC1	HCC	35	Epithelial cell	35	-0.0154732	-0.0476621	G1	MPS1	-4.82255	5.81727
AGTAGTCGTGCACCAC-1_1_1	HCC1	HCC	5	Epithelial cell	5	0.0116137	-0.0786009	S	MPS2	0.796727	5.20618
AGTAGTCGTGGGTCAA-1_1_1	HCC1	HCC	1	Epithelial cell	1	-0.0647977	-0.0647482	G1	MPS1	-2.29819	-5.3225
AGTAGTCGTTTGTTTC-1_1_1	HCC1	HCC	1	Epithelial cell	1	-0.0335541	-0.0862524	G1	MPS1	0.135573	-5.47746
AGTAGTCTCACCTTAT-1_1_1	HCC1	HCC	4	Epithelial cell	4	-0.0610458	-0.128	G1	MPS1	-3.68744	5.59073
AGTAGTCTCGGCGGTT-1_1_1	HCC1	HCC	1	Epithelial cell	1	0.000392105	-0.107584	S	MPS1	-0.0754476	-3.77817
AGTAGTCTCGGCTACG-1_1_1	HCC1	HCC	1	Epithelial cell	1	-0.0160194	-0.122957	G1	MPS1	1.08524	-3.96485
AGTAGTCTCGGGAGTA-1_1_1	HCC1	HCC	0	Epithelial cell	0	-0.0649544	-0.0669353	G1	MPS1	-5.11992	2.18477
AGTAGTCTCGTTGACA-1_1_1	HCC1	HCC	3	Epithelial cell	3	-0.0454962	-0.0944804	G1	MPS1	0.238605	-4.24503
AGTAGTCTCTGGTTCC-1_1_1	HCC1	HCC	1	Epithelial cell	1	-0.0423533	-0.0558443	G1	MPS1	-0.270616	-5.50666
AGTAGTCTCTTGTACT-1_1_1	HCC1	HCC	2	Epithelial cell	2	-0.0300239	-0.0589734	G1	MPS1	-4.50429	-5.244
AGTCTTTAGATGTGTA-1_1_1	HCC1	HCC	1	Epithelial cell	1	0.00191724	-0.071602	S	MPS1	0.747333	-4.00644
AGTCTTTAGTGGAGAA-1_1_1	HCC1	HCC	0	Epithelial cell	0	-0.0346091	-0.0944354	G1	MPS1	-6.28768	2.27802
AGTCTTTAGTTAACGA-1_1_1	HCC1	HCC	0	Epithelial cell	0	-0.0299877	-0.0802241	G1	MPS1	-4.85273	2.04857
AGTCTTTCAAGCCGCT-1_1_1	HCC1	HCC	18	Epithelial cell	18	0.079416	0.00289453	S	MPS2	10.1711	2.31085
AGTCTTTCACATAACC-1_1_1	HCC1	HCC	26	Epithelial cell	26	0.000958431	0.00406667	G2M	MPS1	-3.04175	5.36253
AGTCTTTCATCCGTGG-1_1_1	HCC1	HCC	4	Epithelial cell	4	-0.0201428	-0.160523	G1	MPS1	-3.30104	4.92018
AGTCTTTGTACTTCTT-1_1_1	HCC1	HCC	1	Epithelial cell	1	-0.0367666	-0.0594551	G1	MPS1	-2.35654	-5.27421
AGTCTTTGTCAGATAA-1_1_1	HCC1	HCC	4	Epithelial cell	4	-0.0158079	-0.0805883	G1	MPS1	-3.4936	4.94961
AGTCTTTGTCTCACCT-1_1_1	HCC1	HCC	1	Epithelial cell	1	-0.00516945	-0.0720269	G1	MPS1	-1.2093	-4.65305
AGTCTTTGTTACCAGT-1_1_1	HCC1	HCC	6	Epithelial cell	6	-0.0278755	-0.0035272	G1	MPS1	1.3404	-2.9393
AGTCTTTGTTTGACAC-1_1_1	HCC1	HCC	8	Epithelial cell	8	0.0100304	-0.106229	S	MPS2	-1.50301	3.29663
AGTCTTTTCAAACCAC-1_1_1	HCC1	HCC	0	Epithelial cell	0	-0.0496566	-0.125753	G1	MPS1	-6.5271	2.1998
AGTCTTTTCCAGAAGG-1_1_1	HCC1	HCC	40	Epithelial cell	40	-0.0612871	-0.0912612	G1	MPS1	-3.91443	6.18838
AGTCTTTTCCCGACTT-1_1_1	HCC1	HCC	0	Epithelial cell	0	-0.0214708	-0.0909333	G1	MPS1	-4.3643	3.67571
AGTCTTTTCCTCGCAT-1_1_1	HCC1	HCC	20	Epithelial cell	20	-0.0610871	-0.0908233	G1	MPS2	0.710907	4.94637
AGTCTTTTCGCTAGCG-1_1_1	HCC1	HCC	26	Epithelial cell	26	0.104416	-0.011315	S	MPS1	-3.98887	2.4412
AGTCTTTTCTCTAAGG-1_1_1	HCC1	HCC	18	Epithelial cell	18	-0.00356975	-0.00495281	G1	MPS2	9.78644	2.4358
AGTGAGGAGACTAGGC-1_1_1	HCC1	HCC	5	Epithelial cell	5	-0.0717786	-0.0826273	G1	MPS2	-0.00196397	5.68865
AGTGAGGAGATGTGTA-1_1_1	HCC1	HCC	30	Epithelial cell	30	-0.0516168	-0.0716843	G1	MPS2	2.93519	3.25571
AGTGAGGAGGAGTCTG-1_1_1	HCC1	HCC	21	Epithelial cell	21	-0.0133359	-0.00614494	G1	MPS1	1.98273	10.0582
AGTGAGGCAAGCGAGT-1_1_1	HCC1	HCC	2	Epithelial cell	2	-0.00317012	-0.0870486	G1	MPS1	-4.25927	-5.90812
AGTGAGGCAGACGTAG-1_1_1	HCC1	HCC	0	Epithelial cell	0	-0.00458605	-0.0585975	G1	MPS1	-6.3883	2.18094
AGTGAGGCAGATGAGC-1_1_1	HCC1	HCC	7	Epithelial cell	7	0.00622885	-0.0490607	S	MPS1	-6.51738	3.99988
AGTGAGGCAGGGTACA-1_1_1	HCC1	HCC	6	Epithelial cell	6	-0.0123875	-0.05134	G1	MPS1	3.11182	-0.973673
AGTGAGGGTAGAGGAA-1_1_1	HCC1	HCC	4	Epithelial cell	4	-0.0466136	-0.0792419	G1	MPS1	-2.94915	4.88225
AGTGAGGGTTAAGACA-1_1_1	HCC1	HCC	8	Epithelial cell	8	-0.0642381	-0.108181	G1	MPS2	-0.525333	3.49524
AGTGAGGGTTGTCTTT-1_1_1	HCC1	HCC	2	Epithelial cell	2	0.0114016	-0.0950226	S	MPS1	-3.68776	-5.894
AGTGAGGTCACATAGC-1_1_1	HCC1	HCC	4	Epithelial cell	4	-0.0585434	-0.0248676	G1	MPS1	-3.11178	5.62647
AGTGAGGTCATTGCCC-1_1_1	HCC1	HCC	4	Epithelial cell	4	-0.063005	-0.0760497	G1	MPS1	-2.85296	4.07933
AGTGAGGTCCGAATGT-1_1_1	HCC1	HCC	25	Epithelial cell	25	-0.00732529	-0.0747302	G1	MPS1	-2.15804	6.29673
AGTGAGGTCTCGAGTA-1_1_1	HCC1	HCC	2	Epithelial cell	2	-0.00469009	-0.0849024	G1	MPS1	-4.35468	-5.61285
AGTGGGAAGACAGAGA-1_1_1	HCC1	HCC	8	Epithelial cell	8	-0.0225062	-0.0808182	G1	MPS2	-1.09745	3.54823
AGTGGGAAGATACACA-1_1_1	HCC1	HCC	3	Epithelial cell	3	-0.0348579	-0.0489517	G1	MPS1	0.641588	-4.43411
AGTGGGAAGCAGATCG-1_1_1	HCC1	HCC	5	Epithelial cell	5	-0.0674442	-0.125667	G1	MPS2	-0.122944	4.87592
AGTGGGAAGGATGGTC-1_1_1	HCC1	HCC	1	Epithelial cell	1	-0.0537243	-0.0881994	G1	MPS1	1.06428	-4.40237
AGTGGGAAGTGGGATC-1_1_1	HCC1	HCC	0	Epithelial cell	0	-0.0453699	-0.0871867	G1	MPS1	-5.32477	1.24107
AGTGGGAAGTGTCCAT-1_1_1	HCC1	HCC	0	Epithelial cell	0	-0.00590887	-0.0443932	G1	MPS1	-5.60726	1.88237
AGTGGGACAATGTAAG-1_1_1	HCC1	HCC	2	Epithelial cell	2	-0.0437708	-0.0616166	G1	MPS1	-4.22554	-4.93842
AGTGGGACACCTCGGA-1_1_1	HCC1	HCC	3	Epithelial cell	3	-0.0203341	-0.109174	G1	MPS1	-0.557165	-4.22031
AGTGGGACAGCCAGAA-1_1_1	HCC1	HCC	2	Epithelial cell	2	-0.0344567	-0.0765664	G1	MPS1	-4.39774	-4.78872
AGTGGGACAGGACGTA-1_1_1	HCC1	HCC	2	Epithelial cell	2	-0.0277421	-0.0850194	G1	MPS1	-3.31362	-4.93034
AGTGGGACAGTTCCCT-1_1_1	HCC1	HCC	5	Epithelial cell	5	-0.0712803	-0.138565	G1	MPS2	1.10621	4.9489
AGTGGGACATACTACG-1_1_1	HCC1	HCC	0	Epithelial cell	0	0.0147253	-0.0590333	S	MPS1	-6.47934	1.77074
AGTGGGAGTAGCTCCG-1_1_1	HCC1	HCC	21	Epithelial cell	21	0.0470634	-0.0934306	S	MPS1	1.13841	9.95847
AGTGGGAGTATAAACG-1_1_1	HCC1	HCC	7	Epithelial cell	7	-0.00888324	-0.0658015	G1	MPS1	-6.08947	4.78329
AGTGGGAGTCGTCTTC-1_1_1	HCC1	HCC	3	Epithelial cell	3	-0.0534751	-0.099644	G1	MPS1	-0.572433	-3.84134
AGTGGGAGTCGTGGCT-1_1_1	HCC1	HCC	21	Epithelial cell	21	-0.00813919	-0.113188	G1	MPS1	0.985906	9.52857
AGTGGGAGTGACCAAG-1_1_1	HCC1	HCC	2	Epithelial cell	2	-0.0208158	-0.0401022	G1	MPS1	-2.72207	-4.82727
AGTGGGAGTGCTTCTC-1_1_1	HCC1	HCC	14	Epithelial cell	14	-0.0570044	-0.0775059	G1	MPS2	1.38493	-3.67227
AGTGGGAGTTCGCGAC-1_1_1	HCC1	HCC	1	Epithelial cell	1	-0.0350857	-0.0856315	G1	MPS1	-2.11734	-4.46775
AGTGGGATCCTATTCA-1_1_1	HCC1	HCC	3	Epithelial cell	3	0.00896045	-0.07053	S	MPS1	-0.198361	-4.92333
AGTGGGATCCTCAACC-1_1_1	HCC1	HCC	7	Epithelial cell	7	-0.0386643	-0.0515804	G1	MPS1	-2.64649	5.09493
AGTGGGATCTGAAAGA-1_1_1	HCC1	HCC	2	Epithelial cell	2	-0.0338293	-0.0865516	G1	MPS1	-3.0405	-4.38743
AGTGTCAAGATCACGG-1_1_1	HCC1	HCC	11	Epithelial cell	11	-0.0409304	-0.138872	G1	MPS1	-1.8848	1.43647
AGTGTCAAGATGCCTT-1_1_1	HCC1	HCC	11	Epithelial cell	11	-0.0164292	-0.0331896	G1	MPS1	-4.64022	0.937602
AGTGTCAAGCCATCGC-1_1_1	HCC1	HCC	0	Epithelial cell	0	-0.00643667	-0.0588422	G1	MPS1	-6.44231	2.24787
AGTGTCAAGCTAGCCC-1_1_1	HCC1	HCC	3	Epithelial cell	3	0.00382324	-0.0996648	S	MPS1	-0.302995	-4.60829
AGTGTCAAGGCGCTCT-1_1_1	HCC1	HCC	0	Epithelial cell	0	0.00214141	-0.0975504	S	MPS1	-4.65655	3.14163
AGTGTCAAGTAGTGCG-1_1_1	HCC1	HCC	1	Epithelial cell	1	-0.067454	-0.0659049	G1	MPS1	0.584566	-4.02398
AGTGTCAAGTTAGGTA-1_1_1	HCC1	HCC	7	Epithelial cell	7	-0.0299573	-0.0616274	G1	MPS1	-5.2635	3.60299
AGTGTCACAAAGGAAG-1_1_1	HCC1	HCC	3	Epithelial cell	3	-0.0108184	-0.0666461	G1	MPS1	-1.15507	-5.1674
AGTGTCACACAAGACG-1_1_1	HCC1	HCC	4	Epithelial cell	4	0.0103555	-0.131278	S	MPS1	-3.55888	4.35436
AGTGTCACAGCTATTG-1_1_1	HCC1	HCC	4	Epithelial cell	4	-0.0444795	-0.0557802	G1	MPS1	-3.35856	5.64689
AGTGTCAGTAATCGTC-1_1_1	HCC1	HCC	1	Epithelial cell	1	0.00952661	-0.0626554	S	MPS1	0.386789	-5.31367
AGTGTCAGTACCAGTT-1_1_1	HCC1	HCC	7	Epithelial cell	7	-0.0299524	-0.115444	G1	MPS1	-4.69179	4.40377
AGTGTCAGTAGAAGGA-1_1_1	HCC1	HCC	2	Epithelial cell	2	-0.0508945	-0.0935771	G1	MPS1	-3.69967	-4.96109
AGTGTCAGTAGCTAAA-1_1_1	HCC1	HCC	1	Epithelial cell	1	-0.0193098	-0.0456513	G1	MPS1	-2.34734	-4.9339
AGTGTCAGTGGCAAAC-1_1_1	HCC1	HCC	19	Epithelial cell	19	-0.0267383	-0.0269001	G1	MPS1	-2.27443	-5.53322
AGTGTCATCAGGCGAA-1_1_1	HCC1	HCC	16	Epithelial cell	16	-0.0579739	-0.0931357	G1	MPS1	8.69701	6.75862
AGTGTCATCATAAAGG-1_1_1	HCC1	HCC	8	Epithelial cell	8	-0.0422443	-0.0984234	G1	MPS2	-1.49249	3.23106
AGTGTCATCATAACCG-1_1_1	HCC1	HCC	14	Epithelial cell	14	-0.00997057	-0.0593265	G1	MPS2	-0.831298	-1.84459
AGTGTCATCCTCTAGC-1_1_1	HCC1	HCC	15	Epithelial cell	15	0.0484059	0.526884	G2M	MPS2	10.3704	-1.63482
AGTGTCATCGCCGTGA-1_1_1	HCC1	HCC	21	Epithelial cell	21	-0.0245277	-0.105181	G1	MPS1	1.83371	9.35405
AGTTGGTAGAAACCGC-1_1_1	HCC1	HCC	0	Epithelial cell	0	-0.0455951	-0.104627	G1	MPS1	-5.29716	1.32648
AGTTGGTAGCGATAGC-1_1_1	HCC1	HCC	1	Epithelial cell	1	-0.0459209	-0.0915169	G1	MPS1	-0.848945	-5.77933
AGTTGGTAGCGATCCC-1_1_1	HCC1	HCC	4	Epithelial cell	4	-0.063853	-0.0908077	G1	MPS1	-2.95882	6.52798
AGTTGGTAGTAGCCGA-1_1_1	HCC1	HCC	3	Epithelial cell	3	-0.0548992	-0.0943147	G1	MPS1	-0.829925	-3.9998
AGTTGGTAGTGGCACA-1_1_1	HCC1	HCC	4	Epithelial cell	4	-0.0613496	-0.0729436	G1	MPS1	-3.43125	6.16025
AGTTGGTCAAGGACAC-1_1_1	HCC1	HCC	11	Epithelial cell	11	-0.0482791	-0.0227716	G1	MPS1	-2.97563	1.35452
AGTTGGTCAATCGGTT-1_1_1	HCC1	HCC	1	Epithelial cell	1	-0.0105204	-0.019948	G1	MPS1	-2.49267	-4.41789
AGTTGGTCACTTAAGC-1_1_1	HCC1	HCC	1	Epithelial cell	1	-0.0793318	-0.074252	G1	MPS1	-2.13831	-4.94268
AGTTGGTCATTTGCCC-1_1_1	HCC1	HCC	2	Epithelial cell	2	-0.0125392	-0.0552545	G1	MPS1	-3.04499	-5.07168
AGTTGGTGTAAGTTCC-1_1_1	HCC1	HCC	7	Epithelial cell	7	-0.0497137	-0.100698	G1	MPS1	-5.28135	3.38507
AGTTGGTGTCGAAAGC-1_1_1	HCC1	HCC	8	Epithelial cell	8	-0.0804021	-0.122701	G1	MPS2	-1.02224	3.48397
AGTTGGTGTGAAAGAG-1_1_1	HCC1	HCC	1	Epithelial cell	1	-0.0153251	-0.107813	G1	MPS1	-1.42243	-5.16056
AGTTGGTGTGACAAAT-1_1_1	HCC1	HCC	4	Epithelial cell	4	-0.0614018	-0.109264	G1	MPS1	-4.03055	5.72385
AGTTGGTGTGAGCGAT-1_1_1	HCC1	HCC	0	Epithelial cell	0	-0.0114393	-0.0604979	G1	MPS1	-6.01039	2.47408
AGTTGGTGTTCTGGTA-1_1_1	HCC1	HCC	0	Epithelial cell	0	-0.0861713	-0.0511701	G1	MPS1	-5.78857	2.6676
AGTTGGTGTTGAGGTG-1_1_1	HCC1	HCC	4	Epithelial cell	4	-0.0733315	-0.0861379	G1	MPS1	-2.61764	5.37522
AGTTGGTTCCATGAAC-1_1_1	HCC1	HCC	3	Epithelial cell	3	-0.0638162	0.000676727	G2M	MPS1	0.380255	-4.88344
AGTTGGTTCCGTTGCT-1_1_1	HCC1	HCC	16	Epithelial cell	16	-0.028192	-0.052633	G1	MPS1	8.24494	7.12285
AGTTGGTTCTATCGCC-1_1_1	HCC1	HCC	4	Epithelial cell	4	-0.0344063	-0.0880198	G1	MPS1	-3.19742	5.33592
AGTTGGTTCTCGAGTA-1_1_1	HCC1	HCC	7	Epithelial cell	7	-0.0476384	-0.0661813	G1	MPS1	-4.90122	4.30703
ATAACGCAGCTGATAA-1_1_1	HCC1	HCC	1	Epithelial cell	1	-0.0764971	-0.0578593	G1	MPS1	-1.65105	-5.41712
ATAACGCAGCTGCCCA-1_1_1	HCC1	HCC	4	Epithelial cell	4	-0.0024314	-0.101315	G1	MPS1	-3.66232	5.07626
ATAACGCAGTGTGGCA-1_1_1	HCC1	HCC	16	Epithelial cell	16	-0.0523125	-0.0987775	G1	MPS1	8.93384	6.84419
ATAACGCCACACTGCG-1_1_1	HCC1	HCC	1	Epithelial cell	1	-0.0590378	-0.0883854	G1	MPS1	-0.928042	-5.4035
ATAACGCCACAGTCGC-1_1_1	HCC1	HCC	7	Epithelial cell	7	-0.0439837	-0.0747431	G1	MPS1	-5.8361	4.55034
ATAACGCCACCAACCG-1_1_1	HCC1	HCC	7	Epithelial cell	7	-0.0470616	-0.0738052	G1	MPS1	-5.22997	3.64656
ATAACGCCACGTGAGA-1_1_1	HCC1	HCC	0	Epithelial cell	0	-0.0462625	-0.0884626	G1	MPS1	-5.40204	1.17913
ATAACGCCAGCGTAAG-1_1_1	HCC1	HCC	24	Epithelial cell	24	0.0123204	0.395344	G2M	MPS2	3.78937	-6.57205
ATAACGCCAGCTTCGG-1_1_1	HCC1	HCC	0	Epithelial cell	0	-0.0394175	-0.0824464	G1	MPS1	-5.4799	2.90149
ATAACGCCAGTGGGAT-1_1_1	HCC1	HCC	9	Epithelial cell	9	-0.0364747	-0.0393581	G1	MPS1	-0.670466	-5.80414
ATAACGCCAGTTCATG-1_1_1	HCC1	HCC	19	Epithelial cell	19	-0.0666208	-0.0712855	G1	MPS1	-1.5476	-5.90719
ATAACGCCATACGCCG-1_1_1	HCC1	HCC	10	Epithelial cell	10	0.00655755	-0.0846533	S	MPS1	-1.5288	-2.41564
ATAACGCCATAGAAAC-1_1_1	HCC1	HCC	11	Epithelial cell	11	-0.0213905	-0.053392	G1	MPS1	-4.26575	1.88895
ATAACGCGTAAGAGGA-1_1_1	HCC1	HCC	26	Epithelial cell	26	-0.0137453	0.03029	G2M	MPS1	-2.69547	5.38296
ATAACGCGTAAGTGGC-1_1_1	HCC1	HCC	12	Epithelial cell	12	0.0226218	0.520291	G2M	MPS1	10.8899	-1.5014
ATAACGCGTCAAGCGA-1_1_1	HCC1	HCC	30	Epithelial cell	30	-0.0247756	-0.0979785	G1	MPS2	2.74463	3.29441
ATAACGCGTCCGAATT-1_1_1	HCC1	HCC	9	Epithelial cell	9	0.02336	-0.0545592	S	MPS1	-2.83672	-6.02152
ATAACGCGTGCCTGTG-1_1_1	HCC1	HCC	7	Epithelial cell	7	-0.0434193	-0.0952767	G1	MPS1	-5.38707	4.62975
ATAACGCGTGCTTCTC-1_1_1	HCC1	HCC	4	Epithelial cell	4	-0.0385487	-0.0717003	G1	MPS1	-2.88928	5.25655
ATAACGCGTTGCGCAC-1_1_1	HCC1	HCC	1	Epithelial cell	1	-0.00659163	-0.0493353	G1	MPS1	0.677472	-3.79106
ATAAGAGAGACACGAC-1_1_1	HCC1	HCC	5	Epithelial cell	5	0.0740705	-0.0869811	S	MPS2	0.616991	6.06576
ATAAGAGAGCTGTCTA-1_1_1	HCC1	HCC	2	Epithelial cell	2	-0.0413415	-0.0861783	G1	MPS1	-3.26728	-3.93604
ATAAGAGAGCTTATCG-1_1_1	HCC1	HCC	0	Epithelial cell	0	-0.046358	-0.0635415	G1	MPS1	-4.8644	1.09976
ATAAGAGCACGACGAA-1_1_1	HCC1	HCC	1	Epithelial cell	1	-0.0515284	-0.0258809	G1	MPS1	-1.26677	-4.52648
ATAAGAGCAGACGCCT-1_1_1	HCC1	HCC	21	Epithelial cell	21	-0.0396173	-0.0463933	G1	MPS1	1.11723	9.81475
ATAAGAGGTAACGTTC-1_1_1	HCC1	HCC	6	Epithelial cell	6	-0.0572699	-0.067943	G1	MPS1	2.4394	-1.76089
ATAAGAGGTATCACCA-1_1_1	HCC1	HCC	16	Epithelial cell	16	-0.00574838	0.0436663	G2M	MPS1	9.12369	7.11101
ATAAGAGGTCCCGACA-1_1_1	HCC1	HCC	18	Epithelial cell	18	-0.00346079	-0.0646887	G1	MPS2	10.0954	1.50513
ATAAGAGGTCTTGCGG-1_1_1	HCC1	HCC	2	Epithelial cell	2	-0.0564227	-0.0776024	G1	MPS1	-3.49415	-5.92426
ATAAGAGGTTCTGTTT-1_1_1	HCC1	HCC	1	Epithelial cell	1	-0.00695137	-0.0150488	G1	MPS1	0.891848	-4.12186
ATAAGAGTCAAACAAG-1_1_1	HCC1	HCC	1	Epithelial cell	1	-0.0540971	-0.111272	G1	MPS1	-0.981169	-5.00556
ATAAGAGTCAATACCG-1_1_1	HCC1	HCC	18	Epithelial cell	18	-0.0100417	0.0046308	G2M	MPS2	9.9462	1.0604
ATAAGAGTCACATACG-1_1_1	HCC1	HCC	0	Epithelial cell	0	0.00816477	-0.0931748	S	MPS1	-5.2576	1.6682
ATAAGAGTCCTTAATC-1_1_1	HCC1	HCC	11	Epithelial cell	11	-0.000399106	-0.0734934	G1	MPS1	-3.68121	0.80355
ATAAGAGTCGAGGTAG-1_1_1	HCC1	HCC	0	Epithelial cell	0	-0.0616932	-0.0827664	G1	MPS1	-5.60619	3.20951
ATAAGAGTCTCGCTTG-1_1_1	HCC1	HCC	0	Epithelial cell	0	0.00604043	-0.0692644	S	MPS1	-6.29394	3.54925
ATAAGAGTCTTTACAC-1_1_1	HCC1	HCC	21	Epithelial cell	21	-0.0215979	-0.137314	G1	MPS1	1.55454	10.0145
ATAGACCAGCCAGTAG-1_1_1	HCC1	HCC	1	Epithelial cell	1	-0.0382432	-0.084668	G1	MPS1	-2.23421	-5.31579
ATAGACCAGGGAGTAA-1_1_1	HCC1	HCC	5	Epithelial cell	5	-0.00159752	-0.108455	G1	MPS2	0.69894	5.78327
ATAGACCCAAGACGTG-1_1_1	HCC1	HCC	21	Epithelial cell	21	-0.0701454	-0.0577445	G1	MPS1	-4.40117	3.61299
ATAGACCCAAGCGCTC-1_1_1	HCC1	HCC	1	Epithelial cell	1	-0.00272876	-0.0763975	G1	MPS1	-0.813843	-4.88367
ATAGACCCAATCCAAC-1_1_1	HCC1	HCC	4	Epithelial cell	4	-0.0759545	-0.0751235	G1	MPS1	-3.28071	5.19201
ATAGACCCAATGAAAC-1_1_1	HCC1	HCC	1	Epithelial cell	1	-0.0534048	-0.0656576	G1	MPS1	-1.34446	-5.24793
ATAGACCCACCAGATT-1_1_1	HCC1	HCC	7	Epithelial cell	7	-0.0173914	-0.078323	G1	MPS1	-5.60107	4.71972
ATAGACCCAGTATAAG-1_1_1	HCC1	HCC	25	Epithelial cell	25	-0.0391775	-0.0867247	G1	MPS1	-2.12307	6.45629
ATAGACCGTTCAACCA-1_1_1	HCC1	HCC	4	Epithelial cell	4	0.016281	-0.0888127	S	MPS1	-4.09875	6.34978
ATAGACCGTTGGTGGA-1_1_1	HCC1	HCC	5	Epithelial cell	5	-0.0267465	-0.0899694	G1	MPS2	0.281831	4.67794
ATAGACCTCCGCAGTG-1_1_1	HCC1	HCC	9	Epithelial cell	9	-0.00837056	-0.0936068	G1	MPS1	-2.42755	-6.16548
ATAGACCTCGATGAGG-1_1_1	HCC1	HCC	0	Epithelial cell	0	-0.0236133	-0.0674627	G1	MPS1	-6.3276	1.67284
ATAGACCTCTGCGACG-1_1_1	HCC1	HCC	9	Epithelial cell	9	0.0132253	-0.0606659	S	MPS1	-0.205978	-5.51564
ATCACGAAGGACATTA-1_1_1	HCC1	HCC	25	Epithelial cell	25	-0.0640581	-0.0668015	G1	MPS1	-2.77284	5.89973
ATCACGAAGGATGGTC-1_1_1	HCC1	HCC	5	Epithelial cell	5	-0.00803002	-0.0565996	G1	MPS2	0.52848	4.3202
ATCACGACACCGGAAA-1_1_1	HCC1	HCC	10	Epithelial cell	10	0.00291055	-0.0603365	S	MPS1	-2.45636	-1.64612
ATCACGACACGCGAAA-1_1_1	HCC1	HCC	20	Epithelial cell	20	-0.0370233	-0.0424603	G1	MPS2	0.86406	6.59333
ATCACGACAGCGTTCG-1_1_1	HCC1	HCC	16	Epithelial cell	16	-0.040319	-0.123126	G1	MPS1	9.12646	6.95229
ATCACGACAGGATCGA-1_1_1	HCC1	HCC	1	Epithelial cell	1	-0.0310126	-0.0622893	G1	MPS1	-2.02056	-4.20928
ATCACGACATTGGGCC-1_1_1	HCC1	HCC	0	Epithelial cell	0	0.0259235	-0.106056	S	MPS1	-6.54284	1.76233
ATCACGAGTCAAAGCG-1_1_1	HCC1	HCC	16	Epithelial cell	16	-0.0323674	-0.0628102	G1	MPS1	8.73714	6.57478
ATCACGAGTCAATACC-1_1_1	HCC1	HCC	35	Epithelial cell	35	-0.0179002	-0.0553293	G1	MPS1	-3.71506	6.35472
ATCACGAGTCATACTG-1_1_1	HCC1	HCC	0	Epithelial cell	0	-0.0313985	-0.109438	G1	MPS1	-5.67158	3.20927
ATCACGAGTCTGCGGT-1_1_1	HCC1	HCC	26	Epithelial cell	26	-0.0533731	0.095482	G2M	MPS1	-3.02533	5.05209
ATCACGAGTCTTGATG-1_1_1	HCC1	HCC	5	Epithelial cell	5	-0.0116821	-0.0931014	G1	MPS2	-0.00244963	6.03997
ATCACGAGTTACCAGT-1_1_1	HCC1	HCC	4	Epithelial cell	4	-0.0519832	-0.122943	G1	MPS1	-3.70592	5.6579
ATCACGAGTTATTCTC-1_1_1	HCC1	HCC	0	Epithelial cell	0	0.0039559	-0.100523	S	MPS1	-6.69357	2.91784
ATCACGAGTTCAGTAC-1_1_1	HCC1	HCC	1	Epithelial cell	1	-0.000951024	-0.0127105	G1	MPS1	1.25357	-4.05236
ATCACGATCAGTGTTG-1_1_1	HCC1	HCC	15	Epithelial cell	15	-0.0052895	0.596679	G2M	MPS2	10.0776	-1.94839
ATCACGATCCGCGTTT-1_1_1	HCC1	HCC	15	Epithelial cell	15	-0.0215171	0.588926	G2M	MPS2	10.1678	-1.71872
ATCACGATCGTTTGCC-1_1_1	HCC1	HCC	16	Epithelial cell	16	-0.0119271	-0.0849325	G1	MPS1	8.81513	6.95005
ATCACGATCTCGAGTA-1_1_1	HCC1	HCC	4	Epithelial cell	4	-0.0319202	-0.0868886	G1	MPS1	-3.88915	6.39013
ATCATCTAGACTGGGT-1_1_1	HCC1	HCC	9	Epithelial cell	9	-0.0297301	-0.0398813	G1	MPS1	-2.5194	-5.91228
ATCATCTAGAGTGACC-1_1_1	HCC1	HCC	7	Epithelial cell	7	-0.0230395	-0.103062	G1	MPS1	-5.96727	4.05729
ATCATCTAGCGGCTTC-1_1_1	HCC1	HCC	1	Epithelial cell	1	-0.0144242	-0.0853888	G1	MPS1	0.462404	-4.44136
ATCATCTCAACTTGAC-1_1_1	HCC1	HCC	9	Epithelial cell	9	-0.0448792	-0.0217523	G1	MPS1	-0.0783819	-5.98734
ATCATCTCAAGCCCAC-1_1_1	HCC1	HCC	16	Epithelial cell	16	-0.0273223	-0.0753505	G1	MPS1	8.36172	6.6741
ATCATCTCACTGAAGG-1_1_1	HCC1	HCC	11	Epithelial cell	11	-0.0355987	-0.122246	G1	MPS1	-3.18022	1.61542
ATCATCTCACTTAACG-1_1_1	HCC1	HCC	4	Epithelial cell	4	0.0108293	-0.0739374	S	MPS1	-3.23066	6.40361
ATCATCTCATGACGGA-1_1_1	HCC1	HCC	16	Epithelial cell	16	-0.0457896	-0.107264	G1	MPS1	8.49755	6.6346
ATCATCTCATTCCTGC-1_1_1	HCC1	HCC	2	Epithelial cell	2	-0.0128874	-0.0954081	G1	MPS1	-3.95074	-5.82639
ATCATCTGTCTAGGTT-1_1_1	HCC1	HCC	7	Epithelial cell	7	-0.0486274	-0.0876416	G1	MPS1	-5.13372	3.42409
ATCATCTGTTCGTCTC-1_1_1	HCC1	HCC	2	Epithelial cell	2	-0.0202285	-0.0767115	G1	MPS1	-3.51947	-4.93993
ATCATCTTCCGCTGTT-1_1_1	HCC1	HCC	7	Epithelial cell	7	-0.0373088	-0.0192469	G1	MPS1	-6.15878	4.36326
ATCATCTTCTTCATGT-1_1_1	HCC1	HCC	7	Epithelial cell	7	0.018367	-0.0895319	S	MPS1	-5.05252	3.46331
ATCATGGAGCTAGTTC-1_1_1	HCC1	HCC	7	Epithelial cell	7	-0.0559025	-0.0826632	G1	MPS1	-4.60502	4.49652
ATCATGGAGGAGCGTT-1_1_1	HCC1	HCC	4	Epithelial cell	4	-0.0201262	-0.0941949	G1	MPS1	-3.45039	6.08904
ATCATGGAGGCAAAGA-1_1_1	HCC1	HCC	7	Epithelial cell	7	-0.0350887	-0.0959805	G1	MPS1	-5.9279	4.40862
ATCATGGAGTAACCCT-1_1_1	HCC1	HCC	0	Epithelial cell	0	-0.0383788	-0.07477	G1	MPS1	-5.42031	1.74772
ATCATGGCAAGCTGAG-1_1_1	HCC1	HCC	16	Epithelial cell	16	-0.0925555	-0.0821751	G1	MPS1	8.48626	7.01372
ATCATGGCACCCATTC-1_1_1	HCC1	HCC	1	Epithelial cell	1	0.0254663	-0.11842	S	MPS1	-1.30036	-4.04255
ATCATGGCAGACAGGT-1_1_1	HCC1	HCC	1	Epithelial cell	1	-0.00282909	-0.0482401	G1	MPS1	-1.36366	-4.93573
ATCATGGCAGATAATG-1_1_1	HCC1	HCC	1	Epithelial cell	1	-0.00710483	-0.0744768	G1	MPS1	-0.968438	-4.7316
ATCATGGCAGTAAGAT-1_1_1	HCC1	HCC	4	Epithelial cell	4	-0.0296917	-0.114835	G1	MPS1	-3.21512	5.94313
ATCATGGGTAGCCTCG-1_1_1	HCC1	HCC	1	Epithelial cell	1	0.0040139	-0.0671067	S	MPS1	0.542644	-3.73707
ATCATGGGTGCTTCTC-1_1_1	HCC1	HCC	2	Epithelial cell	2	0.0537929	-0.0461312	S	MPS1	-4.23746	-5.65972
ATCATGGGTGGCTCCA-1_1_1	HCC1	HCC	0	Epithelial cell	0	-0.0451127	-0.0863554	G1	MPS1	-5.79418	2.83545
ATCATGGGTGTTTGTG-1_1_1	HCC1	HCC	2	Epithelial cell	2	-0.041811	-0.0515533	G1	MPS1	-3.49923	-3.85092
ATCATGGGTTCCCTTG-1_1_1	HCC1	HCC	17	Epithelial cell	17	-0.0128425	-0.0192509	G1	MPS2	2.98138	-5.59172
ATCATGGGTTGTTTGG-1_1_1	HCC1	HCC	5	Epithelial cell	5	-0.000610285	-0.0766535	G1	MPS2	0.764618	6.18972
ATCATGGTCTATCCTA-1_1_1	HCC1	HCC	3	Epithelial cell	3	0.0195106	-0.0426628	S	MPS1	-0.0220984	-5.30348
ATCCACCAGAATGTGT-1_1_1	HCC1	HCC	5	Epithelial cell	5	-0.0683094	-0.0605335	G1	MPS2	0.997083	4.84872
ATCCACCAGACATAAC-1_1_1	HCC1	HCC	26	Epithelial cell	26	0.0850609	-0.0602339	S	MPS1	-4.57824	1.97567
ATCCACCAGATCTGCT-1_1_1	HCC1	HCC	2	Epithelial cell	2	-0.0481792	-0.0960762	G1	MPS1	-3.66824	-6.01432
ATCCACCAGGACATTA-1_1_1	HCC1	HCC	21	Epithelial cell	21	-0.0622276	-0.0522805	G1	MPS1	1.94859	9.97725
ATCCACCAGTCGATAA-1_1_1	HCC1	HCC	3	Epithelial cell	3	-0.00933863	-0.0623814	G1	MPS1	-0.175127	-3.96516
ATCCACCGTCCAGTGC-1_1_1	HCC1	HCC	1	Epithelial cell	1	-0.0656815	-0.0440601	G1	MPS1	1.14412	-4.41434
ATCCACCGTCGAGATG-1_1_1	HCC1	HCC	1	Epithelial cell	1	-0.0056604	-0.0619367	G1	MPS1	-1.82539	-5.16554
ATCCACCGTCTCTTTA-1_1_1	HCC1	HCC	12	Epithelial cell	12	0.031509	0.277024	G2M	MPS1	10.4768	-0.672373
ATCCACCTCACCAGGC-1_1_1	HCC1	HCC	5	Epithelial cell	5	-0.0523088	-0.0903351	G1	MPS2	0.410997	4.77129
ATCCACCTCGCGATCG-1_1_1	HCC1	HCC	15	Epithelial cell	15	0.123684	0.779483	G2M	MPS2	10.1677	-2.41893
ATCCGAAAGGCAAAGA-1_1_1	HCC1	HCC	25	Epithelial cell	25	-0.0566445	-0.0872357	G1	MPS1	-2.13195	5.74821
ATCCGAAAGGCGCTCT-1_1_1	HCC1	HCC	5	Epithelial cell	5	-0.0547134	-0.0979017	G1	MPS2	-0.660219	4.16084
ATCCGAAAGTGTTTGC-1_1_1	HCC1	HCC	40	Epithelial cell	40	-0.0657596	-0.0804669	G1	MPS1	-4.43253	6.08398
ATCCGAACAAGGGTCA-1_1_1	HCC1	HCC	18	Epithelial cell	18	0.0657817	0.01964	S	MPS2	10.1267	1.46334
ATCCGAACAATCTACG-1_1_1	HCC1	HCC	1	Epithelial cell	1	-0.0187391	-0.0539675	G1	MPS1	-1.9956	-3.78935
ATCCGAACAATGTAAG-1_1_1	HCC1	HCC	8	Epithelial cell	8	-0.0575793	-0.0785569	G1	MPS2	-1.49599	3.49111
ATCCGAACACACGCTG-1_1_1	HCC1	HCC	9	Epithelial cell	9	-0.0342676	-0.0697153	G1	MPS1	-1.09818	-6.09154
ATCCGAACACCAGTTA-1_1_1	HCC1	HCC	0	Epithelial cell	0	-0.0679933	-0.0903827	G1	MPS1	-6.5359	3.09316
ATCCGAACACCGGAAA-1_1_1	HCC1	HCC	0	Epithelial cell	0	-0.0343543	-0.0853576	G1	MPS1	-6.32303	2.06313
ATCCGAACAGAGTGTG-1_1_1	HCC1	HCC	3	Epithelial cell	3	-0.0482193	-0.0588792	G1	MPS1	-0.0747849	-4.95226
ATCCGAACAGTCACTA-1_1_1	HCC1	HCC	17	Epithelial cell	17	0.0288676	0.200132	G2M	MPS2	3.52962	-5.86524
ATCCGAACATCCTAGA-1_1_1	HCC1	HCC	2	Epithelial cell	2	-0.00712793	-0.082378	G1	MPS1	-3.98341	-5.56205
ATCCGAACATTTGCCC-1_1_1	HCC1	HCC	7	Epithelial cell	7	-0.0143155	-0.0978917	G1	MPS1	-5.30454	4.61354
ATCCGAAGTCTTGATG-1_1_1	HCC1	HCC	4	Epithelial cell	4	-0.0511067	-0.0869846	G1	MPS1	-2.94829	6.03433
ATCCGAAGTCTTGCGG-1_1_1	HCC1	HCC	2	Epithelial cell	2	0.0101906	-0.0467159	S	MPS1	-3.21203	-4.54001
ATCCGAAGTGTTCTTT-1_1_1	HCC1	HCC	1	Epithelial cell	1	-0.0328726	-0.0253446	G1	MPS1	-1.65428	-4.62233
ATCCGAATCACTATTC-1_1_1	HCC1	HCC	4	Epithelial cell	4	-0.0592338	-0.050871	G1	MPS1	-2.82176	4.48507
ATCCGAATCAGCGACC-1_1_1	HCC1	HCC	0	Epithelial cell	0	-0.0140507	-0.0847803	G1	MPS1	-6.3447	3.15222
ATCCGAATCCACGACG-1_1_1	HCC1	HCC	4	Epithelial cell	4	-0.0462077	-0.0780712	G1	MPS1	-4.6745	5.48389
ATCCGAATCCTTGACC-1_1_1	HCC1	HCC	40	Epithelial cell	40	-0.0645699	-0.0884845	G1	MPS1	-5.86183	5.60746
ATCCGAATCGCTTGTC-1_1_1	HCC1	HCC	16	Epithelial cell	16	-0.0251392	-0.0357971	G1	MPS1	8.38746	6.67807
ATCGAGTAGAACAATC-1_1_1	HCC1	HCC	9	Epithelial cell	9	7.68997e-05	-0.0430493	S	MPS1	-2.05762	-6.18601
ATCGAGTAGCGATATA-1_1_1	HCC1	HCC	0	Epithelial cell	0	-0.0131411	-0.0830746	G1	MPS1	-6.54624	2.16726
ATCGAGTAGGGAACGG-1_1_1	HCC1	HCC	5	Epithelial cell	5	-0.0943964	-0.0662632	G1	MPS2	0.562214	4.80661
ATCGAGTAGTGTTAGA-1_1_1	HCC1	HCC	5	Epithelial cell	5	-0.0241844	-0.109074	G1	MPS2	0.534793	5.24798
ATCGAGTCAAGCGTAG-1_1_1	HCC1	HCC	2	Epithelial cell	2	-0.0433972	-0.11007	G1	MPS1	-4.08193	-4.63349
ATCGAGTCACACGCTG-1_1_1	HCC1	HCC	2	Epithelial cell	2	-0.0238	-0.10893	G1	MPS1	-4.70762	-3.75192
ATCGAGTCAGACGTAG-1_1_1	HCC1	HCC	1	Epithelial cell	1	-0.0432598	-0.0450666	G1	MPS1	0.340222	-5.23347
ATCGAGTCATCGACGC-1_1_1	HCC1	HCC	0	Epithelial cell	0	-0.014795	-0.0613305	G1	MPS1	-5.63091	2.00549
ATCGAGTCATCTCGCT-1_1_1	HCC1	HCC	6	Epithelial cell	6	-0.0287107	-0.080328	G1	MPS1	1.75503	-1.51117
ATCGAGTGTACCGTAT-1_1_1	HCC1	HCC	0	Epithelial cell	0	-0.0309749	-0.0677183	G1	MPS1	-5.85581	2.75201
ATCGAGTGTCGTTGTA-1_1_1	HCC1	HCC	21	Epithelial cell	21	-0.111181	-0.0627447	G1	MPS1	1.92457	9.87536
ATCGAGTGTGCCTGCA-1_1_1	HCC1	HCC	7	Epithelial cell	7	-0.0924367	-0.0909455	G1	MPS1	-4.75347	3.89013
ATCGAGTGTGCCTTGG-1_1_1	HCC1	HCC	9	Epithelial cell	9	-0.033926	-0.0388125	G1	MPS1	-2.7518	-5.41653
ATCGAGTGTTCAGTAC-1_1_1	HCC1	HCC	0	Epithelial cell	0	0.00117625	-0.109188	S	MPS1	-5.79365	1.81584
ATCGAGTTCAAGAAGT-1_1_1	HCC1	HCC	1	Epithelial cell	1	0.0028785	-0.057776	S	MPS1	-2.42507	-4.10649
ATCGAGTTCATCTGCC-1_1_1	HCC1	HCC	0	Epithelial cell	0	-0.0117459	-0.115214	G1	MPS1	-6.44006	2.61348
ATCGAGTTCCTTCAAT-1_1_1	HCC1	HCC	4	Epithelial cell	4	-0.0649341	-0.108366	G1	MPS1	-2.42682	5.27739
ATCGAGTTCGACCAGC-1_1_1	HCC1	HCC	8	Epithelial cell	8	-0.0410896	-0.125301	G1	MPS2	-0.484684	3.89085
ATCGAGTTCGGATGGA-1_1_1	HCC1	HCC	2	Epithelial cell	2	-0.0361578	-0.10831	G1	MPS1	-4.17652	-5.29822
ATCGAGTTCTCTTGAT-1_1_1	HCC1	HCC	35	Epithelial cell	35	-0.0526986	-0.128503	G1	MPS1	-5.04484	5.74668
ATCTACTAGGGCTCTC-1_1_1	HCC1	HCC	11	Epithelial cell	11	-0.0418162	-0.0781585	G1	MPS1	0.937781	4.47908
ATCTACTCAAGCCATT-1_1_1	HCC1	HCC	3	Epithelial cell	3	0.0185662	-0.0303814	S	MPS1	0.297303	-4.81977
ATCTACTCAATGAATG-1_1_1	HCC1	HCC	4	Epithelial cell	4	-0.0751306	-0.107482	G1	MPS1	-2.30822	5.13618
ATCTACTCACCATCCT-1_1_1	HCC1	HCC	5	Epithelial cell	5	-0.0634385	-0.0629002	G1	MPS2	0.145514	4.84363
ATCTACTCACGAAAGC-1_1_1	HCC1	HCC	15	Epithelial cell	15	0.0429401	0.496977	G2M	MPS2	10.5034	-1.7983
ATCTACTGTAACGCGA-1_1_1	HCC1	HCC	20	Epithelial cell	20	0.0294258	-0.046968	S	MPS2	1.47388	6.00701
ATCTACTGTTGCTCCT-1_1_1	HCC1	HCC	9	Epithelial cell	9	-0.0483804	-0.0693958	G1	MPS1	-1.52699	-6.29244
ATCTACTTCCAGAGGA-1_1_1	HCC1	HCC	0	Epithelial cell	0	-0.0495947	-0.0826361	G1	MPS1	-5.20737	3.01443
ATCTACTTCCCTAACC-1_1_1	HCC1	HCC	4	Epithelial cell	4	-0.118285	-0.109229	G1	MPS1	-2.40575	4.63461
ATCTACTTCGAATGCT-1_1_1	HCC1	HCC	11	Epithelial cell	11	-0.0195535	-0.043144	G1	MPS1	-3.08614	1.83378
ATCTACTTCGGCGCTA-1_1_1	HCC1	HCC	2	Epithelial cell	2	-0.0656518	-0.0562064	G1	MPS1	-4.05508	-4.34255
ATCTACTTCGGCTTGG-1_1_1	HCC1	HCC	20	Epithelial cell	20	-0.103116	-0.0866003	G1	MPS2	-0.0975794	5.21934
ATCTACTTCGGGAGTA-1_1_1	HCC1	HCC	0	Epithelial cell	0	-0.0556158	-0.0688279	G1	MPS1	-6.22659	2.78365
ATCTACTTCGTCTGCT-1_1_1	HCC1	HCC	7	Epithelial cell	7	-0.0708072	-0.105182	G1	MPS1	-6.11864	4.41063
ATCTACTTCGTGGTCG-1_1_1	HCC1	HCC	16	Epithelial cell	16	-0.0465803	-0.0916654	G1	MPS1	9.23898	6.77457
ATCTACTTCTTGCAAG-1_1_1	HCC1	HCC	0	Epithelial cell	0	-0.0729469	-0.0902057	G1	MPS1	-6.02398	1.81733
ATCTACTTCTTGGGTA-1_1_1	HCC1	HCC	0	Epithelial cell	0	-0.0384492	-0.104407	G1	MPS1	-6.68765	3.00359
ATCTGCCAGCGCCTCA-1_1_1	HCC1	HCC	4	Epithelial cell	4	-0.0063151	-0.0823877	G1	MPS1	-3.79638	6.02608
ATCTGCCAGCGCCTTG-1_1_1	HCC1	HCC	4	Epithelial cell	4	-0.0450631	-0.0802719	G1	MPS1	-2.99038	5.38279
ATCTGCCAGGCGTACA-1_1_1	HCC1	HCC	4	Epithelial cell	4	-0.0968504	-0.148833	G1	MPS1	-2.67523	4.52443
ATCTGCCAGTGTCTCA-1_1_1	HCC1	HCC	4	Epithelial cell	4	0.00450732	-0.0967434	S	MPS1	-2.43559	5.28726
ATCTGCCCAATCAGAA-1_1_1	HCC1	HCC	12	Epithelial cell	12	0.351728	0.00209211	S	MPS1	11.924	-0.321671
ATCTGCCCAATGGTCT-1_1_1	HCC1	HCC	4	Epithelial cell	4	-0.071029	-0.0686357	G1	MPS1	-3.95739	5.67816
ATCTGCCCACACATGT-1_1_1	HCC1	HCC	7	Epithelial cell	7	-0.00883369	-0.0846825	G1	MPS1	-5.68332	4.61535
ATCTGCCCACCAACCG-1_1_1	HCC1	HCC	1	Epithelial cell	1	-0.0324718	-0.0996166	G1	MPS1	0.407433	-3.73753
ATCTGCCCACCCAGTG-1_1_1	HCC1	HCC	1	Epithelial cell	1	-0.0606044	-0.068051	G1	MPS1	0.906309	-3.7032
ATCTGCCCACGACGAA-1_1_1	HCC1	HCC	7	Epithelial cell	7	-0.0439557	-0.0524095	G1	MPS1	-5.36387	3.12355
ATCTGCCCAGCTGCTG-1_1_1	HCC1	HCC	3	Epithelial cell	3	0.049372	-0.0782622	S	MPS1	-0.107934	-5.04497
ATCTGCCCATGCATGT-1_1_1	HCC1	HCC	20	Epithelial cell	20	0.0127087	-0.0763556	S	MPS2	0.870284	6.49009
ATCTGCCCATTCCTCG-1_1_1	HCC1	HCC	4	Epithelial cell	4	-0.0133824	-0.0216307	G1	MPS1	-3.03901	5.31736
ATCTGCCGTAGAGTGC-1_1_1	HCC1	HCC	19	Epithelial cell	19	-0.0465995	0.0321688	G2M	MPS1	-3.07688	-5.57731
ATCTGCCGTAGCAAAT-1_1_1	HCC1	HCC	0	Epithelial cell	0	0.0304176	-0.0943187	S	MPS1	-6.41726	1.57328
ATCTGCCGTGGCAAAC-1_1_1	HCC1	HCC	2	Epithelial cell	2	-0.00590626	-0.105953	G1	MPS1	-4.09042	-5.08221
ATCTGCCTCACGCATA-1_1_1	HCC1	HCC	4	Epithelial cell	4	-0.026474	-0.0778305	G1	MPS1	-3.67039	5.58803
ATCTGCCTCAGGCCCA-1_1_1	HCC1	HCC	11	Epithelial cell	11	-0.00170405	-0.0901771	G1	MPS1	-3.78995	1.07806
ATCTGCCTCCACGACG-1_1_1	HCC1	HCC	7	Epithelial cell	7	0.0243167	-0.0438463	S	MPS1	-4.75658	4.6818
ATCTGCCTCGAATCCA-1_1_1	HCC1	HCC	1	Epithelial cell	1	-0.059458	0.000744174	G2M	MPS1	-1.87414	-4.39795
ATGAGGGAGAGAGCTC-1_1_1	HCC1	HCC	4	Epithelial cell	4	-0.0731282	-0.0937068	G1	MPS1	-3.01382	4.11807
ATGAGGGAGGGTTCCC-1_1_1	HCC1	HCC	4	Epithelial cell	4	-0.0437428	-0.122052	G1	MPS1	-1.028	4.71912
ATGAGGGAGTCTCAAC-1_1_1	HCC1	HCC	4	Epithelial cell	4	-0.0548655	-0.0983872	G1	MPS1	-3.15227	4.75523
ATGAGGGCAAACCTAC-1_1_1	HCC1	HCC	0	Epithelial cell	0	-0.0324063	-0.119992	G1	MPS1	-6.17682	2.39154
ATGAGGGCAACACCCG-1_1_1	HCC1	HCC	1	Epithelial cell	1	-0.0308901	-0.10422	G1	MPS1	-1.22225	-5.02433
ATGAGGGCAGCCACCA-1_1_1	HCC1	HCC	0	Epithelial cell	0	-0.05608	-0.0852689	G1	MPS1	-6.06877	1.64194
ATGAGGGCATGGGAAC-1_1_1	HCC1	HCC	7	Epithelial cell	7	-0.0633832	-0.0886136	G1	MPS1	-4.62476	4.65498
ATGAGGGGTAAGTAGT-1_1_1	HCC1	HCC	18	Epithelial cell	18	-0.0363893	-0.13063	G1	MPS2	9.88136	2.34773
ATGAGGGGTAATCACC-1_1_1	HCC1	HCC	0	Epithelial cell	0	-0.0683439	-0.0504877	G1	MPS1	-4.45054	1.88302
ATGAGGGGTGTCAATC-1_1_1	HCC1	HCC	3	Epithelial cell	3	-0.0674427	-0.106197	G1	MPS1	1.06097	-4.20437
ATGAGGGGTTAGGGTG-1_1_1	HCC1	HCC	1	Epithelial cell	1	-0.0266376	-0.0418754	G1	MPS1	-1.1529	-5.87468
ATGAGGGTCACTTCAT-1_1_1	HCC1	HCC	7	Epithelial cell	7	-0.00694209	-0.0863871	G1	MPS1	-5.45397	4.03075
ATGAGGGTCAGCTCTC-1_1_1	HCC1	HCC	0	Epithelial cell	0	-0.04598	-0.0339392	G1	MPS1	-5.69341	3.33715
ATGAGGGTCCAAGCCG-1_1_1	HCC1	HCC	11	Epithelial cell	11	-0.0133491	-0.101216	G1	MPS1	-3.95022	0.88982
ATGAGGGTCCCATTAT-1_1_1	HCC1	HCC	3	Epithelial cell	3	-0.0224793	-0.046405	G1	MPS1	-1.17248	-4.01163
ATGAGGGTCCGCGGTA-1_1_1	HCC1	HCC	21	Epithelial cell	21	-0.0506185	-0.087909	G1	MPS1	1.66197	8.81571
ATGAGGGTCGCATGAT-1_1_1	HCC1	HCC	24	Epithelial cell	24	-0.0307247	0.569626	G2M	MPS2	4.13499	-6.50305
ATGAGGGTCTGTCTAT-1_1_1	HCC1	HCC	7	Epithelial cell	7	-0.0494596	-0.0971956	G1	MPS1	-5.11184	3.63733
ATGAGGGTCTGTGCAA-1_1_1	HCC1	HCC	2	Epithelial cell	2	-0.0258464	-0.0462974	G1	MPS1	-3.37023	-3.84087
ATGCGATAGTCATGCT-1_1_1	HCC1	HCC	1	Epithelial cell	1	-0.0351971	-0.126041	G1	MPS1	-0.799153	-3.9257
ATGCGATAGTGGTCCC-1_1_1	HCC1	HCC	16	Epithelial cell	16	-0.0428633	-0.0863035	G1	MPS1	8.73326	6.37536
ATGCGATAGTGTACTC-1_1_1	HCC1	HCC	2	Epithelial cell	2	0.0504086	-0.0848316	S	MPS1	-3.81067	-4.00669
ATGCGATCAAGTCTAC-1_1_1	HCC1	HCC	1	Epithelial cell	1	-0.0556905	-0.0679831	G1	MPS1	-1.99022	-4.13307
ATGCGATCAATCTGCA-1_1_1	HCC1	HCC	25	Epithelial cell	25	-0.0392312	-0.114958	G1	MPS1	-1.92029	6.54649
ATGCGATCAATTGCTG-1_1_1	HCC1	HCC	7	Epithelial cell	7	-0.0176372	-0.0630936	G1	MPS1	-5.14766	3.78903
ATGCGATCACCGCTAG-1_1_1	HCC1	HCC	4	Epithelial cell	4	-0.0343487	-0.0470377	G1	MPS1	-3.52791	6.24883
ATGCGATCAGTAACGG-1_1_1	HCC1	HCC	4	Epithelial cell	4	-0.0710753	-0.067441	G1	MPS1	-3.71033	5.74115
ATGCGATGTACAGTGG-1_1_1	HCC1	HCC	24	Epithelial cell	24	-0.0101039	0.480274	G2M	MPS2	3.87873	-6.66855
ATGCGATGTACTTCTT-1_1_1	HCC1	HCC	23	Epithelial cell	23	0.216229	0.00890216	S	MPS1	4.27104	-4.82863
ATGCGATGTATAAACG-1_1_1	HCC1	HCC	20	Epithelial cell	20	-0.0316287	0.00156507	G2M	MPS2	1.14241	6.50953
ATGCGATGTCGAACAG-1_1_1	HCC1	HCC	40	Epithelial cell	40	0.0122486	-0.0780518	S	MPS1	8.02906	6.73137
ATGCGATGTTACGCGC-1_1_1	HCC1	HCC	4	Epithelial cell	4	-0.0782511	-0.0706453	G1	MPS1	-3.20445	5.66004
ATGCGATTCACGAAGG-1_1_1	HCC1	HCC	4	Epithelial cell	4	-0.0280772	-0.071513	G1	MPS1	-4.03221	5.11115
ATGCGATTCATCGCTC-1_1_1	HCC1	HCC	3	Epithelial cell	3	-0.00661952	-0.0808529	G1	MPS1	0.511932	-4.66965
ATGCGATTCCAAATGC-1_1_1	HCC1	HCC	0	Epithelial cell	0	0.0205389	-0.104809	S	MPS1	-5.7518	2.40269
ATGCGATTCCGCTGTT-1_1_1	HCC1	HCC	0	Epithelial cell	0	-0.0725396	-0.0693399	G1	MPS1	-6.54359	3.28947
ATGCGATTCGGAATCT-1_1_1	HCC1	HCC	2	Epithelial cell	2	-0.0254605	-0.0935805	G1	MPS1	-2.80104	-3.88453
ATGCGATTCGGCGCAT-1_1_1	HCC1	HCC	1	Epithelial cell	1	-0.0415356	-0.0583441	G1	MPS1	-0.0813253	-3.8997
ATGCGATTCTTGGGTA-1_1_1	HCC1	HCC	1	Epithelial cell	1	-0.0483167	-0.123249	G1	MPS1	-1.50286	-4.71423
ATGCGATTCTTGTATC-1_1_1	HCC1	HCC	0	Epithelial cell	0	-0.0392343	-0.117172	G1	MPS1	-5.5632	2.33553
ATGGGAGAGAACAATC-1_1_1	HCC1	HCC	4	Epithelial cell	4	-0.057204	-0.0782682	G1	MPS1	-3.98287	3.97252
ATGGGAGAGAAGAAGC-1_1_1	HCC1	HCC	20	Epithelial cell	20	-0.0509223	-0.127791	G1	MPS2	0.983043	6.61541
ATGGGAGAGAAGGTTT-1_1_1	HCC1	HCC	0	Epithelial cell	0	-0.0428737	-0.06967	G1	MPS1	-6.80406	2.39992
ATGGGAGAGTGACTCT-1_1_1	HCC1	HCC	4	Epithelial cell	4	-0.0604538	-0.0650169	G1	MPS1	-3.04394	5.94295
ATGGGAGCAAACTGCT-1_1_1	HCC1	HCC	0	Epithelial cell	0	-0.0614465	-0.112573	G1	MPS1	-6.37349	2.40525
ATGGGAGCAAGGACAC-1_1_1	HCC1	HCC	7	Epithelial cell	7	-0.0717372	-0.0840845	G1	MPS1	-5.83181	4.48804
ATGGGAGCACACGCTG-1_1_1	HCC1	HCC	4	Epithelial cell	4	-0.0363661	-0.0984681	G1	MPS1	-3.74961	5.27666
ATGGGAGCACGGCTAC-1_1_1	HCC1	HCC	8	Epithelial cell	8	-0.0217163	-0.0991932	G1	MPS2	-0.983908	3.75251
ATGGGAGCATGCCACG-1_1_1	HCC1	HCC	3	Epithelial cell	3	-0.0304739	-0.0804503	G1	MPS1	-0.610502	-3.99557
ATGGGAGCATGGAATA-1_1_1	HCC1	HCC	7	Epithelial cell	7	-0.0275423	-0.113115	G1	MPS1	-5.48041	4.04886
ATGGGAGGTATCGCAT-1_1_1	HCC1	HCC	2	Epithelial cell	2	-0.0215259	-0.0780796	G1	MPS1	-4.24007	-4.348
ATGGGAGGTCCATCCT-1_1_1	HCC1	HCC	5	Epithelial cell	5	-0.0249421	-0.127392	G1	MPS2	-0.608633	5.71427
ATGGGAGGTCTCCATC-1_1_1	HCC1	HCC	4	Epithelial cell	4	-0.0549403	-0.0864419	G1	MPS1	-2.39559	4.16136
ATGGGAGGTGCGCTTG-1_1_1	HCC1	HCC	5	Epithelial cell	5	-0.0106227	-0.0807334	G1	MPS2	1.39454	4.48265
ATGGGAGGTTGAGGTG-1_1_1	HCC1	HCC	1	Epithelial cell	1	-0.0678683	-0.0711141	G1	MPS1	-0.985794	-5.48243
ATGGGAGTCAAGCCTA-1_1_1	HCC1	HCC	4	Epithelial cell	4	0.0230535	-0.0624206	S	MPS1	-2.23397	5.12785
ATGGGAGTCCCACTTG-1_1_1	HCC1	HCC	26	Epithelial cell	26	0.0644679	-0.0275841	S	MPS1	-4.30235	2.09939
ATGGGAGTCCGCATAA-1_1_1	HCC1	HCC	3	Epithelial cell	3	0.0505228	-0.0502395	S	MPS1	-1.04244	-5.57653
ATGGGAGTCCTTGCCA-1_1_1	HCC1	HCC	9	Epithelial cell	9	-0.0251332	-0.0151006	G1	MPS1	-2.16156	-6.08583
ATGGGAGTCTTACCTA-1_1_1	HCC1	HCC	3	Epithelial cell	3	-0.0228799	-0.0659324	G1	MPS1	-1.17795	-4.69362
ATGGGAGTCTTTAGTC-1_1_1	HCC1	HCC	20	Epithelial cell	20	-0.0491825	-0.021579	G1	MPS2	1.55396	5.99916
ATGTGTGAGACGCAAC-1_1_1	HCC1	HCC	5	Epithelial cell	5	-0.0864171	-0.102945	G1	MPS2	0.162687	5.98442
ATGTGTGAGCAGGTCA-1_1_1	HCC1	HCC	0	Epithelial cell	0	-0.0109083	-0.0554982	G1	MPS1	-5.86503	1.346
ATGTGTGAGCCACCTG-1_1_1	HCC1	HCC	2	Epithelial cell	2	-0.0451577	-0.0910905	G1	MPS1	-3.66784	-4.46187
ATGTGTGAGCTAGTCT-1_1_1	HCC1	HCC	8	Epithelial cell	8	-0.00243541	-0.0736051	G1	MPS2	-1.55829	3.60607
ATGTGTGAGGCGTACA-1_1_1	HCC1	HCC	1	Epithelial cell	1	-0.0603782	-0.046633	G1	MPS1	-1.8777	-5.09017
ATGTGTGAGTGGAGAA-1_1_1	HCC1	HCC	0	Epithelial cell	0	0.00184629	-0.0840222	S	MPS1	-6.83375	2.69544
ATGTGTGAGTTCGCGC-1_1_1	HCC1	HCC	2	Epithelial cell	2	-0.0431691	-0.094842	G1	MPS1	-4.49575	-4.96905
ATGTGTGCAAGCCATT-1_1_1	HCC1	HCC	25	Epithelial cell	25	-0.0480056	-0.0198037	G1	MPS1	-2.11935	6.32849
ATGTGTGCAATGTAAG-1_1_1	HCC1	HCC	24	Epithelial cell	24	0.0934339	0.371551	G2M	MPS2	3.67258	-6.38172
ATGTGTGCACAGAGGT-1_1_1	HCC1	HCC	8	Epithelial cell	8	-0.0601848	-0.0781807	G1	MPS2	-1.05214	3.41392
ATGTGTGCACATGTGT-1_1_1	HCC1	HCC	1	Epithelial cell	1	-0.0427121	-0.0471977	G1	MPS1	0.791185	-3.65735
ATGTGTGCACGGTTTA-1_1_1	HCC1	HCC	0	Epithelial cell	0	-0.0333303	-0.072399	G1	MPS1	-6.38151	3.37175
ATGTGTGCATCGACGC-1_1_1	HCC1	HCC	5	Epithelial cell	5	0.0201438	-0.0132829	S	MPS2	0.377615	6.16463
ATGTGTGGTAAAGTCA-1_1_1	HCC1	HCC	15	Epithelial cell	15	0.0588321	0.461043	G2M	MPS2	10.2078	-1.45403
ATGTGTGGTAACGACG-1_1_1	HCC1	HCC	25	Epithelial cell	25	-0.0795584	-0.14025	G1	MPS1	-1.60966	6.05503
ATGTGTGGTAAGCACG-1_1_1	HCC1	HCC	5	Epithelial cell	5	-0.0798575	-0.0862566	G1	MPS2	0.575479	5.18484
ATGTGTGGTACAGACG-1_1_1	HCC1	HCC	16	Epithelial cell	16	-0.023145	-0.12896	G1	MPS1	8.7498	7.26336
ATGTGTGGTAGAAGGA-1_1_1	HCC1	HCC	8	Epithelial cell	8	-0.0341885	-0.0992383	G1	MPS2	-0.990878	3.29209
ATGTGTGGTCTCTCGT-1_1_1	HCC1	HCC	7	Epithelial cell	7	-0.0170442	-0.0866619	G1	MPS1	-6.10054	4.16687
ATGTGTGGTCTTCTCG-1_1_1	HCC1	HCC	4	Epithelial cell	4	-0.0378243	-0.111402	G1	MPS1	-3.40457	5.90857
ATGTGTGGTGCAGGTA-1_1_1	HCC1	HCC	2	Epithelial cell	2	-0.0254932	-0.0877547	G1	MPS1	-3.38996	-4.39447
ATGTGTGTCAACGAAA-1_1_1	HCC1	HCC	4	Epithelial cell	4	-0.00689075	-0.131569	G1	MPS1	-3.94008	5.68623
ATGTGTGTCGGAGGTA-1_1_1	HCC1	HCC	1	Epithelial cell	1	-0.0402598	-0.0954636	G1	MPS1	-2.52058	-4.59664
ATGTGTGTCGTGGGAA-1_1_1	HCC1	HCC	5	Epithelial cell	5	-0.0435669	-0.0650481	G1	MPS2	0.0251048	5.85837
ATTACTCAGAAGGCCT-1_1_1	HCC1	HCC	16	Epithelial cell	16	-0.0738794	-0.0559075	G1	MPS1	8.97198	7.3853
ATTACTCAGGGCACTA-1_1_1	HCC1	HCC	1	Epithelial cell	1	-0.0381417	-0.0416846	G1	MPS1	-0.787294	-5.08336
ATTACTCCAACACCTA-1_1_1	HCC1	HCC	30	Epithelial cell	30	-0.0330318	0.142845	G2M	MPS2	2.73797	3.56489
ATTACTCCAAGCGAGT-1_1_1	HCC1	HCC	3	Epithelial cell	3	-0.0527151	-0.0211547	G1	MPS1	-2.02958	-4.80181
ATTACTCCAAGGACAC-1_1_1	HCC1	HCC	21	Epithelial cell	21	-0.0525361	-0.0876982	G1	MPS1	1.45257	10.0269
ATTACTCCACAAGCCC-1_1_1	HCC1	HCC	7	Epithelial cell	7	0.00879148	-0.0875002	S	MPS1	-6.2085	4.01537
ATTACTCCAGATCTGT-1_1_1	HCC1	HCC	5	Epithelial cell	5	-0.0887926	-0.0902534	G1	MPS2	0.131793	5.10557
ATTACTCCAGCGTTCG-1_1_1	HCC1	HCC	14	Epithelial cell	14	-0.0268634	-0.052232	G1	MPS2	-0.477501	-1.55359
ATTACTCGTATGCTTG-1_1_1	HCC1	HCC	4	Epithelial cell	4	-0.0584589	-0.0588395	G1	MPS1	-4.08363	4.54638
ATTACTCGTCAGAGGT-1_1_1	HCC1	HCC	0	Epithelial cell	0	-0.0135042	-0.125669	G1	MPS1	-6.09703	2.33417
ATTACTCGTGCAGGTA-1_1_1	HCC1	HCC	15	Epithelial cell	15	-0.0190819	0.639272	G2M	MPS2	10.0606	-2.02027
ATTACTCGTGTCTGAT-1_1_1	HCC1	HCC	1	Epithelial cell	1	-0.0700622	-0.0918655	G1	MPS1	-0.0712031	-5.58923
ATTACTCGTTGCTCCT-1_1_1	HCC1	HCC	9	Epithelial cell	9	-0.0307091	-0.00181996	G1	MPS1	-1.4354	-6.15652
ATTACTCGTTGGACCC-1_1_1	HCC1	HCC	1	Epithelial cell	1	-0.0292003	-0.0419414	G1	MPS1	0.574449	-3.65863
ATTACTCTCACGATGT-1_1_1	HCC1	HCC	9	Epithelial cell	9	-0.0391145	-0.042186	G1	MPS1	-1.94211	-6.1978
ATTACTCTCCGCAAGC-1_1_1	HCC1	HCC	4	Epithelial cell	4	-0.0223927	-0.0682692	G1	MPS1	-2.82033	5.16847
ATTACTCTCGGTGTTA-1_1_1	HCC1	HCC	25	Epithelial cell	25	-0.041501	-0.0845971	G1	MPS1	-1.9007	6.37092
ATTATCCAGAATAGGG-1_1_1	HCC1	HCC	0	Epithelial cell	0	0.00757797	-0.0969163	S	MPS1	-4.82536	3.55378
ATTATCCAGCCCAACC-1_1_1	HCC1	HCC	11	Epithelial cell	11	-0.0151101	-0.117597	G1	MPS1	-2.71768	1.54242
ATTATCCAGTAGTGCG-1_1_1	HCC1	HCC	5	Epithelial cell	5	-0.0140998	-0.032857	G1	MPS2	-0.105723	5.39368
ATTATCCAGTGTCTCA-1_1_1	HCC1	HCC	2	Epithelial cell	2	-0.0310722	-0.077126	G1	MPS1	-3.82191	-5.8667
ATTATCCCAAGGACAC-1_1_1	HCC1	HCC	7	Epithelial cell	7	-0.0788774	-0.11457	G1	MPS1	-5.82746	4.66433
ATTATCCCATCGACGC-1_1_1	HCC1	HCC	1	Epithelial cell	1	-0.0660342	-0.0609776	G1	MPS1	-0.0779357	-3.96337
ATTATCCGTAACGCGA-1_1_1	HCC1	HCC	1	Epithelial cell	1	-0.0437345	-0.0408387	G1	MPS1	-1.54207	-4.44532
ATTATCCGTCTACCTC-1_1_1	HCC1	HCC	2	Epithelial cell	2	-0.0324684	-0.0995104	G1	MPS1	-4.53423	-4.98941
ATTATCCGTGAACCTT-1_1_1	HCC1	HCC	1	Epithelial cell	1	-0.0394715	-0.0357113	G1	MPS1	-2.03612	-5.1768
ATTATCCGTTAAGACA-1_1_1	HCC1	HCC	4	Epithelial cell	4	-0.0523801	-0.0539227	G1	MPS1	-2.51807	5.14165
ATTATCCGTTACGACT-1_1_1	HCC1	HCC	3	Epithelial cell	3	-0.00403913	-0.0274001	G1	MPS1	-1.39237	-4.84444
ATTATCCGTTCCAACA-1_1_1	HCC1	HCC	0	Epithelial cell	0	-0.0577855	-0.0504194	G1	MPS1	-4.77257	2.64138
ATTATCCGTTTCCACC-1_1_1	HCC1	HCC	16	Epithelial cell	16	-0.102964	-0.0570088	G1	MPS1	8.47889	6.98431
ATTATCCTCACCCTCA-1_1_1	HCC1	HCC	0	Epithelial cell	0	-0.0223997	-0.105405	G1	MPS1	-6.67009	1.99964
ATTATCCTCAGTTGAC-1_1_1	HCC1	HCC	7	Epithelial cell	7	-0.000232906	-0.0672124	G1	MPS1	-5.96243	4.85515
ATTATCCTCAGTTTGG-1_1_1	HCC1	HCC	1	Epithelial cell	1	-0.0223898	-0.000614122	G1	MPS1	-1.84457	-5.48952
ATTATCCTCATGTCCC-1_1_1	HCC1	HCC	9	Epithelial cell	9	-0.0504878	-0.0893969	G1	MPS1	0.0680153	-5.71934
ATTATCCTCCAAACAC-1_1_1	HCC1	HCC	1	Epithelial cell	1	-0.0500171	-0.0820435	G1	MPS1	0.305521	-3.9009
ATTATCCTCCGATATG-1_1_1	HCC1	HCC	0	Epithelial cell	0	-0.0232607	-0.120864	G1	MPS1	-6.1675	2.26115
ATTATCCTCGCTGATA-1_1_1	HCC1	HCC	12	Epithelial cell	12	-0.0749431	0.123355	G2M	MPS1	10.6016	-0.577858
ATTATCCTCGGAGCAA-1_1_1	HCC1	HCC	3	Epithelial cell	3	0.0674644	-0.095618	S	MPS1	0.0171492	-4.42425
ATTATCCTCGTCCAGG-1_1_1	HCC1	HCC	9	Epithelial cell	9	-0.0144273	-0.0466164	G1	MPS1	-2.27546	-6.2532
ATTATCCTCTACTTAC-1_1_1	HCC1	HCC	4	Epithelial cell	4	-0.0550905	-0.131541	G1	MPS1	-3.98007	4.73602
ATTATCCTCTTGTATC-1_1_1	HCC1	HCC	1	Epithelial cell	1	-0.0355102	-0.11579	G1	MPS1	0.837637	-4.5042
ATTCTACAGAATGTTG-1_1_1	HCC1	HCC	26	Epithelial cell	26	0.186961	-0.0722408	S	MPS1	-4.19324	2.32368
ATTCTACAGACTAGAT-1_1_1	HCC1	HCC	4	Epithelial cell	4	-0.0678697	-0.121959	G1	MPS1	-3.28499	5.56339
ATTCTACAGATAGTCA-1_1_1	HCC1	HCC	25	Epithelial cell	25	-0.0610517	-0.114591	G1	MPS1	-2.05023	6.16808
ATTCTACAGATCGGGT-1_1_1	HCC1	HCC	1	Epithelial cell	1	0.0774897	-0.0439361	S	MPS1	-0.482916	-5.00503
ATTCTACAGCACCGTC-1_1_1	HCC1	HCC	2	Epithelial cell	2	-0.0241935	-0.0908971	G1	MPS1	-3.72019	-5.66245
ATTCTACAGGCAGTCA-1_1_1	HCC1	HCC	0	Epithelial cell	0	-0.0568758	-0.0789366	G1	MPS1	-6.06783	2.70486
ATTCTACAGGCTAGCA-1_1_1	HCC1	HCC	4	Epithelial cell	4	-0.0106897	-0.0780683	G1	MPS1	-2.33246	5.74432
ATTCTACAGGGATGGG-1_1_1	HCC1	HCC	16	Epithelial cell	16	-0.0415724	-0.0852414	G1	MPS1	8.98995	6.81447
ATTCTACAGTCCATAC-1_1_1	HCC1	HCC	20	Epithelial cell	20	-0.0631286	-0.1021	G1	MPS2	0.310407	4.5728
ATTCTACCAGGTCGTC-1_1_1	HCC1	HCC	2	Epithelial cell	2	0.0197763	-0.0961609	S	MPS1	-3.55987	-4.56247
ATTCTACCAGTTAACC-1_1_1	HCC1	HCC	4	Epithelial cell	4	-0.0615419	-0.0726974	G1	MPS1	-2.84786	5.08949
ATTCTACCATACTACG-1_1_1	HCC1	HCC	4	Epithelial cell	4	-0.025423	-0.0877415	G1	MPS1	-3.75078	6.39907
ATTCTACCATCACAAC-1_1_1	HCC1	HCC	15	Epithelial cell	15	-0.0321149	0.263323	G2M	MPS2	10.6389	-1.53589
ATTCTACCATCAGTCA-1_1_1	HCC1	HCC	2	Epithelial cell	2	-0.0367472	-0.0889534	G1	MPS1	-3.83607	-5.94518
ATTCTACCATCGTCGG-1_1_1	HCC1	HCC	3	Epithelial cell	3	-0.0572134	-0.0829333	G1	MPS1	-1.67755	-4.52719
ATTCTACGTAAGGATT-1_1_1	HCC1	HCC	6	Epithelial cell	6	-0.0311468	-0.0972372	G1	MPS1	2.64925	-1.12114
ATTCTACGTACAGACG-1_1_1	HCC1	HCC	18	Epithelial cell	18	-0.0344928	-0.0956927	G1	MPS2	10.0234	1.61127
ATTCTACGTAGGGTAC-1_1_1	HCC1	HCC	11	Epithelial cell	11	-0.080418	-0.127269	G1	MPS1	-2.22728	1.13362
ATTCTACGTATTCTCT-1_1_1	HCC1	HCC	16	Epithelial cell	16	-0.0478908	-0.0942312	G1	MPS1	8.53263	7.57701
ATTCTACGTCATACTG-1_1_1	HCC1	HCC	6	Epithelial cell	6	-0.0667591	-0.05481	G1	MPS1	2.01876	-0.929484
ATTCTACGTCCCGACA-1_1_1	HCC1	HCC	24	Epithelial cell	24	-0.0425037	0.103935	G2M	MPS2	2.98073	-6.53571
ATTCTACGTCGCATCG-1_1_1	HCC1	HCC	2	Epithelial cell	2	-0.0562096	-0.0740636	G1	MPS1	-3.08009	-4.43534
ATTCTACGTGACTCAT-1_1_1	HCC1	HCC	25	Epithelial cell	25	-0.044236	-0.0499444	G1	MPS1	-1.99915	6.40719
ATTCTACTCACCAGGC-1_1_1	HCC1	HCC	0	Epithelial cell	0	0.00605551	-0.085028	S	MPS1	-5.46614	1.59511
ATTCTACTCACCATAG-1_1_1	HCC1	HCC	2	Epithelial cell	2	-0.038268	-0.0283073	G1	MPS1	-3.57127	-4.90708
ATTCTACTCCAGAAGG-1_1_1	HCC1	HCC	16	Epithelial cell	16	-0.0298645	-0.0921492	G1	MPS1	9.05147	7.17435
ATTCTACTCCTCATTA-1_1_1	HCC1	HCC	4	Epithelial cell	4	-0.00989824	-0.102356	G1	MPS1	-4.1216	5.14723
ATTCTACTCTAACCGA-1_1_1	HCC1	HCC	1	Epithelial cell	1	-0.0211232	-0.0950359	G1	MPS1	-2.2976	-4.11038
ATTCTACTCTGGCGAC-1_1_1	HCC1	HCC	5	Epithelial cell	5	-0.0258807	-0.0791073	G1	MPS2	-0.281572	5.88804
ATTGGACAGAAGGCCT-1_1_1	HCC1	HCC	11	Epithelial cell	11	-0.0417387	-0.082844	G1	MPS1	-2.48176	1.40243
ATTGGACAGAATTGTG-1_1_1	HCC1	HCC	1	Epithelial cell	1	-0.034453	-0.0682278	G1	MPS1	0.417639	-3.53136
ATTGGACAGCGTTCCG-1_1_1	HCC1	HCC	30	Epithelial cell	30	-0.0769277	-0.0597366	G1	MPS2	2.83852	3.38709
ATTGGACAGGGTGTGT-1_1_1	HCC1	HCC	3	Epithelial cell	3	-0.00370815	-0.0848122	G1	MPS1	0.419117	-4.79828
ATTGGACAGGTTACCT-1_1_1	HCC1	HCC	5	Epithelial cell	5	0.00848674	-0.0586032	S	MPS2	0.343378	6.27987
ATTGGACAGTTCGCGC-1_1_1	HCC1	HCC	14	Epithelial cell	14	-0.0847717	-0.0679141	G1	MPS2	-0.589474	-1.37489
ATTGGACCACAGACTT-1_1_1	HCC1	HCC	1	Epithelial cell	1	-0.0694487	-0.0904576	G1	MPS1	-0.985916	-4.70546
ATTGGACCACGAGAGT-1_1_1	HCC1	HCC	2	Epithelial cell	2	-0.0593233	-0.106419	G1	MPS1	-4.20152	-4.40483
ATTGGACCACGGTAGA-1_1_1	HCC1	HCC	1	Epithelial cell	1	-0.056159	-0.0258078	G1	MPS1	1.40042	-4.41156
ATTGGACCAGTAGAGC-1_1_1	HCC1	HCC	0	Epithelial cell	0	-0.0298316	-0.0876	G1	MPS1	-7.01441	2.93741
ATTGGACCATGCTGGC-1_1_1	HCC1	HCC	0	Epithelial cell	0	-0.0567417	-0.0859069	G1	MPS1	-5.7216	1.38327
ATTGGACGTCCGTCAG-1_1_1	HCC1	HCC	2	Epithelial cell	2	-0.0622314	-0.119093	G1	MPS1	-4.53784	-5.26163
ATTGGACGTCTCCACT-1_1_1	HCC1	HCC	9	Epithelial cell	9	0.0715791	-0.0585767	S	MPS1	-1.88313	-6.15495
ATTGGACGTGCAACGA-1_1_1	HCC1	HCC	16	Epithelial cell	16	-0.0491711	-0.0915867	G1	MPS1	8.98953	7.05673
ATTGGACGTTCAGCGC-1_1_1	HCC1	HCC	5	Epithelial cell	5	-0.0850474	-0.129516	G1	MPS2	0.145487	5.08063
ATTGGACTCAAACGGG-1_1_1	HCC1	HCC	0	Epithelial cell	0	0.00708681	-0.0828704	S	MPS1	-4.93486	1.75953
ATTGGACTCGCGATCG-1_1_1	HCC1	HCC	11	Epithelial cell	11	-0.0894414	-0.0574113	G1	MPS1	-2.68184	1.45642
ATTGGACTCTGGCGAC-1_1_1	HCC1	HCC	4	Epithelial cell	4	0.0238069	-0.0611655	S	MPS1	-2.98081	5.9313
ATTGGACTCTGTCAAG-1_1_1	HCC1	HCC	1	Epithelial cell	1	0.0136488	-0.0854727	S	MPS1	-0.511816	-5.44951
ATTGGACTCTGTCCGT-1_1_1	HCC1	HCC	1	Epithelial cell	1	-0.0050781	-0.0718375	G1	MPS1	-1.99762	-5.71791
ATTGGACTCTTACCTA-1_1_1	HCC1	HCC	16	Epithelial cell	16	0.0656013	-0.116264	S	MPS1	8.5246	7.16705
ATTGGACTCTTGTACT-1_1_1	HCC1	HCC	0	Epithelial cell	0	-0.0680075	-0.0596994	G1	MPS1	-5.16925	1.91733
ATTGGTGAGATCTGCT-1_1_1	HCC1	HCC	12	Epithelial cell	12	0.189295	0.182344	S	MPS1	11.6982	-0.428295
ATTGGTGAGGAGTAGA-1_1_1	HCC1	HCC	3	Epithelial cell	3	-0.0427711	-0.0960464	G1	MPS1	0.482252	-3.56504
ATTGGTGAGTGCAAGC-1_1_1	HCC1	HCC	11	Epithelial cell	11	-0.0291949	-0.057355	G1	MPS1	-2.20299	1.32992
ATTGGTGCAAGCTGAG-1_1_1	HCC1	HCC	0	Epithelial cell	0	-0.0496407	-0.0736953	G1	MPS1	-5.67029	2.06254
ATTGGTGCACAACGTT-1_1_1	HCC1	HCC	10	Epithelial cell	10	-0.0399386	-0.0592185	G1	MPS1	-2.63179	-1.94281
ATTGGTGCACGCCAGT-1_1_1	HCC1	HCC	17	Epithelial cell	17	0.112781	-0.00794571	S	MPS2	2.93327	-5.25925
ATTGGTGCAGGCTCAC-1_1_1	HCC1	HCC	7	Epithelial cell	7	-0.0798486	-0.0718607	G1	MPS1	-5.24255	4.98712
ATTGGTGGTACCGTAT-1_1_1	HCC1	HCC	1	Epithelial cell	1	-0.0739143	-0.069025	G1	MPS1	-0.606701	-5.00278
ATTGGTGGTCCGAGTC-1_1_1	HCC1	HCC	1	Epithelial cell	1	-0.0222904	-0.0992647	G1	MPS1	0.0973147	-4.03661
ATTGGTGGTGAACCTT-1_1_1	HCC1	HCC	7	Epithelial cell	7	-0.0492843	-0.0772224	G1	MPS1	-5.44775	4.61067
ATTGGTGGTGATAAGT-1_1_1	HCC1	HCC	10	Epithelial cell	10	-0.032686	-0.052545	G1	MPS1	-1.48488	-4.4371
ATTGGTGGTTCATGGT-1_1_1	HCC1	HCC	4	Epithelial cell	4	-0.0604693	-0.0773729	G1	MPS1	-3.41132	5.22399
ATTGGTGGTTTCCACC-1_1_1	HCC1	HCC	25	Epithelial cell	25	-0.0799833	-0.0705132	G1	MPS1	-1.72803	6.15628
ATTGGTGTCAGTGTTG-1_1_1	HCC1	HCC	6	Epithelial cell	6	-0.0402152	-0.0513817	G1	MPS1	2.20135	-1.14731
ATTGGTGTCATCATTC-1_1_1	HCC1	HCC	11	Epithelial cell	11	-0.0371972	-0.0910662	G1	MPS1	-3.40948	1.80547
ATTGGTGTCCGGGTGT-1_1_1	HCC1	HCC	9	Epithelial cell	9	-0.0411861	-0.0570088	G1	MPS1	-0.647043	-6.05573
ATTGGTGTCGCAAACT-1_1_1	HCC1	HCC	19	Epithelial cell	19	-0.0201761	-0.0655264	G1	MPS1	-1.97782	-5.86907
ATTGGTGTCGTGGACC-1_1_1	HCC1	HCC	1	Epithelial cell	1	0.00315754	-0.0572912	S	MPS1	-0.791294	-5.53001
ATTGGTGTCTGTCTAT-1_1_1	HCC1	HCC	2	Epithelial cell	2	-0.0170775	-0.08959	G1	MPS1	-3.31395	-4.12174
ATTTCTGAGAATAGGG-1_1_1	HCC1	HCC	26	Epithelial cell	26	-0.0447789	0.0217084	G2M	MPS1	-3.62219	4.71009
ATTTCTGAGACAAGCC-1_1_1	HCC1	HCC	0	Epithelial cell	0	-0.00628538	-0.101696	G1	MPS1	-5.65783	3.2338
ATTTCTGAGATATGGT-1_1_1	HCC1	HCC	2	Epithelial cell	2	-0.0529369	-0.0974706	G1	MPS1	-4.15636	-5.79615
ATTTCTGAGATGCCTT-1_1_1	HCC1	HCC	5	Epithelial cell	5	-0.0211416	-0.0723755	G1	MPS2	0.268279	6.1402
ATTTCTGAGCACCGCT-1_1_1	HCC1	HCC	3	Epithelial cell	3	-0.060701	-0.053688	G1	MPS1	-0.842453	-4.36988
ATTTCTGAGGAGTTTA-1_1_1	HCC1	HCC	9	Epithelial cell	9	-0.03823	-0.00478225	G1	MPS1	-2.48702	-6.12771
ATTTCTGAGGCAATTA-1_1_1	HCC1	HCC	3	Epithelial cell	3	-0.0514851	-0.0491585	G1	MPS1	-0.665165	-4.19048
ATTTCTGAGTACTTGC-1_1_1	HCC1	HCC	20	Epithelial cell	20	-0.0732581	-0.102293	G1	MPS2	0.894218	5.1604
ATTTCTGCAATGGAAT-1_1_1	HCC1	HCC	7	Epithelial cell	7	0.00140763	-0.0949442	S	MPS1	-6.03423	3.35494
ATTTCTGCACATAACC-1_1_1	HCC1	HCC	4	Epithelial cell	4	-0.0212987	-0.085353	G1	MPS1	-3.52942	6.1818
ATTTCTGGTAGAGGAA-1_1_1	HCC1	HCC	1	Epithelial cell	1	-0.0534292	-0.0571546	G1	MPS1	1.04452	-3.51071
ATTTCTGGTCTTCTCG-1_1_1	HCC1	HCC	4	Epithelial cell	4	-0.0181306	-0.101895	G1	MPS1	-3.76391	5.71961
ATTTCTGGTGATAAAC-1_1_1	HCC1	HCC	1	Epithelial cell	1	-0.0201968	-0.0579587	G1	MPS1	-0.757327	-3.9968
ATTTCTGGTGCTAGCC-1_1_1	HCC1	HCC	0	Epithelial cell	0	-0.0448825	-0.0688779	G1	MPS1	-4.84733	3.69617
ATTTCTGGTTCTGAAC-1_1_1	HCC1	HCC	4	Epithelial cell	4	-0.0350632	-0.117013	G1	MPS1	-2.98278	6.4979
ATTTCTGTCAGTTAGC-1_1_1	HCC1	HCC	16	Epithelial cell	16	-0.0140836	-0.059099	G1	MPS1	9.25938	7.05179
ATTTCTGTCGCATGAT-1_1_1	HCC1	HCC	7	Epithelial cell	7	-0.0346484	-0.0898002	G1	MPS1	-5.52394	3.28423
ATTTCTGTCGCTGATA-1_1_1	HCC1	HCC	1	Epithelial cell	1	-0.0326108	-0.0846457	G1	MPS1	-2.32969	-4.86697
ATTTCTGTCGCTTGTC-1_1_1	HCC1	HCC	16	Epithelial cell	16	-0.0487169	-0.0632458	G1	MPS1	8.44108	6.88749
ATTTCTGTCTGGTATG-1_1_1	HCC1	HCC	19	Epithelial cell	19	0.0164761	-0.0701527	S	MPS1	-2.00745	-5.73734
ATTTCTGTCTTATCTG-1_1_1	HCC1	HCC	19	Epithelial cell	19	-0.0456631	-0.0486043	G1	MPS1	-1.63602	-6.21696
CAACCAAAGACCACGA-1_1_1	HCC1	HCC	40	Epithelial cell	40	0.031359	-0.125781	S	MPS1	-5.95497	5.50933
CAACCAAAGACCTAGG-1_1_1	HCC1	HCC	10	Epithelial cell	10	-0.0535107	-0.0293346	G1	MPS1	-1.10261	-1.70537
CAACCAAAGATGGCGT-1_1_1	HCC1	HCC	16	Epithelial cell	16	-0.0538926	-0.048414	G1	MPS1	9.01597	6.66402
CAACCAAAGCGATATA-1_1_1	HCC1	HCC	16	Epithelial cell	16	-0.0611891	-0.103693	G1	MPS1	9.01256	7.0757
CAACCAAAGTGACTCT-1_1_1	HCC1	HCC	1	Epithelial cell	1	-0.0525697	-0.0971253	G1	MPS1	-0.146976	-3.80751
CAACCAAAGTGGTAAT-1_1_1	HCC1	HCC	5	Epithelial cell	5	-0.0550832	-0.0569579	G1	MPS2	1.05586	5.34596
CAACCAACAAGTCTGT-1_1_1	HCC1	HCC	11	Epithelial cell	11	-0.0258408	-0.102922	G1	MPS1	-3.90073	0.760028
CAACCAACAATGCCAT-1_1_1	HCC1	HCC	7	Epithelial cell	7	-0.0440644	-0.048041	G1	MPS1	-5.83472	3.80379
CAACCAACACCAGATT-1_1_1	HCC1	HCC	1	Epithelial cell	1	-0.0618832	-0.0976465	G1	MPS1	-1.79519	-5.92328
CAACCAACACCCAGTG-1_1_1	HCC1	HCC	2	Epithelial cell	2	-0.0705253	-0.106627	G1	MPS1	-4.35721	-4.64552
CAACCAACAGCTTAAC-1_1_1	HCC1	HCC	0	Epithelial cell	0	-0.0803058	-0.0838109	G1	MPS1	-5.36372	3.24385
CAACCAACATGAACCT-1_1_1	HCC1	HCC	1	Epithelial cell	1	-0.0406767	-0.0477536	G1	MPS1	-1.46346	-5.59751
CAACCAACATGCCACG-1_1_1	HCC1	HCC	0	Epithelial cell	0	-0.0228433	-0.102691	G1	MPS1	-5.10936	2.79379
CAACCAAGTAAATACG-1_1_1	HCC1	HCC	1	Epithelial cell	1	-0.0467122	-0.0910732	G1	MPS1	-1.30964	-4.98382
CAACCAAGTGTAACGG-1_1_1	HCC1	HCC	1	Epithelial cell	1	-0.0786319	-0.0922679	G1	MPS1	1.18956	-4.16403
CAACCAAGTGTGACCC-1_1_1	HCC1	HCC	16	Epithelial cell	16	-0.020133	-0.0754394	G1	MPS1	8.60247	6.48058
CAACCAAGTTCAGACT-1_1_1	HCC1	HCC	1	Epithelial cell	1	-0.0451937	-0.0908494	G1	MPS1	-1.4208	-5.74302
[truncated: 41,006 more rows]

## Sheet: scRNA-myeloid
Annotations of myeloid cells from HCC patients at the single-cell level.
cell	source	source2	seurat_clusters	CellType	S.Score	G2M.Score	Phase	CellCycleScore	UMAP_1	UMAP_2
AAACGGGTCGGAAACG-1_1_1	HCC1	HCC	10	SEPP1_Mono/Macro	-0.0494097	-0.012578	G1	0.00764882	2.82387	2.69112
AAAGATGCACTGTCGG-1_1_1	HCC1	HCC	10	SEPP1_Mono/Macro	-0.00166626	-0.0478451	G1	0.228099	3.03406	2.21476
AAATGCCGTCTAGCGC-1_1_1	HCC1	HCC	3	SEPP1_Mono/Macro	-0.00226075	-0.0638964	G1	-0.0473057	-2.63154	3.69505
AACCATGTCGCCTGAG-1_1_1	HCC1	HCC	9	STMN1_Mono/Macro	-0.0122148	0.565602	G2M	1.25339	-4.72796	-10.1027
AACCGCGCACCCATGG-1_1_1	HCC1	HCC	9	STMN1_Mono/Macro	0.338756	0.085842	S	0.345205	-3.63629	-8.53693
AACTCCCGTAGCGTCC-1_1_1	HCC1	HCC	1	SEPP1_Mono/Macro	0.0162413	-0.048628	S	-0.041583	3.76825	0.186513
AAGTCTGTCCACGACG-1_1_1	HCC1	HCC	6	CD1C_cDC	0.00731309	-0.00943703	S	-0.0296644	0.766613	-1.86567
AATCCAGGTAAAGGAG-1_1_1	HCC1	HCC	20	SEPP1_Mono/Macro	0.0220835	-0.0111764	S	-0.213102	4.66985	2.29291
ACACCCTGTGGCTCCA-1_1_1	HCC1	HCC	11	CLEC9A_cDC	-0.0449167	0.190985	G2M	0.526852	-1.77903	-10.6007
ACCAGTACATTCCTCG-1_1_1	HCC1	HCC	10	SEPP1_Mono/Macro	-0.0372317	-0.0428203	G1	-0.230103	3.71644	2.36603
ACCAGTATCCCATTTA-1_1_1	HCC1	HCC	4	IL32_Mono/Macro	-0.00525439	0.00441466	G2M	-0.0269097	0.469056	-6.55019
ACGATACCACCTGGTG-1_1_1	HCC1	HCC	2	SEPP1_Mono/Macro	-0.028428	0.0136225	G2M	0.115018	2.24817	5.24073
ACGCAGCGTCCTGCTT-1_1_1	HCC1	HCC	8	SEPP1_Mono/Macro	0.0253527	-0.0454733	S	-0.215556	2.60597	5.13128
ACGCAGCTCACGATGT-1_1_1	HCC1	HCC	1	SEPP1_Mono/Macro	-0.0388097	-0.0541603	G1	-0.0226636	4.32928	1.03766
ACGCAGCTCATCACCC-1_1_1	HCC1	HCC	1	SEPP1_Mono/Macro	0.00162764	-0.0975495	S	-0.197266	2.74113	-2.78977
ACGGGTCGTCTAAACC-1_1_1	HCC1	HCC	9	STMN1_Mono/Macro	-0.0106571	0.344267	G2M	1.01644	-4.31568	-10.5224
ACTGAACTCGTGGACC-1_1_1	HCC1	HCC	1	SEPP1_Mono/Macro	0.00678526	-0.0618268	S	0.0406039	4.133	0.291193
ACTTGTTCAATCGGTT-1_1_1	HCC1	HCC	9	STMN1_Mono/Macro	0.149857	0.0400897	S	0.527371	-3.65346	-8.76189
AGAATAGTCCGTCAAA-1_1_1	HCC1	HCC	14	SEPP1_Mono/Macro	-0.0372586	-0.102281	G1	-0.224723	3.00389	4.50156
AGCATACTCTCTAAGG-1_1_1	HCC1	HCC	11	CLEC9A_cDC	-0.000531101	-0.0565265	G1	0.160555	-0.762795	-11.2765
AGCTTGACAAAGCAAT-1_1_1	HCC1	HCC	4	IL32_Mono/Macro	-0.059069	0.328443	G2M	0.532596	0.261323	-7.31242
AGCTTGACAGTAAGAT-1_1_1	HCC1	HCC	4	IL32_Mono/Macro	-0.00216573	-0.0548438	G1	-0.0577465	0.885306	-5.88756
AGCTTGACATGGAATA-1_1_1	HCC1	HCC	1	SEPP1_Mono/Macro	-0.0305633	-0.0926642	G1	-0.215685	2.44494	-2.5883
AGGGATGAGGGTATCG-1_1_1	HCC1	HCC	3	SEPP1_Mono/Macro	0.00177878	-0.0818814	S	0.245358	-1.61167	4.41421
AGGGATGCAACTGCGC-1_1_1	HCC1	HCC	1	SEPP1_Mono/Macro	-0.0469861	-0.0372805	G1	-0.0233404	3.13338	-2.54275
AGGTCATCAGTAACGG-1_1_1	HCC1	HCC	0	SEPP1_Mono/Macro	0.0639758	-0.0322338	S	0.0919703	0.0583375	3.03039
AGTCTTTGTACTCAAC-1_1_1	HCC1	HCC	1	SEPP1_Mono/Macro	0.011695	-0.0676563	S	0.118072	3.369	-0.951132
AGTTGGTCACTGTGTA-1_1_1	HCC1	HCC	18	LAMP3_cDC	0.0120586	-0.0583226	S	-0.19043	-7.45377	-6.00043
ATCATCTAGACACTAA-1_1_1	HCC1	HCC	10	SEPP1_Mono/Macro	-0.0288594	-0.0328012	G1	-0.213421	2.90631	1.98534
ATCATCTAGGGCATGT-1_1_1	HCC1	HCC	1	SEPP1_Mono/Macro	0.00450934	-0.0682331	S	-0.0147689	3.08142	-1.66882
ATCATCTAGGTTCCTA-1_1_1	HCC1	HCC	10	SEPP1_Mono/Macro	-0.05199	-0.030835	G1	0.0492987	3.11021	2.47884
ATCATCTGTACCTACA-1_1_1	HCC1	HCC	8	SEPP1_Mono/Macro	0.0396926	0.0127235	S	0.153745	0.0283789	5.61367
ATCCGAACAGATGGGT-1_1_1	HCC1	HCC	10	SEPP1_Mono/Macro	-0.00687734	-0.0606113	G1	-0.24503	1.57553	1.59672
ATCTGCCAGAGTCTGG-1_1_1	HCC1	HCC	0	SEPP1_Mono/Macro	-0.046824	-0.0840717	G1	-0.0465103	1.60754	2.75156
ATGGGAGCAGTCTTCC-1_1_1	HCC1	HCC	15	CD1C_cDC	-0.0333025	-0.0174139	G1	0.0221717	1.87506	5.43942
ATGTGTGTCTCCGGTT-1_1_1	HCC1	HCC	8	SEPP1_Mono/Macro	-0.044726	-0.11363	G1	0.0535203	-3.20372	1.44896
ATTATCCTCACCACCT-1_1_1	HCC1	HCC	20	SEPP1_Mono/Macro	0.0532065	-0.0295444	S	-0.2029	4.66189	2.17166
ATTCTACAGTGCTGCC-1_1_1	HCC1	HCC	20	SEPP1_Mono/Macro	0.106241	-0.066797	S	0.0754412	4.21449	2.50424
ATTGGACTCGGCCGAT-1_1_1	HCC1	HCC	2	SEPP1_Mono/Macro	-0.00923766	-0.0626463	G1	-0.0605992	2.72659	4.40843
CAACCAAGTCAACATC-1_1_1	HCC1	HCC	8	SEPP1_Mono/Macro	0.000933144	-0.0280652	S	0.340978	-3.78783	1.27295
CAACTAGAGAATGTGT-1_1_1	HCC1	HCC	10	SEPP1_Mono/Macro	0.00386123	-0.0531189	S	-0.0450576	3.27977	2.80055
CAACTAGCATAACCTG-1_1_1	HCC1	HCC	1	SEPP1_Mono/Macro	0.00346105	-0.0829649	S	0.247302	4.39527	0.966052
CAACTAGTCAAGCCTA-1_1_1	HCC1	HCC	10	SEPP1_Mono/Macro	0.00647644	-0.0648793	S	0.0167646	3.02871	3.14039
CAAGAAAGTCGGGTCT-1_1_1	HCC1	HCC	20	SEPP1_Mono/Macro	0.00906261	-0.00736894	S	-0.218091	4.23856	2.23089
CAAGAAATCTCGAGTA-1_1_1	HCC1	HCC	6	CD1C_cDC	-0.0255493	-0.103344	G1	-0.222847	-0.670193	-3.47321
CAAGATCGTCTTTCAT-1_1_1	HCC1	HCC	0	SEPP1_Mono/Macro	0.014844	-0.0477386	S	-0.227144	2.74733	2.87339
CAAGTTGGTTCTGAAC-1_1_1	HCC1	HCC	18	LAMP3_cDC	-0.0360944	-0.028904	G1	-0.00704714	-7.50258	-6.17636
CACAAACGTCGTCTTC-1_1_1	HCC1	HCC	6	CD1C_cDC	-0.00900881	-0.0509345	G1	-0.0216448	-0.851935	-3.43373
CACACAATCCGAAGAG-1_1_1	HCC1	HCC	20	SEPP1_Mono/Macro	0.033935	-0.0806641	S	0.0262468	4.66746	2.28178
CACAGGCGTGTAAGTA-1_1_1	HCC1	HCC	20	SEPP1_Mono/Macro	0.107878	0.0238888	S	0.470433	3.42414	3.3749
CACATAGTCCAAACAC-1_1_1	HCC1	HCC	20	SEPP1_Mono/Macro	0.0739001	-0.0132341	S	-0.220637	3.9334	2.4801
CACATAGTCTTGCAAG-1_1_1	HCC1	HCC	1	SEPP1_Mono/Macro	0.0361922	-0.00190605	S	-0.047335	3.20137	-1.45581
CACATTTTCAACGGCC-1_1_1	HCC1	HCC	20	SEPP1_Mono/Macro	-0.0478916	-0.0984334	G1	0.198181	4.56464	2.33004
CACCAGGAGGAGTTTA-1_1_1	HCC1	HCC	1	SEPP1_Mono/Macro	-0.0489353	-0.0668185	G1	0.250405	4.19991	1.57336
CACCTTGCATGTAGTC-1_1_1	HCC1	HCC	2	SEPP1_Mono/Macro	-0.020554	-0.0670168	G1	-0.0055497	0.971202	6.13922
CACCTTGGTCATCCCT-1_1_1	HCC1	HCC	0	SEPP1_Mono/Macro	-0.0547901	-0.106852	G1	0.119676	0.179039	3.84695
CACTCCAGTACTCGCG-1_1_1	HCC1	HCC	1	SEPP1_Mono/Macro	-0.00143311	-0.0657611	G1	0.141571	2.52868	-2.78301
CAGAATCCATGGGACA-1_1_1	HCC1	HCC	0	SEPP1_Mono/Macro	-0.0177122	-0.0084069	G1	-0.0893322	1.41339	2.64629
CAGAATCGTAAGGGCT-1_1_1	HCC1	HCC	1	SEPP1_Mono/Macro	0.0160781	-0.0586155	S	-0.0173132	4.36349	1.01307
CAGCAGCAGTCCAGGA-1_1_1	HCC1	HCC	9	STMN1_Mono/Macro	-0.0286763	0.0694675	G2M	0.553281	-4.45268	-10.047
CAGCATAGTTCCACGG-1_1_1	HCC1	HCC	0	SEPP1_Mono/Macro	0.0308149	-0.00231916	S	0.0919702	0.416065	-7.35667
CAGGTGCGTCATATCG-1_1_1	HCC1	HCC	3	SEPP1_Mono/Macro	-0.0277269	-0.0469987	G1	0.00164242	-1.54717	5.64363
CAGTAACAGGTGCTTT-1_1_1	HCC1	HCC	4	IL32_Mono/Macro	-0.0399158	-0.0940374	G1	-0.208033	0.340479	-6.92286
CAGTCCTTCAGGTTCA-1_1_1	HCC1	HCC	4	IL32_Mono/Macro	-0.0538031	0.0170915	G2M	-0.219775	1.47804	-6.71023
CATATGGCATCCTAGA-1_1_1	HCC1	HCC	2	SEPP1_Mono/Macro	-0.0427891	-0.0538705	G1	0.288152	1.81648	4.34942
CATATTCCAAGCCCAC-1_1_1	HCC1	HCC	2	SEPP1_Mono/Macro	0.0330492	-0.0798583	S	0.456781	-0.73348	5.08405
CATCAAGGTAATTGGA-1_1_1	HCC1	HCC	10	SEPP1_Mono/Macro	-0.0396313	-0.0715758	G1	-0.203532	2.80805	2.18996
CATCAAGGTCGATTGT-1_1_1	HCC1	HCC	20	SEPP1_Mono/Macro	-0.0137124	-0.0703093	G1	-0.0928362	4.52245	2.39371
CATCAGATCTCCAGGG-1_1_1	HCC1	HCC	20	SEPP1_Mono/Macro	0.0327773	-0.0498901	S	-0.0638255	3.9841	2.00879
CATCGAAAGTCCGTAT-1_1_1	HCC1	HCC	10	SEPP1_Mono/Macro	-0.0364196	-0.0513283	G1	-0.207864	2.74887	2.39235
CATCGAACACTGCCAG-1_1_1	HCC1	HCC	17	SEPP1_Mono/Macro	-0.0322435	-0.0177199	G1	-0.046023	1.71173	0.502915
CATTATCGTCGAATCT-1_1_1	HCC1	HCC	1	SEPP1_Mono/Macro	0.00552756	-0.0354527	S	-0.0269867	4.16584	-0.565543
CATTCGCAGGCGCTCT-1_1_1	HCC1	HCC	20	SEPP1_Mono/Macro	-0.0216236	-0.0561606	G1	0.242248	4.51812	2.44427
CATTCGCAGGGATACC-1_1_1	HCC1	HCC	1	SEPP1_Mono/Macro	-0.0337469	-0.0691728	G1	-0.201586	4.37205	0.991727
CCACCTAAGTGCTGCC-1_1_1	HCC1	HCC	0	SEPP1_Mono/Macro	-0.0342329	0.0185309	G2M	-0.212234	0.0129825	3.68189
CCACCTATCACGCGGT-1_1_1	HCC1	HCC	0	SEPP1_Mono/Macro	-0.050995	-0.0252607	G1	0.0446469	0.404581	2.59448
CCACGGACATGCAATC-1_1_1	HCC1	HCC	2	SEPP1_Mono/Macro	-0.0342508	-0.0479056	G1	-0.0370792	3.46421	0.864261
CCACTACTCAGGCCCA-1_1_1	HCC1	HCC	2	SEPP1_Mono/Macro	-0.0454626	-0.0632619	G1	-0.0892004	0.858226	5.51415
CCATTCGGTGCAACTT-1_1_1	HCC1	HCC	11	CLEC9A_cDC	0.0122566	0.143288	G2M	0.44932	-1.7658	-10.6615
CCCATACGTACGCTGC-1_1_1	HCC1	HCC	5	FCN1_Mono/Macro	-0.0447978	-0.0190819	G1	-0.222654	-3.62676	-3.1343
CCCATACGTTATCCGA-1_1_1	HCC1	HCC	0	SEPP1_Mono/Macro	0.0878422	-0.0392118	S	-0.0357067	1.4399	3.11962
CCGGGATCAATTCCTT-1_1_1	HCC1	HCC	20	SEPP1_Mono/Macro	0.0336369	-0.0437866	S	-0.238561	3.62719	2.74241
CCGTACTTCTCCCTGA-1_1_1	HCC1	HCC	4	IL32_Mono/Macro	-0.0438862	-0.110518	G1	-0.0678237	0.613007	-6.17834
CCGTTCATCGGCTACG-1_1_1	HCC1	HCC	15	CD1C_cDC	-0.0440943	-0.114124	G1	-0.0864569	0.033222	-0.955191
CCTAAAGCATGCATGT-1_1_1	HCC1	HCC	1	SEPP1_Mono/Macro	-0.00991181	-0.0483465	G1	-0.00375782	2.73009	-1.63256
CCTACACTCTCGCATC-1_1_1	HCC1	HCC	3	SEPP1_Mono/Macro	0.0333124	-0.0939235	S	0.218577	-3.26649	5.08284
CCTACCAAGATGTGGC-1_1_1	HCC1	HCC	9	STMN1_Mono/Macro	0.0583098	0.215109	G2M	0.977482	-4.53857	-10.4125
CCTAGCTAGGAATGGA-1_1_1	HCC1	HCC	4	IL32_Mono/Macro	-0.0279026	-0.050101	G1	0.100976	-0.54182	-7.08209
CCTCAGTAGAGTACAT-1_1_1	HCC1	HCC	20	SEPP1_Mono/Macro	0.0378045	-0.0361093	S	-0.0521575	4.57103	2.23324
CCTCAGTAGATGGGTC-1_1_1	HCC1	HCC	6	CD1C_cDC	-0.0358066	-0.028739	G1	0.0525586	-1.056	-3.71618
CCTCAGTAGTCAATAG-1_1_1	HCC1	HCC	1	SEPP1_Mono/Macro	0.0474687	-0.0812979	S	0.0391611	3.95927	-2.53391
CCTCAGTCACATTTCT-1_1_1	HCC1	HCC	0	SEPP1_Mono/Macro	0.00613504	-0.111964	S	0.0251013	1.64518	2.46132
CCTCAGTGTAAACGCG-1_1_1	HCC1	HCC	14	SEPP1_Mono/Macro	-0.0166541	-0.0485407	G1	0.203741	3.01545	4.23061
CCTCTGATCACAACGT-1_1_1	HCC1	HCC	0	SEPP1_Mono/Macro	-0.0107048	-0.0574657	G1	0.0210456	0.514982	3.46167
CCTTCCCAGACGCAAC-1_1_1	HCC1	HCC	0	SEPP1_Mono/Macro	-0.0393491	-0.0941585	G1	-0.215217	1.96384	4.16391
CGAATGTAGGTGTTAA-1_1_1	HCC1	HCC	20	SEPP1_Mono/Macro	0.044885	0.0380676	S	0.406159	4.43505	2.35526
CGACCTTTCTGGCGTG-1_1_1	HCC1	HCC	1	SEPP1_Mono/Macro	0.0589013	0.0706684	G2M	0.0668583	3.69248	-2.45966
CGAGAAGGTCTCTTTA-1_1_1	HCC1	HCC	0	SEPP1_Mono/Macro	-0.00386544	-0.0359883	G1	-0.000468218	0.835556	3.89331
CGAGCCATCCATTCTA-1_1_1	HCC1	HCC	4	IL32_Mono/Macro	0.00258484	-0.119958	S	-0.0436293	1.09134	-5.89341
CGATGGCAGGCAATTA-1_1_1	HCC1	HCC	1	SEPP1_Mono/Macro	-0.00333226	0.0527499	G2M	0.0606776	4.50271	0.817204
CGATTGAGTATTACCG-1_1_1	HCC1	HCC	2	SEPP1_Mono/Macro	-0.00561106	0.118857	G2M	0.417539	3.75246	2.22919
CGCGGTAGTAACGCGA-1_1_1	HCC1	HCC	1	SEPP1_Mono/Macro	0.00794132	-0.0800234	S	-0.0276092	2.68953	-2.55039
CGCTATCGTGCTGTAT-1_1_1	HCC1	HCC	2	SEPP1_Mono/Macro	0.0118452	-0.0536183	S	-0.202066	3.149	3.82107
CGCTGGACATCTCGCT-1_1_1	HCC1	HCC	9	STMN1_Mono/Macro	0.193605	0.0980791	S	-0.0261606	-2.83826	-8.86401
CGCTGGAGTCTCTTAT-1_1_1	HCC1	HCC	0	SEPP1_Mono/Macro	-0.0480904	-0.045364	G1	-0.032492	0.553091	2.48302
CGGACACTCATCTGTT-1_1_1	HCC1	HCC	4	IL32_Mono/Macro	0.0368043	0.0112451	S	0.121478	0.0443751	-7.23977
CGGACGTAGTGGACGT-1_1_1	HCC1	HCC	3	SEPP1_Mono/Macro	-0.0374156	-0.0582683	G1	0.234437	-2.68694	3.99071
CGGACGTTCTCCCTGA-1_1_1	HCC1	HCC	6	CD1C_cDC	-0.0375975	-0.0255547	G1	0.019645	0.499769	-2.30494
CGGACTGCAACCGCCA-1_1_1	HCC1	HCC	1	SEPP1_Mono/Macro	0.00763139	-0.0669897	S	-0.0522436	3.82691	0.382528
CGGACTGGTTATTCTC-1_1_1	HCC1	HCC	20	SEPP1_Mono/Macro	-0.0441948	-0.0772847	G1	0.00342138	4.67643	2.24617
CGGAGCTGTTCACGGC-1_1_1	HCC1	HCC	9	STMN1_Mono/Macro	0.153706	0.126121	S	0.429062	-3.85966	-9.13763
CGGAGTCAGTGCGTGA-1_1_1	HCC1	HCC	4	IL32_Mono/Macro	0.0127224	-0.0478169	S	0.0655321	1.03229	-6.66324
CGGTTAACACTACAGT-1_1_1	HCC1	HCC	0	SEPP1_Mono/Macro	0.0103961	0.0388243	G2M	0.0036513	2.60652	3.89343
CGTAGGCCACCAACCG-1_1_1	HCC1	HCC	3	SEPP1_Mono/Macro	-0.0403065	-0.0717562	G1	0.0183169	-1.66899	5.29381
CGTCCATGTGCACGAA-1_1_1	HCC1	HCC	10	SEPP1_Mono/Macro	0.052592	0.0851707	G2M	0.259724	2.38146	2.26122
CGTCCATGTTGAGTTC-1_1_1	HCC1	HCC	9	STMN1_Mono/Macro	0.217332	0.170695	S	0.763192	-3.83715	-8.74813
CGTTAGAAGCAGATCG-1_1_1	HCC1	HCC	20	SEPP1_Mono/Macro	-0.045337	0.0407749	G2M	0.0935576	4.59542	2.32467
CGTTCTGGTTGCGTTA-1_1_1	HCC1	HCC	1	SEPP1_Mono/Macro	0.124647	-0.00942097	S	0.212353	2.61056	-2.64137
CGTTGGGCAGCTATTG-1_1_1	HCC1	HCC	1	SEPP1_Mono/Macro	-0.0436524	-0.0504564	G1	-0.214929	3.72995	0.284431
CTAATGGTCGGTTCGG-1_1_1	HCC1	HCC	3	SEPP1_Mono/Macro	-0.0295732	-0.0776867	G1	0.0822141	-1.97243	5.62955
CTACATTCAATGAATG-1_1_1	HCC1	HCC	1	SEPP1_Mono/Macro	-0.0400045	-0.0967489	G1	-0.194992	3.54435	-1.61538
CTACGTCAGGGATGGG-1_1_1	HCC1	HCC	2	SEPP1_Mono/Macro	-0.00503716	-0.0740555	G1	-0.0555691	1.53398	4.61059
CTAGCCTAGGTCGGAT-1_1_1	HCC1	HCC	20	SEPP1_Mono/Macro	-0.0460821	-0.0412401	G1	-0.218937	4.63792	2.20021
CTCAGAAAGACACTAA-1_1_1	HCC1	HCC	20	SEPP1_Mono/Macro	-0.0327874	-0.0784586	G1	0.032317	4.4933	2.09824
CTCAGAATCTGTCAAG-1_1_1	HCC1	HCC	8	SEPP1_Mono/Macro	-0.030486	-0.0848944	G1	-0.0954406	-3.61363	1.50775
CTCTAATGTTTGACTG-1_1_1	HCC1	HCC	20	SEPP1_Mono/Macro	0.00915624	-0.0652487	S	-0.21882	4.56127	2.21194
CTCTACGAGTCCAGGA-1_1_1	HCC1	HCC	3	SEPP1_Mono/Macro	0.00562695	-0.00146353	S	0.261587	-1.89584	3.0284
CTCTACGGTCACTGGC-1_1_1	HCC1	HCC	2	SEPP1_Mono/Macro	7.5746e-05	-0.12202	S	0.0602771	-0.428394	5.13604
CTCTACGTCCCTTGCA-1_1_1	HCC1	HCC	1	SEPP1_Mono/Macro	0.00230299	-0.00492535	S	0.0288554	2.8608	-1.57647
CTGAAACCAGACACTT-1_1_1	HCC1	HCC	3	SEPP1_Mono/Macro	-0.0158399	-0.0895241	G1	-0.0761388	-2.04598	5.22591
CTGAAACGTCAGTGGA-1_1_1	HCC1	HCC	1	SEPP1_Mono/Macro	-0.00367414	-0.0611329	G1	0.520984	2.94391	-1.75097
CTGAAGTAGTCTCAAC-1_1_1	HCC1	HCC	1	SEPP1_Mono/Macro	0.00181225	-0.018053	S	-0.0543659	3.20052	-1.5751
CTGAAGTCATCTCCCA-1_1_1	HCC1	HCC	2	SEPP1_Mono/Macro	-0.0267763	-0.0236661	G1	-0.204657	3.65024	2.28497
CTGATAGTCCAAACAC-1_1_1	HCC1	HCC	14	SEPP1_Mono/Macro	-0.0523755	-0.0169215	G1	0.0272419	3.6944	4.97241
CTGCGGAAGCCCAGCT-1_1_1	HCC1	HCC	2	SEPP1_Mono/Macro	-0.00246859	-0.0878445	G1	0.0444613	2.15472	4.6408
CTGGTCTAGCCAGAAC-1_1_1	HCC1	HCC	9	STMN1_Mono/Macro	-0.0133567	0.436413	G2M	0.590279	-4.49691	-10.0824
CTGTGCTGTTATGCGT-1_1_1	HCC1	HCC	1	SEPP1_Mono/Macro	-0.00674966	-0.0154279	G1	0.248476	3.19556	-2.50419
CTTACCGCAATGGACG-1_1_1	HCC1	HCC	2	SEPP1_Mono/Macro	-0.042189	-0.0425421	G1	-0.025623	3.00087	4.0749
CTTAGGAAGGAGTACC-1_1_1	HCC1	HCC	1	SEPP1_Mono/Macro	-0.0389745	-0.0967072	G1	-0.208449	4.22068	1.06503
CTTAGGATCACCGGGT-1_1_1	HCC1	HCC	16	SEPP1_Mono/Macro	-0.0297102	-0.0573279	G1	0.0391668	2.5734	-3.58289
CTTGGCTGTGATGCCC-1_1_1	HCC1	HCC	14	SEPP1_Mono/Macro	-0.0288696	-0.103622	G1	-0.0329017	3.04974	4.65786
GAAATGACAGCTCGCA-1_1_1	HCC1	HCC	9	STMN1_Mono/Macro	0.232318	0.286744	G2M	1.07234	-4.11722	-9.17498
GAAATGACAGGAATCG-1_1_1	HCC1	HCC	1	SEPP1_Mono/Macro	0.0290456	-0.0221993	S	-0.129997	3.59063	-1.90431
GAATGAACAAATTGCC-1_1_1	HCC1	HCC	2	SEPP1_Mono/Macro	0.0345523	-0.0221038	S	0.131171	3.36207	3.80495
GACACGCGTAGGAGTC-1_1_1	HCC1	HCC	8	SEPP1_Mono/Macro	-0.03554	0.0146638	G2M	0.128225	-3.04549	1.48788
GACGCGTTCTTAACCT-1_1_1	HCC1	HCC	2	SEPP1_Mono/Macro	0.0111309	-0.0704546	S	0.0350061	1.06596	5.75283
GACGGCTGTCTCCATC-1_1_1	HCC1	HCC	2	SEPP1_Mono/Macro	0.0283339	-0.0571398	S	0.0677351	-0.818562	5.99399
GACGTGCGTGGGTCAA-1_1_1	HCC1	HCC	15	CD1C_cDC	0.0115001	-0.109643	S	0.0144027	1.5875	1.6405
GACGTTAAGTTGAGTA-1_1_1	HCC1	HCC	3	SEPP1_Mono/Macro	0.000268241	-0.0415682	S	0.0718681	-2.67263	3.46023
GACTACAGTTACGCGC-1_1_1	HCC1	HCC	0	SEPP1_Mono/Macro	-0.00766356	-0.00947942	G1	-0.0681173	1.35819	3.91906
GACTACATCTCTAGGA-1_1_1	HCC1	HCC	0	SEPP1_Mono/Macro	-0.00973704	-0.0967929	G1	-0.074528	1.35263	3.44537
GAGCAGACAATCACAC-1_1_1	HCC1	HCC	8	SEPP1_Mono/Macro	0.0686387	-0.0873275	S	0.121349	2.0151	6.46871
GAGTCCGAGTGTTAGA-1_1_1	HCC1	HCC	1	SEPP1_Mono/Macro	0.00249858	-0.0654045	S	0.0314216	4.17048	0.302753
GAGTCCGTCTTGTATC-1_1_1	HCC1	HCC	8	SEPP1_Mono/Macro	-0.0329324	-0.0535496	G1	-0.065289	0.851999	5.73494
GATCGATCATTAACCG-1_1_1	HCC1	HCC	10	SEPP1_Mono/Macro	0.0412296	-0.100879	S	0.034643	2.61902	2.41654
GATCGATTCCTTAATC-1_1_1	HCC1	HCC	20	SEPP1_Mono/Macro	-0.0572787	-0.033591	G1	-0.0715748	4.30036	2.50299
GATCTAGAGAATTCCC-1_1_1	HCC1	HCC	10	SEPP1_Mono/Macro	0.0447685	-0.0905195	S	-0.219433	2.81912	2.07886
GATGAGGAGTGGTCCC-1_1_1	HCC1	HCC	1	SEPP1_Mono/Macro	0.0907435	-0.0721266	S	0.0361331	3.6769	-2.27929
GATGAGGCACACGCTG-1_1_1	HCC1	HCC	1	SEPP1_Mono/Macro	-0.0442692	-0.12053	G1	0.281193	4.12752	1.65136
GCAAACTTCCACTCCA-1_1_1	HCC1	HCC	0	SEPP1_Mono/Macro	-0.0374542	0.0308145	G2M	0.000385211	1.65991	2.4528
GCAGTTATCAAAGACA-1_1_1	HCC1	HCC	20	SEPP1_Mono/Macro	0.0838139	-0.0682695	S	0.0241894	4.34731	1.47949
GCATACATCATCGCTC-1_1_1	HCC1	HCC	2	SEPP1_Mono/Macro	-0.0476313	-0.0651946	G1	0.0594084	-0.370251	5.46011
GCATGTAAGGGTTTCT-1_1_1	HCC1	HCC	1	SEPP1_Mono/Macro	-0.0351326	-0.0470198	G1	0.250509	4.11307	-0.673338
GCATGTAGTAGAGGAA-1_1_1	HCC1	HCC	1	SEPP1_Mono/Macro	-0.0233361	0.0254544	G2M	0.101815	3.52492	-1.85018
GCATGTATCGCCATAA-1_1_1	HCC1	HCC	10	SEPP1_Mono/Macro	-0.0391182	-0.0609096	G1	-0.204155	2.6734	2.53297
GCGACCATCAAACCGT-1_1_1	HCC1	HCC	4	IL32_Mono/Macro	0.0482342	-0.00168652	S	-0.0571334	0.115355	-7.14412
GCGAGAACATTGCGGC-1_1_1	HCC1	HCC	2	SEPP1_Mono/Macro	-0.0379013	-0.0791244	G1	0.0468021	2.06769	3.88151
GCGCAACGTAGCTTGT-1_1_1	HCC1	HCC	0	SEPP1_Mono/Macro	-0.00490324	-0.0495497	G1	-0.241973	2.40351	3.1526
GCGCAACTCATAGCAC-1_1_1	HCC1	HCC	10	SEPP1_Mono/Macro	-0.0197464	-0.0369451	G1	-0.0215914	2.98784	2.68686
GCGCAGTGTATTCTCT-1_1_1	HCC1	HCC	0	SEPP1_Mono/Macro	-0.000916711	-0.00782497	G1	0.0194394	0.626858	2.73121
GCGCAGTTCACGAAGG-1_1_1	HCC1	HCC	3	SEPP1_Mono/Macro	0.0842888	-0.0743466	S	0.0434317	-2.01592	5.47424
GCTCCTAAGAGACTAT-1_1_1	HCC1	HCC	2	SEPP1_Mono/Macro	-0.0185695	-0.0989298	G1	0.280209	2.48521	5.04411
GCTGCAGTCTCCAGGG-1_1_1	HCC1	HCC	8	SEPP1_Mono/Macro	-0.0296903	-0.0499855	G1	0.0801122	2.13484	6.51594
GCTGGGTCAGGTCTCG-1_1_1	HCC1	HCC	10	SEPP1_Mono/Macro	-0.0353704	-0.0700011	G1	0.0559164	2.61013	2.28687
GGAAAGCAGCCACGTC-1_1_1	HCC1	HCC	0	SEPP1_Mono/Macro	-0.00187813	-0.0761758	G1	0.0258446	2.24962	4.3218
GGACAGACAACAACCT-1_1_1	HCC1	HCC	8	SEPP1_Mono/Macro	0.0277571	-0.1001	S	0.105718	1.25539	6.57764
GGATGTTTCTCCAACC-1_1_1	HCC1	HCC	4	IL32_Mono/Macro	-0.0441781	0.0264512	G2M	0.0418363	1.63423	-6.7947
GGATTACCATGGGACA-1_1_1	HCC1	HCC	1	SEPP1_Mono/Macro	0.0135196	-0.039113	S	-0.195506	2.35628	-2.78088
GGATTACGTCATATGC-1_1_1	HCC1	HCC	1	SEPP1_Mono/Macro	0.00546462	-0.0653307	S	-0.0294896	4.19394	1.39731
GGCCGATAGACAAAGG-1_1_1	HCC1	HCC	1	SEPP1_Mono/Macro	0.0471186	-0.101237	S	-0.0235039	3.68459	-2.46554
GGCGACTCACGGTGTC-1_1_1	HCC1	HCC	11	CLEC9A_cDC	0.0527127	-0.0248507	S	0.0382284	-0.738352	-11.2002
GGCTCGACAGTATAAG-1_1_1	HCC1	HCC	9	STMN1_Mono/Macro	0.450935	0.00614758	S	0.316936	-3.54261	-8.39877
GGGAATGTCTCTGAGA-1_1_1	HCC1	HCC	14	SEPP1_Mono/Macro	0.00785727	-0.0560911	S	0.23529	4.53081	5.19667
GGGAGATGTCGACTAT-1_1_1	HCC1	HCC	4	IL32_Mono/Macro	-0.0137444	-0.0826826	G1	-0.227196	0.384793	-6.88351
GGGATGAGTCCCTTGT-1_1_1	HCC1	HCC	1	SEPP1_Mono/Macro	0.00504987	0.186507	G2M	0.170093	4.60659	-0.557647
GGGCACTAGGGAGTAA-1_1_1	HCC1	HCC	1	SEPP1_Mono/Macro	-0.00119212	-0.0898941	G1	0.0970238	4.17091	-0.756739
GGGCACTCAATGTTGC-1_1_1	HCC1	HCC	1	SEPP1_Mono/Macro	0.010357	-0.058852	S	0.205471	3.24999	-1.5439
GGGCATCGTTCGCTAA-1_1_1	HCC1	HCC	4	IL32_Mono/Macro	0.0108205	0.328472	G2M	0.63252	-0.484115	-7.6867
GGGTCTGAGGCCCTTG-1_1_1	HCC1	HCC	4	IL32_Mono/Macro	-0.0534102	-0.0218162	G1	-0.0300178	0.936412	-5.90916
GGGTTGCGTAGCGCAA-1_1_1	HCC1	HCC	20	SEPP1_Mono/Macro	-0.0344324	-0.021196	G1	0.0243725	4.56019	2.35028
GGTGCGTGTATAGTAG-1_1_1	HCC1	HCC	6	CD1C_cDC	-0.00368766	-0.0750537	G1	-0.218158	-1.12466	-3.61999
GTAACGTCACCAACCG-1_1_1	HCC1	HCC	1	SEPP1_Mono/Macro	0.0110022	-0.103434	S	-0.0055711	2.85831	-2.61565
GTACGTAAGACGACGT-1_1_1	HCC1	HCC	2	SEPP1_Mono/Macro	-0.00268327	0.0222489	G2M	-0.222095	0.506964	5.78345
GTCAAGTAGTGAACGC-1_1_1	HCC1	HCC	6	CD1C_cDC	-0.000163117	-0.0430182	G1	-0.00993114	0.401246	-2.87619
GTCACAAAGCTGCCCA-1_1_1	HCC1	HCC	18	LAMP3_cDC	0.00524594	-0.0238833	S	0.07168	-7.51344	-6.01496
GTCCTCATCGCAAACT-1_1_1	HCC1	HCC	1	SEPP1_Mono/Macro	-0.00448024	-0.0644226	G1	0.312113	2.938	-1.58289
GTCTCGTTCTATCCCG-1_1_1	HCC1	HCC	11	CLEC9A_cDC	0.158555	-0.0774557	S	-0.210181	-0.995416	-10.9464
GTGAAGGCAATGTTGC-1_1_1	HCC1	HCC	20	SEPP1_Mono/Macro	-0.0055997	-0.0647561	G1	-0.231981	3.96389	2.49767
GTGAAGGTCTATGTGG-1_1_1	HCC1	HCC	1	SEPP1_Mono/Macro	0.0320786	-0.0332755	S	0.211157	2.87124	-2.46165
GTGCATAGTATAGGGC-1_1_1	HCC1	HCC	0	SEPP1_Mono/Macro	-0.0324842	-0.0306841	G1	0.303208	2.65213	3.4799
GTGGGTCTCGTACCGG-1_1_1	HCC1	HCC	1	SEPP1_Mono/Macro	-0.0284699	-0.0880568	G1	-0.00134566	3.02154	-1.92984
GTGTTAGCACAACTGT-1_1_1	HCC1	HCC	20	SEPP1_Mono/Macro	0.0249994	-0.0432462	S	0.125726	4.65466	2.31604
GTTACAGTCCGATATG-1_1_1	HCC1	HCC	20	SEPP1_Mono/Macro	-0.000728232	-0.043316	G1	0.0161855	4.08582	2.3715
GTTCATTTCACCCTCA-1_1_1	HCC1	HCC	11	CLEC9A_cDC	-0.0409668	-0.0978863	G1	0.00162759	-0.82635	-11.1456
GTTCGGGCAGTAACGG-1_1_1	HCC1	HCC	10	SEPP1_Mono/Macro	-0.0309426	-0.000847765	G1	-0.216422	1.51113	1.89998
GTTCGGGCATATACCG-1_1_1	HCC1	HCC	6	CD1C_cDC	-0.0353348	-0.105215	G1	-0.0394381	-0.748589	-1.8857
GTTCTCGGTTAAGGGC-1_1_1	HCC1	HCC	12	SEPP1_Mono/Macro	0.0430416	-0.0604219	S	-0.0487217	-0.41162	1.33622
TAAGAGAAGAAGGACA-1_1_1	HCC1	HCC	2	SEPP1_Mono/Macro	-0.0310234	-0.0514242	G1	-0.0650548	1.71492	5.93482
TACACGAAGGCGTACA-1_1_1	HCC1	HCC	11	CLEC9A_cDC	0.0987881	0.23596	G2M	0.696232	-2.27325	-10.5122
TACCTTACAATCACAC-1_1_1	HCC1	HCC	10	SEPP1_Mono/Macro	-0.0291308	-0.02892	G1	-0.203406	3.92715	0.512636
TACGGGCGTTTGACAC-1_1_1	HCC1	HCC	8	SEPP1_Mono/Macro	-0.0480898	-0.023865	G1	-0.222245	2.54664	5.88452
TACTCGCGTTATCCGA-1_1_1	HCC1	HCC	0	SEPP1_Mono/Macro	-0.0544512	0.0115027	G2M	0.185814	1.1438	1.89726
TACTTACAGAGATGAG-1_1_1	HCC1	HCC	20	SEPP1_Mono/Macro	-0.0462181	-0.108349	G1	-0.223951	4.61001	2.29896
TACTTACTCTTCGGTC-1_1_1	HCC1	HCC	10	SEPP1_Mono/Macro	-0.0377242	0.0026164	G2M	-0.209758	2.7854	1.8655
TACTTGTCAACCGCCA-1_1_1	HCC1	HCC	9	STMN1_Mono/Macro	0.31798	0.221126	S	1.04942	-3.97418	-9.17053
TACTTGTCATTCACTT-1_1_1	HCC1	HCC	1	SEPP1_Mono/Macro	0.0379661	-0.0753025	S	0.0913636	2.79446	-2.56458
TAGACCAGTCCTCCAT-1_1_1	HCC1	HCC	6	CD1C_cDC	0.0461352	-0.0405647	S	-0.212936	-0.646625	-2.59994
TAGTTGGTCGACGGAA-1_1_1	HCC1	HCC	20	SEPP1_Mono/Macro	0.0344029	-0.050011	S	-0.000863805	4.67766	2.12176
TATCTCACAAGTTCTG-1_1_1	HCC1	HCC	1	SEPP1_Mono/Macro	-0.0359232	-0.0654929	G1	0.151406	4.20604	1.49825
TATGCCCAGTCAATAG-1_1_1	HCC1	HCC	10	SEPP1_Mono/Macro	-0.0392167	-0.0293916	G1	0.291682	3.5289	2.51851
TATGCCCAGTGCGTGA-1_1_1	HCC1	HCC	1	SEPP1_Mono/Macro	0.00196299	0.0117326	G2M	-0.0548714	4.33031	-0.303516
TATGCCCGTTCCATGA-1_1_1	HCC1	HCC	0	SEPP1_Mono/Macro	-0.0366584	-0.116987	G1	-0.0509487	1.15902	2.54507
TATTACCTCTTCATGT-1_1_1	HCC1	HCC	3	SEPP1_Mono/Macro	-0.0265107	-0.0428811	G1	0.0209899	-2.93032	4.05894
TCAACGACACGCGAAA-1_1_1	HCC1	HCC	20	SEPP1_Mono/Macro	0.0524552	-0.0987039	S	-0.00238118	4.19664	2.49878
TCAACGATCACCGTAA-1_1_1	HCC1	HCC	20	SEPP1_Mono/Macro	0.0112508	0.00541309	S	-0.0474969	4.01855	2.17894
TCACGAACATTCTTAC-1_1_1	HCC1	HCC	4	IL32_Mono/Macro	-0.00290602	0.0257333	G2M	-0.222258	0.435272	-6.7482
TCACGAAGTCGAATCT-1_1_1	HCC1	HCC	9	STMN1_Mono/Macro	-0.0131086	0.207691	G2M	0.989883	-3.88527	-10.0222
TCAGATGCAAGCGATG-1_1_1	HCC1	HCC	2	SEPP1_Mono/Macro	0.00163264	-0.018262	S	0.355426	2.58491	5.22035
TCAGATGGTTATCCGA-1_1_1	HCC1	HCC	1	SEPP1_Mono/Macro	-0.0166299	-0.0131806	G1	-0.198918	2.73767	-2.65086
TCATTTGAGATGGCGT-1_1_1	HCC1	HCC	11	CLEC9A_cDC	0.00880953	0.00614574	S	0.0358425	-1.16645	-11.1311
TCCCGATGTAGGCATG-1_1_1	HCC1	HCC	1	SEPP1_Mono/Macro	0.042035	0.00584247	S	-0.238635	4.41591	-0.515469
TCGAGGCAGCTATGCT-1_1_1	HCC1	HCC	11	CLEC9A_cDC	0.0283621	-0.0780048	S	0.0102489	-1.15496	-10.9221
TCGAGGCCAACCGCCA-1_1_1	HCC1	HCC	15	CD1C_cDC	0.0072392	0.0792982	G2M	0.17254	2.05397	2.69326
TCGAGGCCAGATCCAT-1_1_1	HCC1	HCC	20	SEPP1_Mono/Macro	0.0349897	-0.0149445	S	0.0592332	4.32777	2.38721
TCGAGGCGTACTCGCG-1_1_1	HCC1	HCC	8	SEPP1_Mono/Macro	-0.00279567	-0.106844	G1	-0.22928	2.22265	5.79518
TCGCGTTCAGAAGCAC-1_1_1	HCC1	HCC	16	SEPP1_Mono/Macro	0.00190241	0.00546754	G2M	-0.0123725	-2.59949	-2.54521
TCGCGTTGTGCCTGGT-1_1_1	HCC1	HCC	2	SEPP1_Mono/Macro	0.0294261	-0.0261474	S	0.0183248	0.196011	6.16875
TCGGGACAGTGCGATG-1_1_1	HCC1	HCC	18	LAMP3_cDC	-0.0434927	-0.10125	G1	-0.0338955	-7.26885	-6.07662
TCGGGACGTACTCTCC-1_1_1	HCC1	HCC	1	SEPP1_Mono/Macro	-0.0286214	-0.0336463	G1	0.200691	2.81504	-2.69339
TCGGGACGTTTGACTG-1_1_1	HCC1	HCC	14	SEPP1_Mono/Macro	-0.0459349	-0.0283436	G1	0.13112	3.36636	4.42345
TCTATTGCATTCTTAC-1_1_1	HCC1	HCC	8	SEPP1_Mono/Macro	0.0161331	0.0479122	G2M	0.181093	2.63745	5.50898
TCTCATAGTATGGTTC-1_1_1	HCC1	HCC	14	SEPP1_Mono/Macro	-0.0390873	0.0145683	G2M	-0.22745	2.96917	3.35248
TCTGAGATCCATGAAC-1_1_1	HCC1	HCC	9	STMN1_Mono/Macro	0.296522	0.290119	S	1.01568	-4.24307	-9.53625
TCTGGAAAGACGCTTT-1_1_1	HCC1	HCC	1	SEPP1_Mono/Macro	-0.0346669	-0.051516	G1	-0.00964344	3.48179	0.395281
TCTGGAAAGTGGGCTA-1_1_1	HCC1	HCC	1	SEPP1_Mono/Macro	0.00827959	-0.0435363	S	0.0436878	4.28455	-2.2191
TCTTCGGCAATGTTGC-1_1_1	HCC1	HCC	2	SEPP1_Mono/Macro	-0.0363952	-0.0361893	G1	-0.0297511	0.93536	5.6151
TGAAAGACATCTACGA-1_1_1	HCC1	HCC	2	SEPP1_Mono/Macro	-0.0193725	-0.0727682	G1	-0.000498475	3.27046	3.41701
TGAAAGAGTCCTGCTT-1_1_1	HCC1	HCC	8	SEPP1_Mono/Macro	0.0448847	-0.0543573	S	-0.0493618	-3.66011	1.77846
TGACAACCATGGTTGT-1_1_1	HCC1	HCC	1	SEPP1_Mono/Macro	0.00732183	-0.0996894	S	0.181156	2.34806	-2.56226
TGACTAGTCAACGGCC-1_1_1	HCC1	HCC	10	SEPP1_Mono/Macro	-0.0328213	0.0247475	G2M	0.156973	2.42999	2.32346
TGACTTTCACCCATTC-1_1_1	HCC1	HCC	9	STMN1_Mono/Macro	0.246636	0.30645	G2M	0.923057	-3.53807	-9.67231
TGATTTCGTATGAATG-1_1_1	HCC1	HCC	10	SEPP1_Mono/Macro	0.000886289	0.0127871	G2M	-0.0138653	2.96945	2.13296
TGCCAAAGTAGCGTGA-1_1_1	HCC1	HCC	11	CLEC9A_cDC	0.0412212	0.0414301	G2M	0.680352	-1.21849	-10.8598
TGCCAAATCCGCAAGC-1_1_1	HCC1	HCC	20	SEPP1_Mono/Macro	0.000348074	-0.0972963	S	-0.0208129	3.93392	1.97273
TGCGGGTTCGGCTACG-1_1_1	HCC1	HCC	20	SEPP1_Mono/Macro	-0.00841197	0.0161202	G2M	0.113329	4.18672	2.37041
TGCTACCAGAGTACAT-1_1_1	HCC1	HCC	14	SEPP1_Mono/Macro	-0.0469144	0.0452377	G2M	-0.0539961	3.95483	5.15208
TGCTACCGTCATCCCT-1_1_1	HCC1	HCC	16	SEPP1_Mono/Macro	0.0641435	-0.0040457	S	-0.198764	2.18635	-3.29438
TGCTACCTCGCTAGCG-1_1_1	HCC1	HCC	10	SEPP1_Mono/Macro	-0.000221255	-0.0872565	G1	-0.215556	2.9206	2.18017
TGGGCGTCACGTTGGC-1_1_1	HCC1	HCC	2	SEPP1_Mono/Macro	-0.031653	-0.00933046	G1	-0.0495069	1.61467	5.39384
TGGTTAGAGGTGCAAC-1_1_1	HCC1	HCC	1	SEPP1_Mono/Macro	-0.0372342	-0.111224	G1	-0.0338373	2.85596	-1.60596
TGGTTCCAGGTGCTAG-1_1_1	HCC1	HCC	2	SEPP1_Mono/Macro	0.0418877	-0.0670146	S	-0.0114003	0.767141	4.85473
TGTCCCACAACACCCG-1_1_1	HCC1	HCC	8	SEPP1_Mono/Macro	-0.0198995	-0.0388469	G1	0.016046	1.26536	6.47836
TGTGGTATCGGAGCAA-1_1_1	HCC1	HCC	20	SEPP1_Mono/Macro	-0.0572561	-0.0748066	G1	0.162904	4.67829	2.28396
TTAACTCAGCTCTCGG-1_1_1	HCC1	HCC	18	LAMP3_cDC	0.08381	-0.0692383	S	0.0937542	-7.54939	-6.0881
TTAACTCGTAAGCACG-1_1_1	HCC1	HCC	2	SEPP1_Mono/Macro	-0.0139635	-0.0540276	G1	0.136742	-0.920102	5.0764
TTAGGCACAACCGCCA-1_1_1	HCC1	HCC	0	SEPP1_Mono/Macro	-0.0469016	-0.103602	G1	-0.22747	1.08048	3.04428
TTAGGCACAGTAAGAT-1_1_1	HCC1	HCC	2	SEPP1_Mono/Macro	-0.00706976	-0.0831394	G1	-0.217407	3.02537	3.08453
TTAGTTCGTGATAAAC-1_1_1	HCC1	HCC	8	SEPP1_Mono/Macro	-0.0377124	-0.0240039	G1	-0.0143875	1.60124	6.47061
TTATGCTGTGTTTGTG-1_1_1	HCC1	HCC	14	SEPP1_Mono/Macro	-0.0372119	-0.0576885	G1	-0.209324	3.2129	4.7569
TTCGGTCAGCCCGAAA-1_1_1	HCC1	HCC	1	SEPP1_Mono/Macro	0.0155862	0.00794601	S	0.0104976	3.58178	-1.69448
TTCTACACACTATCTT-1_1_1	HCC1	HCC	10	SEPP1_Mono/Macro	-0.0451031	-0.0371105	G1	0.0866539	2.62048	2.95814
TTCTTAGTCCTAGGGC-1_1_1	HCC1	HCC	9	STMN1_Mono/Macro	0.397185	0.197652	S	0.460293	-3.62309	-8.90363
TTGAACGTCCGTTGTC-1_1_1	HCC1	HCC	2	SEPP1_Mono/Macro	-0.0405514	-0.0833028	G1	-0.0403078	1.66832	4.75769
TTGACTTTCCTTTCGG-1_1_1	HCC1	HCC	18	LAMP3_cDC	0.0145499	-0.0671855	S	0.136948	-7.4985	-6.09569
TTGGCAAAGTACATGA-1_1_1	HCC1	HCC	4	IL32_Mono/Macro	0.0431939	-0.00646219	S	-0.234189	0.443576	-7.06567
TTGTAGGGTTAAGGGC-1_1_1	HCC1	HCC	9	STMN1_Mono/Macro	0.152617	-0.0151554	S	0.236558	-3.64848	-8.48818
TTTCCTCAGCTAACAA-1_1_1	HCC1	HCC	8	SEPP1_Mono/Macro	0.00284056	-0.0156341	S	-0.0232046	1.79201	6.573
TTTGGTTAGCAATATG-1_1_1	HCC1	HCC	9	STMN1_Mono/Macro	0.0457187	0.545667	G2M	1.31055	-4.62639	-10.0354
AAACCTGTCTGTACGA-1_2_1	HCC2	HCC	3	SEPP1_Mono/Macro	-0.0182578	-0.0568581	G1	-0.0654608	-1.01269	5.48008
AAAGTAGGTAAGTGTA-1_2_1	HCC2	HCC	14	SEPP1_Mono/Macro	-0.00152417	-0.0231506	G1	0.112785	3.65767	4.85172
AACCATGTCAACCAAC-1_2_1	HCC2	HCC	2	SEPP1_Mono/Macro	-0.013741	0.00932197	G2M	0.139294	0.219733	5.18986
AACTCAGTCCAAACTG-1_2_1	HCC2	HCC	6	CD1C_cDC	0.0262674	-0.0238192	S	-0.138101	-1.43128	-3.3603
AACTCCCCAGCAGTTT-1_2_1	HCC2	HCC	3	SEPP1_Mono/Macro	0.095424	-0.0725863	S	-0.0267152	-0.775807	4.68302
AACTCTTCACCGCTAG-1_2_1	HCC2	HCC	0	SEPP1_Mono/Macro	-0.000765989	-0.0791605	G1	-0.170643	-0.439385	3.1638
AAGGAGCGTTGATTCG-1_2_1	HCC2	HCC	7	FCN1_Mono/Macro	-0.0341955	-0.0471122	G1	-0.191659	-1.88115	-0.136254
AAGGCAGCAAGCGAGT-1_2_1	HCC2	HCC	12	SEPP1_Mono/Macro	-0.0293597	0.0119247	G2M	-0.0961036	-0.623272	1.37441
ACATCAGTCCACTCCA-1_2_1	HCC2	HCC	3	SEPP1_Mono/Macro	0.0829858	-0.0269006	S	-0.0391164	-0.775421	2.8783
ACCGTAACATCTACGA-1_2_1	HCC2	HCC	2	SEPP1_Mono/Macro	0.0389889	-0.0984012	S	0.110512	2.48152	4.47107
ACCTTTACAGCTTCGG-1_2_1	HCC2	HCC	0	SEPP1_Mono/Macro	-0.0323095	-0.0344868	G1	0.166112	0.126728	2.83799
ACCTTTAGTTGTGGCC-1_2_1	HCC2	HCC	3	SEPP1_Mono/Macro	-0.0293454	-0.0539638	G1	-0.128107	-1.65622	4.74118
ACGAGGACATCAGTAC-1_2_1	HCC2	HCC	11	CLEC9A_cDC	-0.00776367	-0.0425494	G1	-0.100997	-0.780428	-11.2842
ACGCAGCGTGAGTGAC-1_2_1	HCC2	HCC	9	STMN1_Mono/Macro	0.108801	0.489904	G2M	0.983081	-4.1831	-9.11411
ACGCCGACAATGCCAT-1_2_1	HCC2	HCC	0	SEPP1_Mono/Macro	-0.0340752	-0.0500392	G1	0.0505128	0.185643	2.72077
ACGGGCTAGATATGGT-1_2_1	HCC2	HCC	6	CD1C_cDC	-0.0477635	-0.101069	G1	-0.122893	-0.428893	-2.61485
ACTATCTCATTCACTT-1_2_1	HCC2	HCC	0	SEPP1_Mono/Macro	-0.0197101	-0.0650017	G1	0.201274	0.135574	4.0265
ACTGAACTCAGCGACC-1_2_1	HCC2	HCC	0	SEPP1_Mono/Macro	-0.05428	-0.119674	G1	-0.0921441	-0.101258	4.29871
ACTTGTTTCCGCTGTT-1_2_1	HCC2	HCC	14	SEPP1_Mono/Macro	-0.0385205	-0.115511	G1	-0.172568	3.58965	5.09071
AGACGTTGTCAAACTC-1_2_1	HCC2	HCC	0	SEPP1_Mono/Macro	-0.0596023	-0.0565715	G1	-0.0067582	-1.39381	3.9662
AGAGCGAGTAAGAGAG-1_2_1	HCC2	HCC	0	SEPP1_Mono/Macro	-0.0255948	-0.0326148	G1	0.136255	0.8709	4.23488
AGATCTGTCTCAAGTG-1_2_1	HCC2	HCC	15	CD1C_cDC	-0.00194081	-0.0710941	G1	-0.281259	1.4057	1.76365
AGATTGCAGCGAGAAA-1_2_1	HCC2	HCC	0	SEPP1_Mono/Macro	-0.0053051	-0.0441525	G1	-0.0896738	1.54847	2.76221
AGCATACTCCCTCAGT-1_2_1	HCC2	HCC	3	SEPP1_Mono/Macro	0.0263573	-0.107059	S	-0.074404	-1.71662	5.15234
AGGCCACTCGCCTGAG-1_2_1	HCC2	HCC	20	SEPP1_Mono/Macro	0.0101699	-0.078074	S	0.00403161	4.567	2.30007
AGGGAGTTCCTGCCAT-1_2_1	HCC2	HCC	20	SEPP1_Mono/Macro	-0.0078593	-0.053235	G1	0.100598	4.60126	2.23949
AGGTCATAGGAATCGC-1_2_1	HCC2	HCC	0	SEPP1_Mono/Macro	-0.0162126	0.00549247	G2M	-0.0101392	0.586965	2.15267
AGGTCATCATGGTAGG-1_2_1	HCC2	HCC	10	SEPP1_Mono/Macro	-0.00408273	-0.0503266	G1	0.0297887	2.28305	2.13262
AGGTCCGAGCGTTTAC-1_2_1	HCC2	HCC	9	STMN1_Mono/Macro	0.337995	0.263961	S	0.972863	-2.85953	-8.96134
AGTCTTTTCGATAGAA-1_2_1	HCC2	HCC	16	SEPP1_Mono/Macro	-0.0291238	-0.0474439	G1	-0.140302	2.3221	-2.79431
AGTTGGTAGCTATGCT-1_2_1	HCC2	HCC	2	SEPP1_Mono/Macro	0.0195757	-0.0750274	S	-0.0628888	1.84677	4.52584
ATAGACCTCAGAGGTG-1_2_1	HCC2	HCC	6	CD1C_cDC	0.00641894	-0.0526702	S	0.00597786	-1.52665	-3.58983
ATCATGGCACTGTGTA-1_2_1	HCC2	HCC	0	SEPP1_Mono/Macro	-0.000710159	-0.0722689	G1	0.0954742	1.03738	3.74851
ATCGAGTAGAGTGAGA-1_2_1	HCC2	HCC	6	CD1C_cDC	-0.0251869	-0.0517781	G1	0.0478104	-0.199662	-2.69887
ATTCTACAGCCTTGAT-1_2_1	HCC2	HCC	6	CD1C_cDC	-0.0216338	-0.0524656	G1	-0.125007	-0.42088	-3.04976
ATTCTACCAGACGCAA-1_2_1	HCC2	HCC	10	SEPP1_Mono/Macro	-0.030133	0.00453358	G2M	0.0337195	2.29533	2.01592
ATTGGACCAGCTGTGC-1_2_1	HCC2	HCC	2	SEPP1_Mono/Macro	-0.00462167	-0.0625751	G1	0.0780285	-0.37646	4.81863
CAACCAACACAGCCCA-1_2_1	HCC2	HCC	10	SEPP1_Mono/Macro	0.0560735	-0.00446143	S	-0.0280073	0.978402	1.60237
CAACCTCTCAGTCCCT-1_2_1	HCC2	HCC	0	SEPP1_Mono/Macro	-0.0592457	-0.0610789	G1	-0.0328931	-0.69242	3.60646
CAAGATCGTGTAATGA-1_2_1	HCC2	HCC	10	SEPP1_Mono/Macro	0.00908284	-0.07212	S	0.131684	0.837402	1.50862
CACAAACCATTCCTCG-1_2_1	HCC2	HCC	0	SEPP1_Mono/Macro	-0.00448481	-0.0232714	G1	0.106648	2.07883	3.98424
CACACCTGTTTGTGTG-1_2_1	HCC2	HCC	0	SEPP1_Mono/Macro	0.0175458	-0.0360122	S	-0.0818346	1.2058	2.31595
CACAGTACAAGTTCTG-1_2_1	HCC2	HCC	10	SEPP1_Mono/Macro	0.0433579	-0.0597619	S	0.1133	2.02467	2.34755
CACAGTAGTCGAACAG-1_2_1	HCC2	HCC	11	CLEC9A_cDC	0.209179	0.190778	S	0.582757	-1.98236	-10.27
CACCAGGAGACGCACA-1_2_1	HCC2	HCC	15	CD1C_cDC	-0.0195586	-0.125819	G1	-0.119721	-0.113942	-0.665184
CACCAGGGTACGAAAT-1_2_1	HCC2	HCC	0	SEPP1_Mono/Macro	-0.0223856	-0.0837912	G1	-0.156894	0.0775567	3.9219
CACCAGGGTGTATGGG-1_2_1	HCC2	HCC	11	CLEC9A_cDC	0.100561	-0.0391702	S	-0.0406089	-0.822497	-11.0509
CACCTTGAGGATCGCA-1_2_1	HCC2	HCC	0	SEPP1_Mono/Macro	0.00240338	-0.0486544	S	-0.134785	1.176	3.45731
CAGAGAGAGAAGGGTA-1_2_1	HCC2	HCC	7	FCN1_Mono/Macro	-0.0224842	-0.0627653	G1	-0.261357	-1.65623	-1.68854
CAGAGAGAGCGATGAC-1_2_1	HCC2	HCC	3	SEPP1_Mono/Macro	-0.0336936	-0.0371558	G1	0.202733	-1.8836	5.54182
CAGATCACAAAGGTGC-1_2_1	HCC2	HCC	0	SEPP1_Mono/Macro	-0.0190779	0.0124643	G2M	0.106756	2.21663	3.08869
CAGATCATCGGTTCGG-1_2_1	HCC2	HCC	4	IL32_Mono/Macro	-0.0557749	-0.0907844	G1	-0.124785	1.25986	-6.68776
CAGCCGAAGGAGTTTA-1_2_1	HCC2	HCC	14	SEPP1_Mono/Macro	-0.0316019	-0.0133421	G1	0.0259981	3.68292	4.99799
CAGCTGGCAGCCTGTG-1_2_1	HCC2	HCC	6	CD1C_cDC	-0.00481452	-0.110814	G1	-0.256798	-1.04132	-3.53469
CATCAGAAGTGCAAGC-1_2_1	HCC2	HCC	0	SEPP1_Mono/Macro	-0.0220674	-0.0847767	G1	0.0465669	1.55313	4.11499
CATCCACGTCAACTGT-1_2_1	HCC2	HCC	7	FCN1_Mono/Macro	-0.0643409	-0.112018	G1	-0.266829	-2.4682	-0.529752
CATCGGGTCTGAGGGA-1_2_1	HCC2	HCC	9	STMN1_Mono/Macro	0.205231	0.634128	G2M	1.49059	-4.41533	-9.84768
CATGACAAGGGTGTGT-1_2_1	HCC2	HCC	0	SEPP1_Mono/Macro	0.00160246	-0.0836565	S	0.186497	0.0114978	2.47475
CATGGCGGTAGGGACT-1_2_1	HCC2	HCC	9	STMN1_Mono/Macro	0.326877	0.260019	S	0.637137	-3.83408	-8.77299
CATTATCTCAACGGCC-1_2_1	HCC2	HCC	9	STMN1_Mono/Macro	0.269399	0.334574	G2M	0.696804	-3.74791	-8.58579
CCAATCCGTCAGAAGC-1_2_1	HCC2	HCC	12	SEPP1_Mono/Macro	-0.0100556	-0.0225961	G1	-0.134742	-1.29634	2.39697
CCAATCCTCTTGACGA-1_2_1	HCC2	HCC	20	SEPP1_Mono/Macro	0.0114112	-0.0520641	S	-0.110659	4.12289	1.64522
CCACCTATCGAATCCA-1_2_1	HCC2	HCC	3	SEPP1_Mono/Macro	0.0126756	-0.0546294	S	-0.0647469	-0.884458	3.47625
CCACGGACATCGACGC-1_2_1	HCC2	HCC	0	SEPP1_Mono/Macro	-0.0577901	-0.0715707	G1	-0.159914	1.26784	3.75664
CCATGTCTCACAGGCC-1_2_1	HCC2	HCC	20	SEPP1_Mono/Macro	-0.0599312	-0.135945	G1	-0.0193801	3.43944	3.1092
CCCAGTTGTTCTGAAC-1_2_1	HCC2	HCC	0	SEPP1_Mono/Macro	-0.0300544	-0.0880616	G1	0.0445572	0.653253	4.4888
CCGGTAGAGGCCGAAT-1_2_1	HCC2	HCC	20	SEPP1_Mono/Macro	-0.057363	-0.0990373	G1	-0.0772415	0.981543	-1.93665
CCGTTCAAGCATCATC-1_2_1	HCC2	HCC	15	CD1C_cDC	-0.0364109	-0.0540093	G1	-0.0341552	-0.555836	0.0189745
CCGTTCACAATCTACG-1_2_1	HCC2	HCC	0	SEPP1_Mono/Macro	-0.0418947	-0.0933518	G1	-0.092852	1.69151	3.75646
CCTAAAGTCACATACG-1_2_1	HCC2	HCC	9	STMN1_Mono/Macro	0.147271	0.0306407	S	0.0209628	-2.67899	-8.76176
CCTAGCTCAGCCAATT-1_2_1	HCC2	HCC	7	FCN1_Mono/Macro	-0.0347902	-0.013539	G1	-0.0324651	-1.36284	-3.57377
CCTTTCTCAAGAGTCG-1_2_1	HCC2	HCC	9	STMN1_Mono/Macro	0.648039	0.162447	S	0.380968	-3.37493	-8.48808
CGAATGTTCTTGAGGT-1_2_1	HCC2	HCC	0	SEPP1_Mono/Macro	-0.0366965	-0.0191605	G1	0.0175206	1.48936	2.88198
CGACCTTAGTGGTCCC-1_2_1	HCC2	HCC	0	SEPP1_Mono/Macro	0.0304736	-0.00936863	S	-0.134443	1.16786	2.43207
CGACCTTCACGTCAGC-1_2_1	HCC2	HCC	0	SEPP1_Mono/Macro	-0.00786746	0.0276202	G2M	-0.143192	1.61179	2.78392
CGACCTTTCATAACCG-1_2_1	HCC2	HCC	9	STMN1_Mono/Macro	0.00575502	0.509922	G2M	1.162	-4.25293	-10.3501
CGAGCACTCGTCCGTT-1_2_1	HCC2	HCC	0	SEPP1_Mono/Macro	-0.0206699	-0.0486775	G1	-0.0364277	0.962808	3.3375
CGAGCCAAGGCCCGTT-1_2_1	HCC2	HCC	2	SEPP1_Mono/Macro	-0.0555357	-0.0981167	G1	-0.143541	3.49581	2.83264
CGATCGGGTAGGACAC-1_2_1	HCC2	HCC	18	LAMP3_cDC	-0.0316292	-0.000950755	G1	0.0527911	-7.38613	-6.14418
CGATCGGGTGTAATGA-1_2_1	HCC2	HCC	0	SEPP1_Mono/Macro	0.0464718	-0.0506336	S	0.015666	1.01268	3.61348
CGATGGCCAATACGCT-1_2_1	HCC2	HCC	12	SEPP1_Mono/Macro	0.00115726	-0.0481198	S	-0.0819083	-1.47876	2.96219
CGCCAAGGTCCAGTGC-1_2_1	HCC2	HCC	0	SEPP1_Mono/Macro	-0.0574528	-0.0216165	G1	0.0206414	2.25622	3.24881
CGCGGTAAGCCAGTTT-1_2_1	HCC2	HCC	3	SEPP1_Mono/Macro	-0.0266072	-0.0648035	G1	-0.077793	-1.84155	4.50127
CGCGGTAGTCTCCCTA-1_2_1	HCC2	HCC	9	STMN1_Mono/Macro	-0.0406077	0.823078	G2M	1.64912	-4.49682	-10.5409
CGCGTTTAGCAAATCA-1_2_1	HCC2	HCC	0	SEPP1_Mono/Macro	-0.0254591	-0.0902436	G1	0.0763247	1.08998	3.94777
CGCTATCTCTACTATC-1_2_1	HCC2	HCC	7	FCN1_Mono/Macro	0.0630781	-0.0218984	S	-0.00710499	-0.464006	5.2662
CGGCTAGTCAGGCGAA-1_2_1	HCC2	HCC	10	SEPP1_Mono/Macro	0.0211927	-0.0498981	S	-0.109558	2.34208	2.6504
CGTCACTGTCAACTGT-1_2_1	HCC2	HCC	3	SEPP1_Mono/Macro	-0.0718422	-0.0673842	G1	0.00580349	-1.75104	4.73471
CGTCCATCAATTGCTG-1_2_1	HCC2	HCC	7	FCN1_Mono/Macro	-0.0405575	-0.0391109	G1	-0.0983251	-1.59524	-1.48405
CGTGTAAGTCGCTTCT-1_2_1	HCC2	HCC	9	STMN1_Mono/Macro	0.0384792	0.800078	G2M	1.64676	-4.474	-10.202
CGTTGGGCAATGTTGC-1_2_1	HCC2	HCC	18	LAMP3_cDC	-0.0334879	-0.0398172	G1	-0.0388119	-7.4237	-6.25747
CTAACTTCACGCCAGT-1_2_1	HCC2	HCC	7	FCN1_Mono/Macro	-0.0447333	-0.0664332	G1	-0.113968	-1.55357	0.918984
CTAAGACCAGACTCGC-1_2_1	HCC2	HCC	3	SEPP1_Mono/Macro	-0.0210693	-0.129894	G1	-0.0633246	-1.75625	5.41097
CTACCCATCATCGATG-1_2_1	HCC2	HCC	6	CD1C_cDC	0.00459387	-0.0944879	S	-0.0488005	-1.42524	-2.87083
CTAGAGTCACGTGAGA-1_2_1	HCC2	HCC	14	SEPP1_Mono/Macro	-0.0548297	-0.0539203	G1	0.0144722	2.76884	3.7881
CTAGAGTTCGGTGTTA-1_2_1	HCC2	HCC	8	SEPP1_Mono/Macro	-0.00198596	-0.0469795	G1	-0.141889	-3.59894	1.40287
CTAGTGAGTAAGTTCC-1_2_1	HCC2	HCC	7	FCN1_Mono/Macro	-0.000948064	-0.111071	G1	-0.101881	-3.60088	0.819559
CTCACACGTAAGGGCT-1_2_1	HCC2	HCC	10	SEPP1_Mono/Macro	0.0425004	-0.0363706	S	0.0331419	0.932183	2.20646
CTCGAAAGTGGCCCTA-1_2_1	HCC2	HCC	3	SEPP1_Mono/Macro	-0.018752	-0.130536	G1	-0.155063	-1.03558	6.01402
CTCGTACCATCTCGCT-1_2_1	HCC2	HCC	9	STMN1_Mono/Macro	0.0338109	0.480997	G2M	0.86515	-2.67581	-10.4962
CTCTGGTGTCTAGTCA-1_2_1	HCC2	HCC	14	SEPP1_Mono/Macro	-0.0497201	-0.0805465	G1	0.0212244	3.06836	4.01644
CTGCGGAAGGTTCCTA-1_2_1	HCC2	HCC	0	SEPP1_Mono/Macro	-0.0343603	-0.0261923	G1	-0.0354032	0.763978	3.39049
CTGTTTAAGTCGAGTG-1_2_1	HCC2	HCC	2	SEPP1_Mono/Macro	-0.0427945	-0.0684622	G1	-0.152265	1.43673	4.99516
CTTAACTAGCGTAGTG-1_2_1	HCC2	HCC	0	SEPP1_Mono/Macro	-0.023385	-0.0623596	G1	-0.15887	0.493283	4.44777
GAAATGACAGCTGTGC-1_2_1	HCC2	HCC	0	SEPP1_Mono/Macro	-0.0475179	-0.0306824	G1	-0.0165264	-0.0881774	2.56613
GAATGAAAGACAGGCT-1_2_1	HCC2	HCC	3	SEPP1_Mono/Macro	0.0046272	-0.0184401	S	0.137205	-1.72906	5.14542
GACAGAGGTAAATGTG-1_2_1	HCC2	HCC	2	SEPP1_Mono/Macro	-0.0103864	-0.0650631	G1	-0.124836	0.9902	5.4199
GACAGAGTCTGTCAAG-1_2_1	HCC2	HCC	15	CD1C_cDC	-0.0611457	-0.0502392	G1	-0.104898	1.35979	2.05919
GACCAATTCTGGTTCC-1_2_1	HCC2	HCC	2	SEPP1_Mono/Macro	-0.0123293	-0.0478622	G1	0.00842954	-0.238122	5.65542
GACGGCTCAGCTGCAC-1_2_1	HCC2	HCC	2	SEPP1_Mono/Macro	-0.0469131	-0.0917461	G1	-0.0779207	3.23751	4.11327
GACTAACGTCTTGTCC-1_2_1	HCC2	HCC	2	SEPP1_Mono/Macro	-0.019261	-0.0613962	G1	-0.017247	2.29376	4.66499
GACTACACATCTATGG-1_2_1	HCC2	HCC	6	CD1C_cDC	-0.0258007	-0.0949747	G1	-0.047776	-0.614444	-1.94653
GAGCAGATCTTAACCT-1_2_1	HCC2	HCC	18	LAMP3_cDC	-0.0289059	-0.0620928	G1	-0.253312	-7.133	-5.80851
GAGTCCGCAGGGCATA-1_2_1	HCC2	HCC	0	SEPP1_Mono/Macro	0.00314029	-0.0385005	S	-0.0335568	1.40443	3.68254
GATCGTATCACTCTTA-1_2_1	HCC2	HCC	0	SEPP1_Mono/Macro	-0.0770482	-0.0123343	G1	0.109845	1.69902	3.08954
GATCTAGTCCATGCTC-1_2_1	HCC2	HCC	3	SEPP1_Mono/Macro	-0.0439187	-0.0468006	G1	0.0155682	-1.45638	5.29078
GATGAAAGTGCAGACA-1_2_1	HCC2	HCC	0	SEPP1_Mono/Macro	0.03484	-0.0433369	S	0.154672	0.198419	4.56939
GCACTCTTCGTTACGA-1_2_1	HCC2	HCC	9	STMN1_Mono/Macro	-0.0652134	0.530669	G2M	0.838199	-4.63727	-10.2671
GCAGTTAAGACAAGCC-1_2_1	HCC2	HCC	18	LAMP3_cDC	0.014579	-0.0438535	S	-0.240513	-7.42882	-6.08493
GCATGATTCAGTCAGT-1_2_1	HCC2	HCC	8	SEPP1_Mono/Macro	0.0736611	-0.00035511	S	-0.0304244	2.01436	5.76761
GCCAAATGTCCGTGAC-1_2_1	HCC2	HCC	4	IL32_Mono/Macro	-0.00219875	-0.0905497	G1	-0.249529	0.595364	-6.02592
GCGCCAACATATACCG-1_2_1	HCC2	HCC	14	SEPP1_Mono/Macro	-0.0393456	-0.0589813	G1	-0.284149	2.54765	5.1037
GCGCCAATCGAGGTAG-1_2_1	HCC2	HCC	2	SEPP1_Mono/Macro	0.0316557	-0.0642777	S	-0.00804628	3.35559	3.41559
GCGCGATTCCGCATCT-1_2_1	HCC2	HCC	0	SEPP1_Mono/Macro	0.0375126	-0.0476953	S	-0.27846	2.5	3.67002
GCTCTGTTCCGTCAAA-1_2_1	HCC2	HCC	5	FCN1_Mono/Macro	-0.0497429	-0.0745021	G1	-0.135189	-3.06197	-0.273
GCTGGGTCAATCTGCA-1_2_1	HCC2	HCC	15	CD1C_cDC	-0.0105705	-0.0392854	G1	-0.0203071	-0.37396	-0.304739
GGAAAGCAGTTCGCGC-1_2_1	HCC2	HCC	6	CD1C_cDC	-0.0171897	-0.0370103	G1	-0.0784961	-1.2886	-3.20709
GGACGTCAGCACAGGT-1_2_1	HCC2	HCC	14	SEPP1_Mono/Macro	-0.0434166	-0.0287602	G1	0.152513	3.43668	5.1811
GGAGCAAAGTAGCCGA-1_2_1	HCC2	HCC	20	SEPP1_Mono/Macro	-0.0418242	-0.0871528	G1	-0.0677861	4.51986	2.4503
GGAGCAAGTGGCAAAC-1_2_1	HCC2	HCC	6	CD1C_cDC	0.211974	-0.0117319	S	0.0937715	-2.47039	-8.55636
GGATTACAGAGAACAG-1_2_1	HCC2	HCC	6	CD1C_cDC	-0.0136169	-0.0956672	G1	-0.103478	0.185165	-1.80882
GGATTACCACGCCAGT-1_2_1	HCC2	HCC	0	SEPP1_Mono/Macro	0.00449164	-0.0871958	S	-0.059561	2.72514	2.99646
GGCAATTGTTTGTTTC-1_2_1	HCC2	HCC	9	STMN1_Mono/Macro	-0.0775038	0.859789	G2M	1.73969	-4.59252	-10.2361
GGCAATTTCAGTCAGT-1_2_1	HCC2	HCC	2	SEPP1_Mono/Macro	0.0456616	-0.0701438	S	-0.0671237	0.994342	5.50403
GGCGTGTGTAACGCGA-1_2_1	HCC2	HCC	2	SEPP1_Mono/Macro	-0.0100063	-0.0670516	G1	-0.0742318	3.91873	1.79116
GGCTGGTGTCGAAAGC-1_2_1	HCC2	HCC	3	SEPP1_Mono/Macro	-0.0139599	-0.0429524	G1	0.120549	-2.67267	3.63421
GGGCACTTCAGCCTAA-1_2_1	HCC2	HCC	15	CD1C_cDC	-0.0128011	-0.143309	G1	-0.187798	-0.885729	-2.62937
GGGTCTGAGGATGGAA-1_2_1	HCC2	HCC	1	SEPP1_Mono/Macro	0.0548869	-0.0773316	S	0.0821982	3.78241	0.635394
GGGTTGCCAGCTTAAC-1_2_1	HCC2	HCC	0	SEPP1_Mono/Macro	0.0699249	-0.039746	S	-0.0720462	-7.68103e-06	2.52844
GGGTTGCTCTGAAAGA-1_2_1	HCC2	HCC	3	SEPP1_Mono/Macro	-0.0181388	-0.0680653	G1	-0.148972	-3.20074	5.33008
GGTATTGCAATGGAGC-1_2_1	HCC2	HCC	9	STMN1_Mono/Macro	0.357204	0.306545	S	0.890676	-3.34762	-9.19818
GTAACGTGTCCCTTGT-1_2_1	HCC2	HCC	15	CD1C_cDC	-0.00149254	-0.0646053	G1	0.0189164	-1.09931	-0.959248
GTCACGGTCTACCTGC-1_2_1	HCC2	HCC	9	STMN1_Mono/Macro	0.235382	0.235167	S	0.614491	-3.12119	-9.14429
GTCGTAAAGTCAAGCG-1_2_1	HCC2	HCC	20	SEPP1_Mono/Macro	0.00584444	-0.0553653	S	-0.147168	4.62884	2.27617
GTCGTAAGTACAGTTC-1_2_1	HCC2	HCC	3	SEPP1_Mono/Macro	-0.0408369	-0.0789653	G1	0.109253	-1.44268	5.44751
GTCGTAAGTCTAGCGC-1_2_1	HCC2	HCC	0	SEPP1_Mono/Macro	0.007662	-0.059651	S	0.0996451	1.17051	3.36229
GTGCGGTCACGTGAGA-1_2_1	HCC2	HCC	6	CD1C_cDC	-0.0370081	-0.0483732	G1	0.0444981	-1.23259	-3.49562
GTGGGTCAGATCCGAG-1_2_1	HCC2	HCC	2	SEPP1_Mono/Macro	0.0168674	-0.00913149	S	-0.160024	1.45896	5.34222
GTGTGCGGTCTCTCTG-1_2_1	HCC2	HCC	6	CD1C_cDC	0.0329668	-0.106793	S	0.0201223	-0.986789	-2.0832
GTTAAGCAGCCCGAAA-1_2_1	HCC2	HCC	0	SEPP1_Mono/Macro	-0.0388836	-0.0786009	G1	-0.0222231	0.455021	3.23999
GTTAAGCCAGGGCATA-1_2_1	HCC2	HCC	0	SEPP1_Mono/Macro	-0.0527022	-0.064977	G1	-0.101088	2.10858	4.56517
TAAACCGAGTGTACGG-1_2_1	HCC2	HCC	14	SEPP1_Mono/Macro	-0.0274515	-0.0442117	G1	-0.0233091	3.11337	4.68508
TAAACCGTCTCTGAGA-1_2_1	HCC2	HCC	0	SEPP1_Mono/Macro	0.0243682	-0.0483205	S	-0.0488137	0.66109	3.8407
TAAGAGAAGAGTAAGG-1_2_1	HCC2	HCC	0	SEPP1_Mono/Macro	-0.0106422	-0.0623207	G1	-0.0775103	2.8707	3.30448
TACACGATCTTCCTTC-1_2_1	HCC2	HCC	7	FCN1_Mono/Macro	-0.0421429	-0.0995455	G1	-0.24497	-1.53117	-1.62509
TACCTTAGTGGTGTAG-1_2_1	HCC2	HCC	2	SEPP1_Mono/Macro	-0.02891	-0.121063	G1	-0.102414	3.16579	3.40636
TACGGATCACCAACCG-1_2_1	HCC2	HCC	0	SEPP1_Mono/Macro	-0.00581931	-0.0758715	G1	-0.101291	2.33844	3.01597
TACTCATCACCAGATT-1_2_1	HCC2	HCC	0	SEPP1_Mono/Macro	-0.00748656	-0.0407335	G1	-0.0674869	1.59803	3.7093
TACTCGCTCAAACGGG-1_2_1	HCC2	HCC	3	SEPP1_Mono/Macro	0.00872822	0.02241	G2M	0.136312	-1.75556	4.49352
TACTTACCAAGCTGAG-1_2_1	HCC2	HCC	9	STMN1_Mono/Macro	0.196801	0.295548	G2M	0.412746	-3.86211	-9.19553
TACTTACGTCCTGCTT-1_2_1	HCC2	HCC	2	SEPP1_Mono/Macro	-0.044419	-0.139349	G1	0.0227983	0.63216	6.29076
TACTTGTCAGACGCCT-1_2_1	HCC2	HCC	6	CD1C_cDC	-0.00722381	-0.0585401	G1	-0.0634816	-1.47213	-4.06027
TACTTGTGTTTACTCT-1_2_1	HCC2	HCC	3	SEPP1_Mono/Macro	-0.042617	-0.04223	G1	0.0372215	-1.92503	4.99609
TAGGCATCACTGTGTA-1_2_1	HCC2	HCC	6	CD1C_cDC	0.0326301	-0.0684216	S	-0.0259264	-1.01101	-3.30125
TAGTTGGGTCAAACTC-1_2_1	HCC2	HCC	9	STMN1_Mono/Macro	-0.0251405	0.64852	G2M	1.2821	-4.49504	-10.5832
TAGTTGGTCTTGGGTA-1_2_1	HCC2	HCC	0	SEPP1_Mono/Macro	-0.0203845	-0.0160801	G1	-0.252596	1.831	2.45916
TCAACGAGTACGCACC-1_2_1	HCC2	HCC	9	STMN1_Mono/Macro	0.479307	0.44288	S	1.09349	-3.54446	-8.48804
TCAGGTAAGGCAATTA-1_2_1	HCC2	HCC	0	SEPP1_Mono/Macro	0.170397	-0.0715738	S	-0.200222	-0.183315	2.57809
TCATTACTCCAAGTAC-1_2_1	HCC2	HCC	8	SEPP1_Mono/Macro	-0.0597678	-0.0707069	G1	-0.0216099	-2.8786	1.60888
TCGCGTTGTGTAAGTA-1_2_1	HCC2	HCC	8	SEPP1_Mono/Macro	0.0156236	-0.0911562	S	-0.0840067	2.32228	6.18237
TCGGTAATCTCCTATA-1_2_1	HCC2	HCC	3	SEPP1_Mono/Macro	0.0234746	-0.0329068	S	0.0347206	-1.47089	4.4247
TCGTAGATCTGGGCCA-1_2_1	HCC2	HCC	4	IL32_Mono/Macro	0.0210521	-0.0616392	S	0.101053	0.345679	-7.12128
TCTATTGTCGCGATCG-1_2_1	HCC2	HCC	0	SEPP1_Mono/Macro	0.165795	-0.000889886	S	-0.0413544	-0.20393	3.34945
TCTCATAAGTGCTGCC-1_2_1	HCC2	HCC	2	SEPP1_Mono/Macro	-0.0611706	-0.0948428	G1	0.187582	2.68593	4.28521
TCTGAGACAGGAATGC-1_2_1	HCC2	HCC	8	SEPP1_Mono/Macro	-0.0316931	-0.0665937	G1	-0.07296	-3.09796	0.967259
TCTTCGGGTCTTTCAT-1_2_1	HCC2	HCC	9	STMN1_Mono/Macro	0.187184	0.505216	G2M	1.26932	-3.60235	-9.77074
TCTTTCCCAAAGAATC-1_2_1	HCC2	HCC	9	STMN1_Mono/Macro	0.0444753	0.772949	G2M	1.4585	-4.14678	-10.3987
TGAGAGGGTACAGTGG-1_2_1	HCC2	HCC	0	SEPP1_Mono/Macro	-0.0121439	-0.000907647	G1	-0.192279	0.347151	4.03434
TGCACCTGTTGGACCC-1_2_1	HCC2	HCC	6	CD1C_cDC	-0.00465516	-0.111349	G1	-0.122164	-1.18707	-2.78109
TGCCCATCACATTTCT-1_2_1	HCC2	HCC	4	IL32_Mono/Macro	-0.0105048	-0.0142229	G1	-0.137853	0.344023	-6.76972
TGCGCAGTCGCATGGC-1_2_1	HCC2	HCC	3	SEPP1_Mono/Macro	-0.0566385	0.00749346	G2M	-0.0744402	-2.94441	5.14343
TGGGAAGTCTCTGAGA-1_2_1	HCC2	HCC	6	CD1C_cDC	-0.020048	-0.040476	G1	-0.0770508	-1.43787	-2.18307
TGTCCCAGTCACACGC-1_2_1	HCC2	HCC	12	SEPP1_Mono/Macro	-0.0302753	-0.0818806	G1	-0.155767	-1.17692	1.78588
TGTCCCATCATCTGTT-1_2_1	HCC2	HCC	20	SEPP1_Mono/Macro	-0.0535536	0.0191167	G2M	-0.00705387	4.33627	2.29863
TGTGGTAAGCCTCGTG-1_2_1	HCC2	HCC	0	SEPP1_Mono/Macro	0.00435179	-0.104155	S	-0.0227568	-0.212624	3.51952
TTAGGACCAGACAAAT-1_2_1	HCC2	HCC	9	STMN1_Mono/Macro	1.00466e-06	0.289278	G2M	0.50416	-3.57495	-9.87442
TTATGCTGTGTGTGCC-1_2_1	HCC2	HCC	3	SEPP1_Mono/Macro	0.0281591	-0.0740289	S	0.0228486	-2.60145	5.13441
TTATGCTTCCGAATGT-1_2_1	HCC2	HCC	6	CD1C_cDC	0.0168169	-0.0105492	S	-0.0793564	-1.03419	-3.52144
TTCCCAGGTCGACTAT-1_2_1	HCC2	HCC	10	SEPP1_Mono/Macro	0.0336461	-0.0385733	S	0.0481059	1.90632	1.96285
TTCTACACATAGGATA-1_2_1	HCC2	HCC	8	SEPP1_Mono/Macro	0.0168161	-0.0612116	S	-0.0641226	-3.22446	1.57332
TTCTCAAAGCCGGTAA-1_2_1	HCC2	HCC	0	SEPP1_Mono/Macro	-0.0258676	-0.0601449	G1	-0.000419029	-0.403063	3.82385
TTCTTAGAGCGAAGGG-1_2_1	HCC2	HCC	6	CD1C_cDC	0.0621884	-0.0401721	S	0.103678	-1.16665	-2.92522
TTGAACGAGAGGACGG-1_2_1	HCC2	HCC	0	SEPP1_Mono/Macro	-0.0123346	-0.0235443	G1	0.185328	1.82405	2.56512
TTGAACGCAAGCGTAG-1_2_1	HCC2	HCC	8	SEPP1_Mono/Macro	0.0800248	-0.0199612	S	0.189186	1.50954	6.60849
TTTATGCGTAGTGAAT-1_2_1	HCC2	HCC	0	SEPP1_Mono/Macro	-0.0155075	-0.103188	G1	0.124554	-0.0548931	2.47854
TTTGCGCAGATACACA-1_2_1	HCC2	HCC	0	SEPP1_Mono/Macro	0.0335874	-0.024732	S	-0.0897111	1.66595	2.69574
TTTGCGCAGTCGTTTG-1_2_1	HCC2	HCC	9	STMN1_Mono/Macro	0.31899	0.226735	S	0.759823	-3.37924	-8.78692
TTTGGTTGTAACGTTC-1_2_1	HCC2	HCC	2	SEPP1_Mono/Macro	-0.0619916	-0.0405066	G1	-0.266652	0.7942	6.00724
AAACGGGCATGACGGA-1_5_1	HCC3	HCC	2	SEPP1_Mono/Macro	-0.0547669	-0.0834981	G1	-0.196419	0.554931	5.40701
AAAGATGCATCTGGTA-1_5_1	HCC3	HCC	4	IL32_Mono/Macro	-0.0175171	-0.0405877	G1	-0.0171594	-0.245116	-7.24988
AAAGATGTCTAGCACA-1_5_1	HCC3	HCC	3	SEPP1_Mono/Macro	-0.0238714	-0.0721865	G1	0.171083	-2.43581	4.72748
AAAGCAACAAGGTTCT-1_5_1	HCC3	HCC	4	IL32_Mono/Macro	-0.0588563	-0.0464686	G1	0.120271	0.598273	-6.67584
AAAGTAGCATTGCGGC-1_5_1	HCC3	HCC	0	SEPP1_Mono/Macro	0.0291576	-0.0769444	S	-0.0985438	1.16246	2.51468
AACACGTCAGCCAGAA-1_5_1	HCC3	HCC	11	CLEC9A_cDC	-0.0611466	-0.00565805	G1	-0.148641	-0.901846	-10.7716
AACACGTGTGTTGAGG-1_5_1	HCC3	HCC	14	SEPP1_Mono/Macro	-0.0142328	-0.106531	G1	0.0702925	2.92844	4.76006
AACCGCGCACCGAATT-1_5_1	HCC3	HCC	2	SEPP1_Mono/Macro	-0.0472463	-0.0885269	G1	0.0473877	1.13202	5.48443
AACCGCGCAGGAATCG-1_5_1	HCC3	HCC	1	SEPP1_Mono/Macro	-0.0270656	-0.0726092	G1	-0.061239	3.69822	-0.848805
AACTCTTTCCACTCCA-1_5_1	HCC3	HCC	3	SEPP1_Mono/Macro	0.00685694	-0.0589276	S	-0.0078515	-2.10509	5.28888
AAGACCTCATATGAGA-1_5_1	HCC3	HCC	4	IL32_Mono/Macro	0.0200519	-0.022681	S	-0.0780737	-0.053513	-7.30242
AAGCCGCCACATGGGA-1_5_1	HCC3	HCC	4	IL32_Mono/Macro	9.06719e-05	0.0348743	G2M	-0.15977	1.05089	-6.89947
AAGCCGCCACGCCAGT-1_5_1	HCC3	HCC	0	SEPP1_Mono/Macro	-0.0174367	-0.010769	G1	0.167487	-0.184529	2.78819
AAGCCGCTCAGTTCGA-1_5_1	HCC3	HCC	0	SEPP1_Mono/Macro	-0.0716809	-0.0742205	G1	0.0713112	2.33198	3.46699
AAGCCGCTCGCAGGCT-1_5_1	HCC3	HCC	2	SEPP1_Mono/Macro	0.0170711	-0.103499	S	-0.15386	3.27763	3.10986
AAGGCAGAGTGGGTTG-1_5_1	HCC3	HCC	10	SEPP1_Mono/Macro	-0.0437438	-0.0850952	G1	0.132472	3.13712	2.54042
AAGGTTCGTTCTCATT-1_5_1	HCC3	HCC	2	SEPP1_Mono/Macro	-0.0356105	-0.10458	G1	0.112839	1.51737	3.95704
AAGGTTCTCCTGCAGG-1_5_1	HCC3	HCC	3	SEPP1_Mono/Macro	-0.0391958	-0.0686306	G1	0.149739	-0.924675	5.72044
AAGTCTGAGCGATGAC-1_5_1	HCC3	HCC	9	STMN1_Mono/Macro	0.275225	0.359168	G2M	1.00814	-3.86269	-8.93696
ACACCAAAGTGAACAT-1_5_1	HCC3	HCC	0	SEPP1_Mono/Macro	0.0354529	-0.0749062	S	0.182705	-0.0712274	2.80644
ACACTGAAGAAGGGTA-1_5_1	HCC3	HCC	0	SEPP1_Mono/Macro	0.0308953	-0.0596853	S	-0.0510893	2.10161	3.82119
ACACTGATCTGATTCT-1_5_1	HCC3	HCC	14	SEPP1_Mono/Macro	0.0186824	-0.0899215	S	-0.158647	2.64667	5.06798
ACAGCCGCAGAGTGTG-1_5_1	HCC3	HCC	9	STMN1_Mono/Macro	-0.0630374	0.279869	G2M	0.723587	-4.39189	-10.4829
ACAGCTAAGTACTTGC-1_5_1	HCC3	HCC	2	SEPP1_Mono/Macro	-0.0202112	-0.0799682	G1	0.0144444	-0.607593	5.29497
ACATACGCAACACCCG-1_5_1	HCC3	HCC	3	SEPP1_Mono/Macro	-0.0723549	-0.0987081	G1	-0.127614	-2.04992	5.20536
ACATACGTCACATGCA-1_5_1	HCC3	HCC	10	SEPP1_Mono/Macro	-0.00116301	0.000766873	G2M	-0.264895	3.10533	2.85884
ACCAGTACAGTCCTTC-1_5_1	HCC3	HCC	7	FCN1_Mono/Macro	0.045844	-0.117401	S	-0.289891	-1.42859	1.25692
ACCGTAACAGACGCTC-1_5_1	HCC3	HCC	2	SEPP1_Mono/Macro	-0.0410361	-0.103033	G1	0.0174582	0.117567	5.916
ACCGTAATCTCCCTGA-1_5_1	HCC3	HCC	0	SEPP1_Mono/Macro	-0.047334	0.0125915	G2M	-0.00701358	0.0327755	2.89377
ACCTTTACACGACGAA-1_5_1	HCC3	HCC	9	STMN1_Mono/Macro	0.00733266	0.49369	G2M	1.01088	-4.63958	-10.3382
ACCTTTAGTCTCCATC-1_5_1	HCC3	HCC	0	SEPP1_Mono/Macro	-0.0210948	-0.120485	G1	-0.0117243	1.20402	4.20465
ACGAGCCAGATCCTGT-1_5_1	HCC3	HCC	2	SEPP1_Mono/Macro	0.00555913	-0.0568487	S	0.0463416	2.51677	4.70744
ACGAGGAAGCCAGAAC-1_5_1	HCC3	HCC	4	IL32_Mono/Macro	0.0564849	0.00662884	S	-0.243532	0.983653	-5.82685
ACGAGGACACAACTGT-1_5_1	HCC3	HCC	2	SEPP1_Mono/Macro	-0.0711562	-0.0563591	G1	-0.0555291	-0.28916	5.49119
ACGAGGATCACATGCA-1_5_1	HCC3	HCC	2	SEPP1_Mono/Macro	-0.0567042	-0.0937429	G1	0.119792	-1.28358	5.04576
ACGATACAGATGTCGG-1_5_1	HCC3	HCC	0	SEPP1_Mono/Macro	0.0243325	-0.0297003	S	0.028893	1.24005	2.71763
ACGATACGTCTCTTAT-1_5_1	HCC3	HCC	9	STMN1_Mono/Macro	0.00285499	0.0755304	G2M	0.613826	-3.77333	-10.0364
ACGATGTCACCGTTGG-1_5_1	HCC3	HCC	0	SEPP1_Mono/Macro	0.0568503	-0.0741345	S	0.0222788	1.10624	3.43977
ACGCAGCTCTCGATGA-1_5_1	HCC3	HCC	0	SEPP1_Mono/Macro	-0.00472045	-0.0692323	G1	0.139813	3.05661	3.23267
ACGCCAGCATTCTTAC-1_5_1	HCC3	HCC	0	SEPP1_Mono/Macro	-0.00747189	-0.0864273	G1	0.05185	1.37635	3.77832
ACGGAGATCAAAGACA-1_5_1	HCC3	HCC	0	SEPP1_Mono/Macro	-0.0637505	-0.055158	G1	-0.0497432	2.26829	4.05181
ACGGCCATCTCTGTCG-1_5_1	HCC3	HCC	10	SEPP1_Mono/Macro	0.000310007	-0.0550474	S	-0.0121319	-0.0845804	4.45596
ACGGGCTCAGCCAGAA-1_5_1	HCC3	HCC	0	SEPP1_Mono/Macro	-0.0126209	-0.046837	G1	-0.260209	1.30362	2.64975
ACGTCAAGTACTTGAC-1_5_1	HCC3	HCC	12	SEPP1_Mono/Macro	-0.0235636	-0.0564157	G1	-0.107728	-1.84896	3.32752
ACTATCTGTGACGGTA-1_5_1	HCC3	HCC	0	SEPP1_Mono/Macro	0.0196627	-0.12216	S	-0.152385	0.299864	2.8751
ACTGAACCAGCCAATT-1_5_1	HCC3	HCC	2	SEPP1_Mono/Macro	0.0465344	-0.116435	S	-0.185076	2.69406	3.66407
ACTGAACGTTGCGCAC-1_5_1	HCC3	HCC	1	SEPP1_Mono/Macro	0.0165412	-0.0514193	S	0.104296	4.06965	0.430281
ACTGAACTCTTAACCT-1_5_1	HCC3	HCC	8	SEPP1_Mono/Macro	-0.0182704	-0.070977	G1	-0.101244	-2.98159	1.50573
ACTGTCCCAAACCCAT-1_5_1	HCC3	HCC	8	SEPP1_Mono/Macro	-0.00823374	-0.102763	G1	-0.0837467	2.5508	6.28945
ACTTGTTAGAGAACAG-1_5_1	HCC3	HCC	15	CD1C_cDC	-0.0157191	-0.0654978	G1	-0.178123	-0.066499	0.554735
ACTTTCAGTTTGGCGC-1_5_1	HCC3	HCC	7	FCN1_Mono/Macro	0.00879706	0.0580625	G2M	0.157391	-0.939241	2.37908
AGAATAGAGAGGGATA-1_5_1	HCC3	HCC	2	SEPP1_Mono/Macro	-0.00758704	-0.0358808	G1	0.151242	2.03941	4.65861
AGAATAGGTAAGAGAG-1_5_1	HCC3	HCC	16	SEPP1_Mono/Macro	-0.0268863	-0.0259991	G1	0.0811142	3.35105	-3.11347
AGAATAGGTCATCCCT-1_5_1	HCC3	HCC	3	SEPP1_Mono/Macro	-0.0802428	-0.0881057	G1	0.178322	-1.67576	5.18565
AGAATAGTCCCTAACC-1_5_1	HCC3	HCC	2	SEPP1_Mono/Macro	-0.0177643	-0.0735611	G1	0.0224372	2.80378	3.87587
AGACGTTGTAAGTGGC-1_5_1	HCC3	HCC	2	SEPP1_Mono/Macro	0.0273165	-0.0860797	S	-0.016317	1.1797	4.98975
AGAGCGACAACTGCTA-1_5_1	HCC3	HCC	3	SEPP1_Mono/Macro	-0.00382807	-0.00287742	G1	0.171219	-0.360737	5.06608
AGATTGCAGATATGCA-1_5_1	HCC3	HCC	0	SEPP1_Mono/Macro	-0.0090482	-0.0616233	G1	-0.0991279	1.12183	4.20026
AGATTGCTCAGCTGGC-1_5_1	HCC3	HCC	2	SEPP1_Mono/Macro	-0.0350511	-0.0752616	G1	-0.0977454	-0.124087	5.14107
AGCAGCCGTAGGCATG-1_5_1	HCC3	HCC	0	SEPP1_Mono/Macro	0.0292657	-0.0702635	S	0.284107	0.138655	3.46603
AGCATACCAGACGTAG-1_5_1	HCC3	HCC	15	CD1C_cDC	0.020779	-0.0697273	S	0.0746439	0.373886	1.4761
AGCTCTCCAAGTTAAG-1_5_1	HCC3	HCC	8	SEPP1_Mono/Macro	-0.04777	-0.0852056	G1	-0.12882	2.25889	6.12212
AGGCCACTCTTGTATC-1_5_1	HCC3	HCC	6	CD1C_cDC	-0.0169266	-0.0453094	G1	-0.269242	-1.44837	-2.66716
AGGCCGTCAGTTCATG-1_5_1	HCC3	HCC	8	SEPP1_Mono/Macro	-0.0235979	-0.0461554	G1	-0.181036	0.991011	-7.1341
AGGGAGTTCACTGGGC-1_5_1	HCC3	HCC	15	CD1C_cDC	0.0338299	-0.0754368	S	-0.26286	2.30059	1.84286
AGGGATGAGACCGGAT-1_5_1	HCC3	HCC	2	SEPP1_Mono/Macro	-0.0517988	-0.0994914	G1	0.0565845	3.57039	2.87717
AGGGATGCAACACCTA-1_5_1	HCC3	HCC	16	SEPP1_Mono/Macro	-0.0110168	-0.0252573	G1	-0.019386	3.42983	-2.86459
AGGGATGTCGGACAAG-1_5_1	HCC3	HCC	0	SEPP1_Mono/Macro	-0.0324066	-0.0442048	G1	0.0460769	1.44843	2.94245
AGGTCCGCAAGTCTAC-1_5_1	HCC3	HCC	2	SEPP1_Mono/Macro	-0.00856101	-0.0296474	G1	0.0210378	0.080235	5.37386
AGGTCCGGTAGCTAAA-1_5_1	HCC3	HCC	3	SEPP1_Mono/Macro	-0.00805334	-0.0326982	G1	-0.0343854	-1.42987	5.85458
AGTCTTTCACTTCGAA-1_5_1	HCC3	HCC	2	SEPP1_Mono/Macro	-0.0106349	-0.0535121	G1	0.0702439	3.08048	3.07873
AGTCTTTCAGCAGTTT-1_5_1	HCC3	HCC	15	CD1C_cDC	-0.0322603	-0.0862055	G1	-0.27792	2.18886	5.48784
AGTGAGGGTGCTTCTC-1_5_1	HCC3	HCC	2	SEPP1_Mono/Macro	-0.0308227	-0.0770689	G1	-0.141323	3.39113	3.43931
AGTGGGAAGCATGGCA-1_5_1	HCC3	HCC	0	SEPP1_Mono/Macro	-0.000261743	-0.100442	G1	-0.0216829	1.59659	2.54175
AGTGGGACAATGGAAT-1_5_1	HCC3	HCC	1	SEPP1_Mono/Macro	0.0359098	-0.0759016	S	-0.0271061	3.69202	0.311513
AGTGTCAGTATATCCG-1_5_1	HCC3	HCC	2	SEPP1_Mono/Macro	-0.0258914	-0.0801445	G1	0.0818602	-0.276899	4.99765
AGTTGGTAGTCTCCTC-1_5_1	HCC3	HCC	2	SEPP1_Mono/Macro	0.0208139	-0.108465	S	-0.0894711	1.33595	4.81715
ATAGACCCATGGTCTA-1_5_1	HCC3	HCC	4	IL32_Mono/Macro	0.0252269	0.00145033	S	0.153123	0.55131	-6.20154
ATCACGACATACTACG-1_5_1	HCC3	HCC	16	SEPP1_Mono/Macro	0.0177773	-0.0209774	S	-0.0538744	2.38083	-3.40571
ATCATGGAGGGATGGG-1_5_1	HCC3	HCC	3	SEPP1_Mono/Macro	-0.017118	-0.0106996	G1	-0.0275005	-3.33519	5.21456
ATCATGGCACTTGGAT-1_5_1	HCC3	HCC	0	SEPP1_Mono/Macro	-0.0225916	-0.100273	G1	-0.0569334	0.332815	3.70328
ATCATGGTCTTCCTTC-1_5_1	HCC3	HCC	9	STMN1_Mono/Macro	0.271979	0.485634	G2M	1.27824	-4.25283	-9.57611
ATCCACCCAGTAGAGC-1_5_1	HCC3	HCC	0	SEPP1_Mono/Macro	-0.0146801	0.0531418	G2M	-0.00460119	0.489513	2.82576
ATCCGAAAGATGTGTA-1_5_1	HCC3	HCC	2	SEPP1_Mono/Macro	-0.0276862	-0.0142818	G1	0.0732732	2.69449	4.25481
ATCCGAACATTTGCCC-1_5_1	HCC3	HCC	2	SEPP1_Mono/Macro	-0.00999489	-0.0381742	G1	-0.0197712	0.26125	5.50969
ATCCGAAGTACGACCC-1_5_1	HCC3	HCC	2	SEPP1_Mono/Macro	0.0385779	0.0159131	S	-0.24981	1.25215	5.06862
ATCCGAATCTGGAGCC-1_5_1	HCC3	HCC	8	SEPP1_Mono/Macro	-0.0148607	-0.0818892	G1	-0.119177	1.52337	6.64534
ATCGAGTCATACAGCT-1_5_1	HCC3	HCC	0	SEPP1_Mono/Macro	-0.0634267	-0.10079	G1	-0.0516549	-0.647502	4.46186
ATGAGGGAGGCGCTCT-1_5_1	HCC3	HCC	2	SEPP1_Mono/Macro	-0.0581265	-0.0558748	G1	-0.160774	1.07507	5.55144
ATGTGTGAGTAAGTAC-1_5_1	HCC3	HCC	0	SEPP1_Mono/Macro	-0.0463916	-0.114186	G1	-0.272872	2.51961	4.25725
ATGTGTGAGTCCGTAT-1_5_1	HCC3	HCC	2	SEPP1_Mono/Macro	0.00305497	0.0134513	G2M	-0.0987045	1.31652	4.82744
ATTACTCGTAGCGTCC-1_5_1	HCC3	HCC	9	STMN1_Mono/Macro	0.170291	0.706477	G2M	1.21397	-3.8572	-9.86186
ATTCTACAGTCCTCCT-1_5_1	HCC3	HCC	15	CD1C_cDC	0.0081344	-0.0189246	S	-0.0734524	-0.953257	-1.02002
ATTCTACCACCCAGTG-1_5_1	HCC3	HCC	2	SEPP1_Mono/Macro	0.00251509	-0.0834461	S	-0.146942	2.60975	3.75445
ATTCTACTCACAAACC-1_5_1	HCC3	HCC	0	SEPP1_Mono/Macro	-0.0106792	-0.0394256	G1	-0.0610825	0.565597	5.44926
ATTGGACGTTTGTTTC-1_5_1	HCC3	HCC	0	SEPP1_Mono/Macro	-0.0198799	-0.111629	G1	-0.0562115	1.71622	3.39141
ATTGGACTCTCCAGGG-1_5_1	HCC3	HCC	0	SEPP1_Mono/Macro	-0.0272971	-0.0468657	G1	0.0946152	-0.882531	4.04075
ATTGGTGAGTGGACGT-1_5_1	HCC3	HCC	2	SEPP1_Mono/Macro	-0.0531899	-0.0858249	G1	-0.0360245	3.67321	2.0918
CAACCAAAGCCCTAAT-1_5_1	HCC3	HCC	2	SEPP1_Mono/Macro	0.0344415	-0.0551405	S	0.00218239	1.7206	4.9084
CAACCAAAGTGGACGT-1_5_1	HCC3	HCC	0	SEPP1_Mono/Macro	-0.0618956	-0.116652	G1	-0.0427121	1.27142	3.60686
CAACTAGTCATAGCAC-1_5_1	HCC3	HCC	2	SEPP1_Mono/Macro	0.017876	-0.104842	S	0.0437316	1.96215	5.0788
CAAGATCTCACTTACT-1_5_1	HCC3	HCC	2	SEPP1_Mono/Macro	-0.00215413	-0.0829208	G1	-0.168547	0.311261	5.97832
CAAGGCCGTTAAGACA-1_5_1	HCC3	HCC	1	SEPP1_Mono/Macro	-0.0373116	-0.0316586	G1	-0.158375	3.52819	-2.06052
CAAGTTGCAGCTGTTA-1_5_1	HCC3	HCC	2	SEPP1_Mono/Macro	-0.00297028	-0.0730789	G1	0.0669492	-0.436808	4.80002
CACAAACGTCTGGAGA-1_5_1	HCC3	HCC	14	SEPP1_Mono/Macro	-0.00365285	-0.0306082	G1	-0.270158	2.93623	5.40524
CACAAACTCCTAGTGA-1_5_1	HCC3	HCC	2	SEPP1_Mono/Macro	-0.0217428	-0.0362513	G1	0.0123472	2.49899	4.17737
CACACAACATTAGCCA-1_5_1	HCC3	HCC	2	SEPP1_Mono/Macro	0.0199943	-0.060669	S	-0.0480866	1.52849	5.09283
CACACCTCATGACATC-1_5_1	HCC3	HCC	4	IL32_Mono/Macro	0.0220197	-0.0488069	S	0.0145636	0.969456	-7.09105
CACACCTGTATTCGTG-1_5_1	HCC3	HCC	3	SEPP1_Mono/Macro	-0.0375251	-0.0452645	G1	-0.0427667	-1.99786	5.26568
CACATAGTCGCCCTTA-1_5_1	HCC3	HCC	0	SEPP1_Mono/Macro	0.0265117	0.00183051	S	-0.151627	-0.240301	2.17166
CACATTTAGGACAGCT-1_5_1	HCC3	HCC	2	SEPP1_Mono/Macro	-0.0740861	-0.0315392	G1	-0.0344646	3.02494	4.17647
CACCAGGGTCCAGTTA-1_5_1	HCC3	HCC	9	STMN1_Mono/Macro	0.363287	0.0824942	S	0.231029	-3.51016	-8.30846
CACCAGGTCTTTACAC-1_5_1	HCC3	HCC	2	SEPP1_Mono/Macro	-0.0734112	-0.103405	G1	-0.174256	1.48101	4.82681
CACTCCAAGAGGGATA-1_5_1	HCC3	HCC	16	SEPP1_Mono/Macro	-0.0678671	-0.0481441	G1	-0.0457329	3.77418	-2.65725
CAGAATCAGAAGCCCA-1_5_1	HCC3	HCC	2	SEPP1_Mono/Macro	-0.00809685	-0.126729	G1	0.210878	3.53793	2.65769
CAGAGAGAGCGATAGC-1_5_1	HCC3	HCC	4	IL32_Mono/Macro	-0.0340608	-0.0822125	G1	-0.175404	1.44216	-7.04853
CAGAGAGGTTGGGACA-1_5_1	HCC3	HCC	14	SEPP1_Mono/Macro	-0.0341014	-0.111854	G1	-0.0607459	2.60694	5.21924
CAGAGAGTCTTCATGT-1_5_1	HCC3	HCC	0	SEPP1_Mono/Macro	-0.00331718	-0.0157558	G1	0.0443757	1.00913	4.26273
CAGATCACAATGACCT-1_5_1	HCC3	HCC	0	SEPP1_Mono/Macro	0.0158662	-0.117458	S	-0.0435914	2.91601	3.3477
CAGCATATCGGCGCTA-1_5_1	HCC3	HCC	2	SEPP1_Mono/Macro	0.00339225	-0.0356179	S	0.0286268	0.0646196	5.81899
CAGCCGACACGGTGTC-1_5_1	HCC3	HCC	15	CD1C_cDC	-0.0283122	-0.101847	G1	-0.150625	2.0107	5.51492
CAGCCGACACTGAAGG-1_5_1	HCC3	HCC	1	SEPP1_Mono/Macro	0.0633082	-0.101261	S	-0.0555948	4.35234	-0.0207477
CAGCGACTCCTCAATT-1_5_1	HCC3	HCC	3	SEPP1_Mono/Macro	0.0118002	-0.00507284	S	0.0439679	-1.26702	3.87468
CAGCTGGGTACCGGCT-1_5_1	HCC3	HCC	0	SEPP1_Mono/Macro	-0.0741286	-0.0670412	G1	-0.283759	-0.904005	3.57086
CAGGTGCCACCGAATT-1_5_1	HCC3	HCC	3	SEPP1_Mono/Macro	-0.0199189	-0.0603676	G1	-0.27677	-1.47245	3.46572
CAGTAACAGCCACCTG-1_5_1	HCC3	HCC	9	STMN1_Mono/Macro	0.347705	0.26329	S	0.767509	-3.23451	-8.88962
CAGTCCTCAGATGGGT-1_5_1	HCC3	HCC	2	SEPP1_Mono/Macro	-0.0011455	-0.0685563	G1	-0.0053509	1.26018	5.07281
CAGTCCTTCACGAAGG-1_5_1	HCC3	HCC	20	SEPP1_Mono/Macro	-0.0103176	-0.0566878	G1	-0.0872791	4.50097	2.39104
CATATGGCAGGCGATA-1_5_1	HCC3	HCC	0	SEPP1_Mono/Macro	-0.049231	-0.0668888	G1	-0.157146	-0.141717	3.73129
CATATTCTCCTTTACA-1_5_1	HCC3	HCC	9	STMN1_Mono/Macro	-0.00089609	0.610517	G2M	1.2401	-4.18833	-10.4265
CATATTCTCTATCCTA-1_5_1	HCC3	HCC	1	SEPP1_Mono/Macro	-0.0617134	-0.0657456	G1	-0.0420044	4.59089	-0.191294
CATCAAGCAGCGTAAG-1_5_1	HCC3	HCC	3	SEPP1_Mono/Macro	-0.0238116	-0.0300941	G1	-0.0463178	-1.8842	5.06555
CATCAAGTCCGCTGTT-1_5_1	HCC3	HCC	4	IL32_Mono/Macro	-0.037515	-0.0549588	G1	-0.0570399	0.47583	-6.88439
[truncated: 15,752 more rows]

## Sheet: TCGA-LIHC
Figure.Annoations for HCC patients in the TCGA cohort.
[truncated: 368 more rows]

[truncated: 12 more sheets: GSE14520, Figure4E-1, Figure4E-2, Figure4F, FigureS4A-D, FigureS4E-1, FigureS4E-2, FigureS4F, Figure5, Figure6-1, Figure6-2, Figure6-3]
