# Supplementary material for: Hepatocellular carcinoma subtypes based on metabolic pathways reveals potential therapeutic targets
Source: Front Oncol. 2023 Mar 2;13:1086604. doi: 10.3389/fonc.2023.1086604 (PMC10017446; doi:10.3389/fonc.2023.1086604)
Supplement: Supplementary file 9 [file DataSheet_2.xlsx]

## Sheet: Supplementary Table 1
Supplementary Table 1. Specifically expressed genes of each cell type.
cluster	gene	avg_log2FC	pct.1	pct.2	p_val	p_val_adj
Epithelial cell	APOA2	4.84885	0.924	0.447	0	0
Epithelial cell	ALB	4.4829	0.935	0.475	0	0
Epithelial cell	RBP4	4.36973	0.836	0.208	0	0
Epithelial cell	TTR	4.21879	0.868	0.247	0	0
Epithelial cell	HP	4.06218	0.637	0.191	0	0
Epithelial cell	APOH	4.03271	0.841	0.184	0	0
Epithelial cell	SERPINA1	4.02583	0.919	0.381	0	0
Epithelial cell	ORM1	3.9541	0.822	0.166	0	0
Epithelial cell	APOC3	3.94425	0.832	0.323	0	0
Epithelial cell	AMBP	3.94029	0.906	0.24	0	0
Epithelial cell	VTN	3.86622	0.82	0.189	0	0
Epithelial cell	FGG	3.77271	0.771	0.146	0	0
Epithelial cell	APOA1	3.7053	0.871	0.345	0	0
Epithelial cell	FABP1	3.69692	0.767	0.149	0	0
Epithelial cell	APOC1	3.64441	0.946	0.413	0	0
Epithelial cell	HULC	3.6071	0.605	0.046	0	0
Epithelial cell	FGB	3.56945	0.745	0.149	0	0
Epithelial cell	GSTA1	3.51747	0.77	0.096	0	0
Epithelial cell	MGST1	3.4664	0.831	0.108	0	0
Epithelial cell	AHSG	3.42297	0.655	0.121	0	0
Epithelial cell	TF	3.31242	0.811	0.135	0	0
Epithelial cell	GC	3.27399	0.759	0.106	0	0
Epithelial cell	FGA	3.26719	0.702	0.123	0	0
Epithelial cell	RARRES2	3.25863	0.829	0.15	0	0
Epithelial cell	APOE	3.11454	0.797	0.35	0	0
Epithelial cell	FGL1	3.08018	0.668	0.072	0	0
Epithelial cell	ORM2	3.0682	0.732	0.071	0	0
Epithelial cell	ALDOB	2.96676	0.673	0.07	0	0
Epithelial cell	SERPINC1	2.90725	0.62	0.086	0	0
Epithelial cell	SPINK1	2.89585	0.312	0.063	0	0
Epithelial cell	CYP2E1	2.88386	0.414	0.065	0	0
Epithelial cell	APCS	2.85526	0.545	0.048	0	0
Epithelial cell	EPHX1	2.8481	0.696	0.135	0	0
Epithelial cell	GSTA2	2.82268	0.437	0.029	0	0
Epithelial cell	CLU	2.80526	0.811	0.192	0	0
Epithelial cell	KNG1	2.79112	0.672	0.084	0	0
Epithelial cell	AGT	2.77091	0.736	0.099	0	0
Epithelial cell	CYB5A	2.74656	0.799	0.201	0	0
Epithelial cell	CFHR1	2.7377	0.636	0.065	0	0
Epithelial cell	AGXT	2.6898	0.656	0.072	0	0
Epithelial cell	KRT18	2.68405	0.768	0.083	0	0
Epithelial cell	CES1	2.65288	0.75	0.106	0	0
Epithelial cell	TMEM176A	2.61181	0.712	0.121	0	0
Epithelial cell	HPD	2.61023	0.492	0.06	0	0
Epithelial cell	TM4SF4	2.59839	0.704	0.05	0	0
Epithelial cell	HPX	2.57982	0.608	0.074	0	0
Epithelial cell	TMEM176B	2.52294	0.734	0.148	0	0
Epithelial cell	DCXR	2.51859	0.782	0.236	0	0
Epithelial cell	AKR1B10	2.51149	0.503	0.033	0	0
Epithelial cell	APOM	2.41695	0.586	0.054	0	0
Epithelial cell	PRAP1	2.41182	0.695	0.115	0	0
Epithelial cell	AKR1C1	2.39242	0.662	0.042	0	0
Epithelial cell	AKR1C3	2.38766	0.704	0.074	0	0
Epithelial cell	LGALS4	2.37535	0.637	0.04	0	0
Epithelial cell	NUPR1	2.32931	0.773	0.142	0	0
Epithelial cell	UGT2B4	2.32563	0.569	0.036	0	0
Epithelial cell	UQCRQ	2.30117	0.902	0.516	0	0
Epithelial cell	APOC2	2.29717	0.6	0.035	0	0
Epithelial cell	APOB	2.2763	0.627	0.067	0	0
Epithelial cell	ADH1B	2.26653	0.533	0.056	0	0
Epithelial cell	ALDH1A1	2.26575	0.679	0.115	0	0
Epithelial cell	ANGPTL3	2.26273	0.536	0.034	0	0
Epithelial cell	ASGR1	2.24845	0.634	0.054	0	0
Epithelial cell	KRT8	2.21405	0.685	0.073	0	0
Epithelial cell	SAA1	2.19894	0.321	0.061	0	0
Epithelial cell	CFHR2	2.19842	0.453	0.027	0	0
Epithelial cell	AZGP1	2.19507	0.599	0.054	0	0
Epithelial cell	CFH	2.1921	0.64	0.106	0	0
Epithelial cell	PEBP1	2.18416	0.863	0.385	0	0
Epithelial cell	ANG	2.17708	0.655	0.08	0	0
Epithelial cell	SAA4	2.17096	0.489	0.036	0	0
Epithelial cell	MPC2	2.14072	0.808	0.254	0	0
Epithelial cell	HSD17B6	2.13202	0.588	0.039	0	0
Epithelial cell	C3	2.07182	0.641	0.119	0	0
Epithelial cell	C4BPB	2.05359	0.622	0.031	0	0
Epithelial cell	IGFBP1	2.01402	0.448	0.043	0	0
Epithelial cell	GGH	2.00811	0.631	0.056	0	0
Epithelial cell	CHCHD10	1.96832	0.663	0.209	0	0
Epithelial cell	F2	1.96249	0.615	0.054	0	0
Epithelial cell	GPX2	1.95809	0.478	0.034	0	0
Epithelial cell	AKR1C2	1.9571	0.478	0.03	0	0
Epithelial cell	GATM	1.93595	0.637	0.088	0	0
Epithelial cell	C8G	1.93534	0.596	0.034	0	0
Epithelial cell	LEAP2	1.92841	0.566	0.058	0	0
Epithelial cell	SLPI	1.9077	0.511	0.025	0	0
Epithelial cell	PTGR1	1.89727	0.626	0.059	0	0
Epithelial cell	DDT	1.88379	0.806	0.326	0	0
Epithelial cell	ADI1	1.82237	0.724	0.189	0	0
Epithelial cell	CP	1.81598	0.475	0.037	0	0
Epithelial cell	BAAT	1.81578	0.55	0.029	0	0
Epithelial cell	HMGCS2	1.8112	0.532	0.031	0	0
Epithelial cell	CYP2D6	1.79434	0.382	0.027	0	0
Epithelial cell	GPC3	1.79026	0.492	0.034	0	0
Epithelial cell	A1BG	1.77749	0.552	0.159	0	0
Epithelial cell	GAMT	1.77366	0.628	0.08	0	0
Epithelial cell	ARG1	1.75732	0.515	0.025	0	0
Epithelial cell	SOD1	1.75399	0.88	0.569	0	0
Epithelial cell	HIST1H1C	1.73563	0.565	0.114	0	0
Epithelial cell	PCK1	1.73411	0.442	0.035	0	0
Epithelial cell	MT1E	1.72284	0.333	0.144	0	0
Epithelial cell	SDC2	1.70707	0.608	0.076	0	0
Epithelial cell	PPP1R16A	1.7019	0.592	0.04	0	0
Epithelial cell	COX6C	1.70181	0.878	0.623	0	0
Epithelial cell	ITIH1	1.70002	0.584	0.048	0	0
Epithelial cell	PCBD1	1.69749	0.702	0.136	0	0
Epithelial cell	ITIH3	1.69	0.482	0.045	0	0
Epithelial cell	DEFB1	1.67711	0.4	0.03	0	0
Epithelial cell	HRSP12	1.67495	0.583	0.06	0	0
Epithelial cell	SERPING1	1.6706	0.678	0.171	0	0
Epithelial cell	SERPINF1	1.65848	0.625	0.083	0	0
Epithelial cell	BHMT	1.65834	0.41	0.016	0	0
Epithelial cell	P4HB	1.65668	0.753	0.284	0	0
Epithelial cell	CPB2	1.65064	0.545	0.023	0	0
Epithelial cell	SEPP1	1.64155	0.862	0.297	0	0
Epithelial cell	ATOX1	1.63974	0.773	0.3	0	0
Epithelial cell	TM4SF5	1.63408	0.518	0.022	0	0
Epithelial cell	FXYD1	1.6333	0.301	0.061	0	0
Epithelial cell	MAT1A	1.62142	0.485	0.025	0	0
Epithelial cell	NQO1	1.6144	0.391	0.057	0	0
Epithelial cell	AKR1C4	1.61118	0.509	0.023	0	0
Epithelial cell	SULT2A1	1.59905	0.494	0.028	0	0
Epithelial cell	HRG	1.59223	0.456	0.061	0	0
Epithelial cell	TDO2	1.58803	0.4	0.026	0	0
Epithelial cell	C1S	1.58485	0.584	0.066	0	0
Epithelial cell	ITIH2	1.57206	0.534	0.029	0	0
Epithelial cell	ETFB	1.56287	0.754	0.234	0	0
Epithelial cell	ADH4	1.56188	0.343	0.025	0	0
Epithelial cell	NDUFB9	1.53858	0.771	0.352	0	0
Epithelial cell	CYC1	1.53825	0.651	0.17	0	0
Epithelial cell	C4BPA	1.52633	0.451	0.031	0	0
Epithelial cell	ECHS1	1.52343	0.716	0.196	0	0
Epithelial cell	MDK	1.51837	0.51	0.086	0	0
Epithelial cell	PON1	1.51519	0.508	0.023	0	0
Epithelial cell	SCD	1.50024	0.505	0.08	0	0
Epithelial cell	SERPINA6	1.49897	0.512	0.031	0	0
Epithelial cell	MLXIPL	1.48005	0.324	0.016	0	0
Epithelial cell	TSPAN8	1.47815	0.422	0.016	0	0
Epithelial cell	CPS1	1.47638	0.42	0.023	0	0
Epithelial cell	CYP3A5	1.47619	0.447	0.031	0	0
Epithelial cell	C2	1.47231	0.587	0.085	0	0
Epithelial cell	CBR1	1.46098	0.604	0.118	0	0
Epithelial cell	PRDX6	1.46028	0.782	0.334	0	0
Epithelial cell	IGFBP2	1.45357	0.367	0.05	0	0
Epithelial cell	AFM	1.44136	0.272	0.009	0	0
Epithelial cell	TXN	1.43549	0.847	0.452	0	0
Epithelial cell	CFB	1.43219	0.45	0.036	0	0
Epithelial cell	MASP2	1.42858	0.443	0.022	0	0
Epithelial cell	UGT2B15	1.42652	0.445	0.016	0	0
Epithelial cell	ATP5G1	1.42094	0.752	0.257	0	0
Epithelial cell	TMEM14A	1.41733	0.631	0.102	0	0
Epithelial cell	ASGR2	1.41674	0.531	0.026	0	0
Epithelial cell	SERPIND1	1.41164	0.503	0.026	0	0
Epithelial cell	HGD	1.40501	0.488	0.023	0	0
Epithelial cell	BNIP3	1.39984	0.566	0.114	0	0
Epithelial cell	HIST1H2BK	1.39479	0.27	0.014	0	0
Epithelial cell	ADH1A	1.38524	0.415	0.025	0	0
Epithelial cell	ATP5J	1.38375	0.838	0.434	0	0
Epithelial cell	PLG	1.37159	0.48	0.035	0	0
Epithelial cell	TUBB	1.36891	0.71	0.325	0	0
Epithelial cell	DNPH1	1.36559	0.651	0.176	0	0
Epithelial cell	FN1	1.36558	0.618	0.118	0	0
Epithelial cell	SLC2A2	1.35902	0.469	0.019	0	0
Epithelial cell	F12	1.345	0.467	0.032	0	0
Epithelial cell	GAPDH	1.34334	0.939	0.818	0	0
Epithelial cell	MPST	1.34052	0.599	0.089	0	0
Epithelial cell	ALDH2	1.33684	0.572	0.11	0	0
Epithelial cell	CES2	1.33316	0.516	0.051	0	0
Epithelial cell	FTL	1.32811	0.992	0.927	0	0
Epithelial cell	PHYH	1.32198	0.566	0.089	0	0
Epithelial cell	KHK	1.30785	0.385	0.037	0	0
Epithelial cell	SLC22A7	1.29841	0.303	0.01	0	0
Epithelial cell	CYP2C9	1.28012	0.365	0.024	0	0
Epithelial cell	HPR	1.27641	0.343	0.016	0	0
Epithelial cell	CISD3	1.27477	0.621	0.127	0	0
Epithelial cell	RAMP1	1.2728	0.512	0.041	0	0
Epithelial cell	TAT	1.27009	0.336	0.026	0	0
Epithelial cell	HPN	1.25946	0.466	0.017	0	0
Epithelial cell	NNMT	1.25731	0.37	0.085	0	0
Epithelial cell	GRHPR	1.25526	0.588	0.147	0	0
Epithelial cell	FDPS	1.23769	0.649	0.201	0	0
Epithelial cell	SERPINF2	1.23466	0.451	0.035	0	0
Epithelial cell	QPRT	1.22235	0.535	0.056	0	0
Epithelial cell	SDS	1.22028	0.36	0.064	0	0
Epithelial cell	ECI2	1.21276	0.595	0.105	0	0
Epithelial cell	TMEM205	1.19947	0.62	0.142	0	0
Epithelial cell	ACSM2B	1.19905	0.43	0.016	0	0
Epithelial cell	EBP	1.19421	0.579	0.133	0	0
Epithelial cell	PAH	1.19252	0.462	0.022	0	0
Epithelial cell	PXMP2	1.19169	0.491	0.038	0	0
Epithelial cell	DBI	1.19124	0.82	0.472	0	0
Epithelial cell	MT1X	1.18542	0.399	0.256	0	0
Epithelial cell	PRDX1	1.18196	0.843	0.453	0	0
Epithelial cell	COA3	1.18033	0.649	0.151	0	0
Epithelial cell	UQCC2	1.17939	0.646	0.157	0	0
Epithelial cell	COX6B1	1.17624	0.864	0.593	0	0
Epithelial cell	LBP	1.17586	0.408	0.016	0	0
Epithelial cell	AADAC	1.17533	0.417	0.019	0	0
Epithelial cell	TFPI	1.17313	0.503	0.1	0	0
Epithelial cell	FAH	1.17037	0.503	0.042	0	0
Epithelial cell	HINT1	1.16075	0.893	0.681	0	0
Epithelial cell	PTP4A1	1.14764	0.652	0.218	0	0
Epithelial cell	ATP5G3	1.1422	0.793	0.417	0	0
Epithelial cell	ASS1	1.1395	0.486	0.051	0	0
Epithelial cell	UGDH	1.13548	0.489	0.052	0	0
Epithelial cell	GPX3	1.13308	0.574	0.129	0	0
Epithelial cell	CKS1B	1.13249	0.512	0.098	0	0
Epithelial cell	GJB1	1.12932	0.462	0.014	0	0
Epithelial cell	ELF3	1.12582	0.32	0.014	0	0
Epithelial cell	NDUFC2	1.12505	0.759	0.345	0	0
Epithelial cell	INSIG1	1.11984	0.564	0.213	0	0
Epithelial cell	TFR2	1.11665	0.46	0.018	0	0
Epithelial cell	CYP27A1	1.11631	0.457	0.043	0	0
Epithelial cell	NME1	1.1155	0.61	0.142	0	0
Epithelial cell	SCCPDH	1.11377	0.533	0.077	0	0
Epithelial cell	SQSTM1	1.10686	0.711	0.36	0	0
Epithelial cell	FMO5	1.1036	0.45	0.018	0	0
Epithelial cell	UGT2B7	1.10155	0.328	0.017	0	0
Epithelial cell	NDUFA4	1.09461	0.874	0.612	0	0
Epithelial cell	FUOM	1.09454	0.575	0.117	0	0
Epithelial cell	SORD	1.09394	0.444	0.033	0	0
Epithelial cell	A1CF	1.09264	0.474	0.012	0	0
Epithelial cell	ATP5H	1.09126	0.767	0.348	0	0
Epithelial cell	NDUFS6	1.08861	0.751	0.331	0	0
Epithelial cell	FBP1	1.07856	0.382	0.063	0	0
Epithelial cell	FGGY	1.07826	0.445	0.029	0	0
Epithelial cell	ECHDC2	1.07493	0.443	0.061	0	0
Epithelial cell	ANXA4	1.07158	0.455	0.104	0	0
Epithelial cell	PROC	1.06756	0.451	0.021	0	0
Epithelial cell	ATP5J2	1.06576	0.82	0.463	0	0
Epithelial cell	PRDX2	1.06336	0.722	0.278	0	0
Epithelial cell	ANAPC11	1.059	0.747	0.318	0	0
Epithelial cell	DHCR24	1.05636	0.457	0.037	0	0
Epithelial cell	SDC1	1.0543	0.443	0.027	0	0
Epithelial cell	EFNA1	1.05345	0.474	0.068	0	0
Epithelial cell	AKR7A3	1.04476	0.402	0.012	0	0
Epithelial cell	MRPL14	1.04453	0.651	0.181	0	0
Epithelial cell	PTMS	1.04303	0.631	0.193	0	0
Epithelial cell	STRA13	1.04198	0.557	0.135	0	0
Epithelial cell	ACSM2A	1.0417	0.36	0.012	0	0
Epithelial cell	GPX4	1.03905	0.833	0.494	0	0
Epithelial cell	ATP5I	1.03738	0.855	0.546	0	0
Epithelial cell	C1R	1.03639	0.428	0.055	0	0
Epithelial cell	REEP6	1.03144	0.44	0.02	0	0
Epithelial cell	CUTA	1.02862	0.768	0.418	0	0
Epithelial cell	UQCR10	1.02056	0.827	0.473	0	0
Epithelial cell	MRPL41	1.01915	0.642	0.229	0	0
Epithelial cell	BHMT2	1.01743	0.413	0.011	0	0
Epithelial cell	PGRMC1	1.01707	0.483	0.089	0	0
Epithelial cell	USMG5	1.00763	0.833	0.524	0	0
Epithelial cell	GALK1	1.00585	0.443	0.073	0	0
Epithelial cell	UQCRB	1.00084	0.856	0.71	0	0
Epithelial cell	TCEA3	1.00048	0.455	0.02	0	0
Epithelial cell	DPYS	1.00042	0.396	0.012	0	0
Epithelial cell	COX5A	0.999416	0.701	0.296	0	0
Epithelial cell	SERINC2	0.994635	0.415	0.022	0	0
Epithelial cell	ROMO1	0.993494	0.736	0.34	0	0
Epithelial cell	BLVRB	0.986009	0.653	0.218	0	0
Epithelial cell	ACAT1	0.984615	0.545	0.133	0	0
Epithelial cell	CYP4F3	0.983182	0.27	0.011	0	0
Epithelial cell	SDHC	0.983112	0.662	0.225	0	0
Epithelial cell	PON2	0.981818	0.505	0.07	0	0
Epithelial cell	STMN1	0.977349	0.469	0.21	0	0
Epithelial cell	MRPL12	0.974588	0.55	0.112	0	0
Epithelial cell	MIF	0.974369	0.68	0.407	0	0
Epithelial cell	BCHE	0.97393	0.303	0.015	0	0
Epithelial cell	ACAA1	0.972921	0.47	0.108	0	0
Epithelial cell	ACAA2	0.972304	0.554	0.14	0	0
Epithelial cell	FMO3	0.970872	0.395	0.019	0	0
Epithelial cell	TM7SF2	0.970229	0.386	0.029	0	0
Epithelial cell	MST1	0.969876	0.282	0.013	0	0
Epithelial cell	SNRPE	0.969593	0.728	0.303	0	0
Epithelial cell	ISOC2	0.969248	0.537	0.098	0	0
Epithelial cell	ENY2	0.96482	0.73	0.356	0	0
Epithelial cell	GLYCTK	0.96151	0.385	0.031	0	0
Epithelial cell	SLC27A5	0.959948	0.393	0.041	0	0
Epithelial cell	ERRFI1	0.958424	0.432	0.058	0	0
Epithelial cell	MTCH2	0.957774	0.574	0.126	0	0
Epithelial cell	TPI1	0.956874	0.819	0.518	0	0
Epithelial cell	ATP1B1	0.956301	0.496	0.119	0	0
Epithelial cell	FTCD	0.953046	0.354	0.021	0	0
Epithelial cell	CCL16	0.952742	0.353	0.01	0	0
Epithelial cell	CFI	0.948014	0.4	0.036	0	0
Epithelial cell	DECR1	0.946031	0.628	0.19	0	0
Epithelial cell	HINT2	0.945559	0.523	0.136	0	0
Epithelial cell	RGN	0.943625	0.384	0.014	0	0
Epithelial cell	TMEM14C	0.941946	0.627	0.217	0	0
Epithelial cell	ACOT13	0.93366	0.49	0.074	0	0
Epithelial cell	ECH1	0.93144	0.687	0.299	0	0
Epithelial cell	F10	0.92874	0.382	0.022	0	0
Epithelial cell	HAGH	0.924109	0.5	0.116	0	0
Epithelial cell	HIST1H2AC	0.923427	0.429	0.066	0	0
Epithelial cell	TMEM97	0.922802	0.394	0.025	0	0
Epithelial cell	PON3	0.922531	0.388	0.011	0	0
Epithelial cell	SELENBP1	0.922321	0.395	0.03	0	0
Epithelial cell	RBP5	0.920828	0.342	0.018	0	0
Epithelial cell	SLC25A39	0.920793	0.531	0.136	0	0
Epithelial cell	MTDH	0.919815	0.647	0.32	0	0
Epithelial cell	STARD10	0.917469	0.41	0.045	0	0
Epithelial cell	ASL	0.916348	0.465	0.075	0	0
Epithelial cell	MRPL24	0.913453	0.548	0.104	0	0
Epithelial cell	CHPT1	0.911229	0.458	0.081	0	0
Epithelial cell	LAMTOR2	0.90572	0.677	0.249	0	0
Epithelial cell	IFITM3	0.89865	0.862	0.444	0	0
Epithelial cell	NDUFB1	0.897388	0.789	0.433	0	0
Epithelial cell	CEBPD	0.896322	0.559	0.205	0	0
Epithelial cell	COX7B	0.895659	0.82	0.509	0	0
Epithelial cell	LRG1	0.888969	0.348	0.027	0	0
Epithelial cell	MSMO1	0.886658	0.399	0.059	0	0
Epithelial cell	TMEM14B	0.88523	0.658	0.241	0	0
Epithelial cell	AIG1	0.884526	0.501	0.095	0	0
Epithelial cell	TST	0.884506	0.397	0.027	0	0
Epithelial cell	MRPL13	0.883459	0.551	0.132	0	0
Epithelial cell	DUSP23	0.881872	0.562	0.143	0	0
Epithelial cell	IDH1	0.8811	0.483	0.099	0	0
Epithelial cell	SOX4	0.879261	0.285	0.094	0	0
Epithelial cell	RAB13	0.877869	0.587	0.139	0	0
Epithelial cell	UQCRH	0.876867	0.81	0.519	0	0
Epithelial cell	TMEM141	0.876202	0.511	0.128	0	0
Epithelial cell	SLIRP	0.875781	0.734	0.318	0	0
Epithelial cell	PRDX5	0.875123	0.75	0.367	0	0
Epithelial cell	APOA5	0.873673	0.308	0.023	0	0
Epithelial cell	SNRPC	0.873112	0.642	0.202	0	0
Epithelial cell	CMBL	0.872879	0.407	0.019	0	0
Epithelial cell	FAM162A	0.870095	0.569	0.177	0	0
Epithelial cell	PCK2	0.868884	0.392	0.034	0	0
Epithelial cell	GDF15	0.867424	0.283	0.032	0	0
Epithelial cell	HMGB3	0.862089	0.384	0.047	0	0
Epithelial cell	PSMD4	0.861353	0.66	0.237	0	0
Epithelial cell	PERP	0.860972	0.457	0.065	0	0
Epithelial cell	SERPINA5	0.860174	0.364	0.014	0	0
Epithelial cell	CANX	0.859943	0.641	0.267	0	0
Epithelial cell	HSD17B10	0.85969	0.581	0.186	0	0
Epithelial cell	ALDH1L1	0.858157	0.333	0.017	0	0
Epithelial cell	SCP2	0.856028	0.684	0.306	0	0
Epithelial cell	C8B	0.853727	0.355	0.011	0	0
Epithelial cell	SEPHS2	0.853689	0.259	0.014	0	0
Epithelial cell	GSTO1	0.853247	0.723	0.32	0	0
Epithelial cell	ENO1	0.852886	0.743	0.493	0	0
Epithelial cell	GCSH	0.850315	0.441	0.057	0	0
Epithelial cell	NDUFA1	0.850066	0.821	0.521	0	0
Epithelial cell	GCHFR	0.845384	0.484	0.103	0	0
Epithelial cell	GOT1	0.84369	0.421	0.051	0	0
Epithelial cell	NR0B2	0.841406	0.308	0.01	0	0
Epithelial cell	GPAA1	0.840959	0.515	0.109	0	0
Epithelial cell	PSMB5	0.839721	0.609	0.191	0	0
Epithelial cell	HMGCS1	0.839043	0.355	0.082	0	0
Epithelial cell	SEC11C	0.83587	0.641	0.21	0	0
Epithelial cell	TIMM13	0.83453	0.614	0.21	0	0
Epithelial cell	GRINA	0.83171	0.539	0.142	0	0
Epithelial cell	CERS2	0.831471	0.499	0.094	0	0
Epithelial cell	ADH5	0.830579	0.547	0.135	0	0
Epithelial cell	METTL7A	0.824572	0.464	0.096	0	0
Epithelial cell	MRPL51	0.823801	0.687	0.277	0	0
Epithelial cell	C5	0.823642	0.355	0.013	0	0
Epithelial cell	GOLT1A	0.82249	0.378	0.01	0	0
Epithelial cell	ASPH	0.81783	0.431	0.07	0	0
Epithelial cell	NDUFA2	0.816355	0.728	0.335	0	0
Epithelial cell	ATF5	0.814879	0.319	0.077	0	0
Epithelial cell	POLR2I	0.814861	0.581	0.201	0	0
Epithelial cell	G6PC	0.814057	0.321	0.011	0	0
Epithelial cell	NQO2	0.813051	0.454	0.079	0	0
Epithelial cell	ATP5C1	0.809887	0.699	0.333	0	0
Epithelial cell	OSGIN1	0.808511	0.356	0.022	0	0
Epithelial cell	EIF4EBP1	0.807393	0.481	0.122	0	0
Epithelial cell	APOA1BP	0.807143	0.512	0.121	0	0
Epithelial cell	MTHFS	0.800286	0.437	0.064	0	0
Epithelial cell	PHB	0.795633	0.616	0.21	0	0
Epithelial cell	CFHR3	0.792252	0.283	0.011	0	0
Epithelial cell	FAM213A	0.791906	0.489	0.094	0	0
Epithelial cell	FASN	0.791852	0.254	0.023	0	0
Epithelial cell	SUCLG1	0.790096	0.526	0.159	0	0
Epithelial cell	PPIB	0.788992	0.764	0.476	0	0
Epithelial cell	AKR1A1	0.788116	0.557	0.198	0	0
Epithelial cell	SHFM1	0.784517	0.787	0.412	0	0
Epithelial cell	HFE2	0.782638	0.312	0.007	0	0
Epithelial cell	ZSCAN16-AS1	0.781165	0.508	0.127	0	0
Epithelial cell	CDO1	0.776628	0.324	0.013	0	0
Epithelial cell	FKBP2	0.775208	0.713	0.301	0	0
Epithelial cell	PDCD5	0.774027	0.59	0.193	0	0
Epithelial cell	SLC22A18	0.773305	0.387	0.046	0	0
Epithelial cell	ZNHIT1	0.772203	0.69	0.291	0	0
Epithelial cell	SDF2L1	0.771977	0.555	0.183	0	0
Epithelial cell	TXNDC17	0.770995	0.591	0.219	0	0
Epithelial cell	SAT2	0.767662	0.543	0.182	0	0
Epithelial cell	SMIM14	0.766787	0.505	0.119	0	0
Epithelial cell	F5	0.763688	0.372	0.016	0	0
Epithelial cell	COX7C	0.763375	0.893	0.775	0	0
Epithelial cell	PFDN6	0.761865	0.532	0.122	0	0
Epithelial cell	COX6A1	0.756257	0.816	0.556	0	0
Epithelial cell	TMCO1	0.755259	0.654	0.287	0	0
Epithelial cell	EI24	0.754038	0.509	0.123	0	0
Epithelial cell	ACOX2	0.752065	0.282	0.008	0	0
Epithelial cell	DSP	0.751805	0.357	0.013	0	0
Epithelial cell	YIF1A	0.751524	0.531	0.142	0	0
Epithelial cell	UQCRC1	0.751423	0.542	0.177	0	0
Epithelial cell	MRPL55	0.745521	0.596	0.179	0	0
Epithelial cell	POR	0.742442	0.437	0.095	0	0
Epithelial cell	FAM195A	0.741055	0.43	0.062	0	0
Epithelial cell	MRPL15	0.740633	0.45	0.084	0	0
Epithelial cell	PRDX3	0.739934	0.588	0.198	0	0
Epithelial cell	AURKAIP1	0.738639	0.655	0.287	0	0
Epithelial cell	PCYT2	0.738078	0.358	0.031	0	0
Epithelial cell	MSRB1	0.73641	0.405	0.049	0	0
Epithelial cell	DST	0.736174	0.294	0.067	0	0
Epithelial cell	COX5B	0.734071	0.826	0.558	0	0
Epithelial cell	QDPR	0.733901	0.432	0.075	0	0
Epithelial cell	RNF5	0.730191	0.549	0.152	0	0
Epithelial cell	MRPS18B	0.730024	0.521	0.118	0	0
Epithelial cell	NDUFB4	0.728243	0.751	0.402	0	0
Epithelial cell	SLC9A3R1	0.727174	0.495	0.12	0	0
Epithelial cell	CTTN	0.727038	0.258	0.052	0	0
Epithelial cell	SMLR1	0.726511	0.35	0.009	0	0
Epithelial cell	NDUFAB1	0.725257	0.643	0.248	0	0
Epithelial cell	NDUFB7	0.724724	0.709	0.346	0	0
Epithelial cell	TIMM8B	0.722827	0.62	0.232	0	0
Epithelial cell	SHMT1	0.722715	0.29	0.033	0	0
Epithelial cell	EIF6	0.72261	0.592	0.215	0	0
Epithelial cell	CLDN3	0.722546	0.324	0.009	0	0
Epithelial cell	S100A16	0.720827	0.433	0.096	0	0
Epithelial cell	MEA1	0.718155	0.549	0.15	0	0
Epithelial cell	MSRB2	0.716746	0.421	0.08	0	0
Epithelial cell	SPATS2L	0.714192	0.504	0.13	0	0
Epithelial cell	CLDN1	0.712501	0.323	0.012	0	0
Epithelial cell	PRDX4	0.711398	0.578	0.16	0	0
Epithelial cell	NENF	0.711134	0.529	0.168	0	0
Epithelial cell	MIR4458HG	0.709735	0.439	0.067	0	0
Epithelial cell	CTSA	0.708959	0.538	0.21	0	0
Epithelial cell	NDUFB2	0.708738	0.801	0.491	0	0
Epithelial cell	HEBP2	0.706768	0.445	0.089	0	0
Epithelial cell	SLC25A5	0.706135	0.746	0.441	0	0
Epithelial cell	UPB1	0.705894	0.298	0.011	0	0
Epithelial cell	HMGN2	0.705821	0.72	0.47	0	0
Epithelial cell	HAO1	0.705289	0.328	0.01	0	0
Epithelial cell	COX7A2	0.705122	0.853	0.645	0	0
Epithelial cell	ALDH6A1	0.704872	0.374	0.038	0	0
Epithelial cell	PDIA4	0.704608	0.509	0.181	0	0
Epithelial cell	NAA20	0.704202	0.543	0.152	0	0
Epithelial cell	CXADR	0.703997	0.353	0.015	0	0
Epithelial cell	RP11-798K3.2	0.703403	0.3	0.007	0	0
Epithelial cell	CYSTM1	0.70145	0.51	0.179	0	0
Epithelial cell	ATP5B	0.700844	0.742	0.412	0	0
Epithelial cell	PDIA6	0.695521	0.665	0.318	0	0
Epithelial cell	NDUFS2	0.695252	0.54	0.166	0	0
Epithelial cell	ALDH7A1	0.692701	0.354	0.028	0	0
Epithelial cell	NDUFC1	0.690978	0.663	0.249	0	0
Epithelial cell	BRI3	0.690597	0.461	0.16	0	0
Epithelial cell	NUCKS1	0.690593	0.694	0.334	0	0
Epithelial cell	OTC	0.689603	0.26	0.007	0	0
Epithelial cell	HAAO	0.689012	0.304	0.026	0	0
Epithelial cell	MRPS15	0.688921	0.548	0.173	0	0
Epithelial cell	C14orf2	0.688631	0.808	0.529	0	0
Epithelial cell	COPRS	0.686615	0.391	0.061	0	0
Epithelial cell	FAM96A	0.686537	0.545	0.17	0	0
Epithelial cell	STOML2	0.683341	0.517	0.156	0	0
Epithelial cell	SQLE	0.680962	0.356	0.063	0	0
Epithelial cell	PRELID1	0.679913	0.607	0.261	0	0
Epithelial cell	ATP5O	0.679445	0.735	0.422	0	0
Epithelial cell	SDC4	0.679165	0.347	0.052	0	0
Epithelial cell	ETFA	0.675176	0.555	0.181	0	0
Epithelial cell	MRPS21	0.672211	0.71	0.329	0	0
Epithelial cell	PIPOX	0.671213	0.33	0.011	0	0
Epithelial cell	PSMB3	0.670286	0.736	0.391	0	0
Epithelial cell	MRPL27	0.670175	0.537	0.147	0	0
Epithelial cell	TKT	0.669895	0.537	0.217	0	0
Epithelial cell	NDUFA6	0.665822	0.698	0.315	0	0
Epithelial cell	CISD1	0.665278	0.465	0.107	0	0
Epithelial cell	SLC38A4	0.662817	0.259	0.008	0	0
Epithelial cell	CAT	0.661401	0.458	0.145	0	0
Epithelial cell	KDELR2	0.659963	0.599	0.229	0	0
Epithelial cell	MRPS16	0.658496	0.51	0.137	0	0
Epithelial cell	TSPAN6	0.658475	0.38	0.031	0	0
Epithelial cell	GPT	0.65684	0.254	0.009	0	0
Epithelial cell	ATPIF1	0.656464	0.748	0.426	0	0
Epithelial cell	BPHL	0.655108	0.356	0.024	0	0
Epithelial cell	LSM4	0.654859	0.549	0.185	0	0
Epithelial cell	TPM1	0.653559	0.536	0.112	0	0
Epithelial cell	LIPC	0.6535	0.277	0.007	0	0
Epithelial cell	VDAC1	0.651381	0.627	0.264	0	0
Epithelial cell	KRTCAP2	0.651186	0.683	0.32	0	0
Epithelial cell	MKKS	0.650959	0.463	0.128	0	0
Epithelial cell	NHP2	0.64892	0.609	0.217	0	0
Epithelial cell	ATP5D	0.646132	0.61	0.3	0	0
Epithelial cell	H1F0	0.644577	0.332	0.064	0	0
Epithelial cell	NDUFS4	0.644225	0.569	0.184	0	0
Epithelial cell	MTTP	0.643173	0.296	0.007	0	0
Epithelial cell	AQP9	0.642957	0.294	0.03	0	0
Epithelial cell	PSMB2	0.641955	0.634	0.265	0	0
Epithelial cell	RAB2A	0.639767	0.646	0.258	0	0
Epithelial cell	DIO1	0.638854	0.271	0.009	0	0
Epithelial cell	SERPINA4	0.637936	0.265	0.013	0	0
Epithelial cell	AK4	0.636708	0.335	0.017	0	0
Epithelial cell	HIGD1A	0.636032	0.496	0.142	0	0
Epithelial cell	COA4	0.633988	0.465	0.118	0	0
Epithelial cell	NDUFB10	0.633391	0.679	0.321	0	0
Epithelial cell	ARPC1A	0.632961	0.484	0.137	0	0
Epithelial cell	POLR2F	0.632448	0.63	0.25	0	0
Epithelial cell	TSTA3	0.631481	0.468	0.119	0	0
Epithelial cell	PROX1	0.631089	0.307	0.012	0	0
Epithelial cell	NDUFV3	0.630529	0.473	0.126	0	0
Epithelial cell	CEBPA	0.629449	0.29	0.023	0	0
Epithelial cell	CCT3	0.629379	0.631	0.254	0	0
Epithelial cell	PMVK	0.628792	0.503	0.148	0	0
Epithelial cell	LDHA	0.628397	0.769	0.523	0	0
Epithelial cell	LAGE3	0.625785	0.423	0.121	0	0
Epithelial cell	TNFRSF12A	0.625727	0.261	0.048	0	0
Epithelial cell	ERBB3	0.623089	0.275	0.008	0	0
Epithelial cell	TBCA	0.622296	0.752	0.435	0	0
Epithelial cell	COX8A	0.620703	0.777	0.503	0	0
Epithelial cell	YIPF3	0.618308	0.516	0.142	0	0
Epithelial cell	MGST2	0.616079	0.57	0.174	0	0
Epithelial cell	ACAT2	0.616061	0.363	0.069	0	0
Epithelial cell	MRPL36	0.615625	0.483	0.12	0	0
Epithelial cell	SEC61B	0.615417	0.788	0.485	0	0
Epithelial cell	MDH2	0.615327	0.617	0.259	0	0
Epithelial cell	ANPEP	0.614594	0.304	0.034	0	0
Epithelial cell	NDUFB3	0.613951	0.608	0.251	0	0
Epithelial cell	KIF22	0.612303	0.368	0.073	0	0
Epithelial cell	GLO1	0.611754	0.52	0.166	0	0
Epithelial cell	UGP2	0.611151	0.613	0.283	0	0
Epithelial cell	AHCY	0.610302	0.386	0.066	0	0
Epithelial cell	POLDIP2	0.608757	0.417	0.071	0	0
Epithelial cell	POLD2	0.608218	0.374	0.073	0	0
Epithelial cell	FH	0.607621	0.352	0.056	0	0
Epithelial cell	GMNN	0.607123	0.357	0.055	0	0
Epithelial cell	SRP9	0.605983	0.647	0.298	0	0
Epithelial cell	POLR2L	0.605768	0.843	0.589	0	0
Epithelial cell	MRPL40	0.605367	0.483	0.126	0	0
Epithelial cell	MAOB	0.604954	0.32	0.01	0	0
Epithelial cell	LINC00261	0.604306	0.263	0.009	0	0
Epithelial cell	TATDN1	0.602931	0.435	0.094	0	0
Epithelial cell	SLCO1B1	0.598397	0.261	0.005	0	0
Epithelial cell	ACSL1	0.596395	0.338	0.092	0	0
Epithelial cell	MDH1	0.595849	0.577	0.219	0	0
Epithelial cell	TTC39C	0.595416	0.438	0.091	0	0
Epithelial cell	NUDT5	0.595297	0.498	0.14	0	0
Epithelial cell	GADD45G	0.595125	0.294	0.084	0	0
Epithelial cell	MRPL34	0.594596	0.51	0.159	0	0
Epithelial cell	HSPB1	0.593718	0.827	0.475	0	0
Epithelial cell	MMAB	0.592891	0.335	0.051	0	0
Epithelial cell	PUF60	0.591933	0.54	0.181	0	0
Epithelial cell	C1orf43	0.590486	0.6	0.239	0	0
Epithelial cell	PSMB7	0.590167	0.605	0.25	0	0
Epithelial cell	UQCRFS1	0.589585	0.553	0.227	0	0
Epithelial cell	LYPLA1	0.588924	0.505	0.151	0	0
Epithelial cell	LMAN2	0.588593	0.654	0.307	0	0
Epithelial cell	AGPAT2	0.587484	0.373	0.078	0	0
Epithelial cell	CARHSP1	0.586609	0.531	0.181	0	0
Epithelial cell	DPM3	0.585201	0.534	0.17	0	0
Epithelial cell	NDUFV2	0.584602	0.692	0.341	0	0
Epithelial cell	LAPTM4B	0.579762	0.339	0.044	0	0
Epithelial cell	EXOSC4	0.579682	0.394	0.07	0	0
Epithelial cell	HSD17B8	0.57919	0.345	0.044	0	0
Epithelial cell	PPIC	0.57835	0.4	0.062	0	0
Epithelial cell	GPRC5C	0.577381	0.327	0.041	0	0
Epithelial cell	SULT1A1	0.576524	0.33	0.062	0	0
Epithelial cell	HNF4A	0.576346	0.265	0.008	0	0
Epithelial cell	F13B	0.57613	0.258	0.005	0	0
Epithelial cell	UBE2V2	0.575199	0.487	0.142	0	0
Epithelial cell	COL18A1	0.573793	0.319	0.079	0	0
Epithelial cell	IFI27	0.573085	0.426	0.278	0	0
Epithelial cell	TALDO1	0.572919	0.582	0.249	0	0
Epithelial cell	MPC1	0.572644	0.491	0.167	0	0
Epithelial cell	ESPN	0.572434	0.276	0.009	0	0
Epithelial cell	MAL2	0.572287	0.287	0.007	0	0
Epithelial cell	LACTB2	0.570678	0.346	0.046	0	0
Epithelial cell	HDHD3	0.570241	0.331	0.031	0	0
Epithelial cell	ACADSB	0.569667	0.325	0.028	0	0
Epithelial cell	CD63	0.569429	0.799	0.536	0	0
Epithelial cell	GLUL	0.568001	0.592	0.321	0	0
Epithelial cell	SPTSSA	0.567809	0.415	0.134	0	0
Epithelial cell	TMEM106C	0.566998	0.334	0.065	0	0
Epithelial cell	PGM1	0.566952	0.368	0.049	0	0
Epithelial cell	TMBIM6	0.566429	0.788	0.541	0	0
Epithelial cell	SORBS2	0.566156	0.313	0.039	0	0
Epithelial cell	HSD17B11	0.566115	0.579	0.233	0	0
Epithelial cell	ECI1	0.565853	0.355	0.049	0	0
Epithelial cell	PSMA7	0.565631	0.817	0.584	0	0
Epithelial cell	PHPT1	0.565497	0.636	0.295	0	0
Epithelial cell	ALG3	0.564755	0.392	0.071	0	0
Epithelial cell	HSP90B1	0.563624	0.723	0.444	0	0
Epithelial cell	MRPS12	0.563274	0.462	0.124	0	0
Epithelial cell	FTH1	0.562783	0.91	0.865	0	0
Epithelial cell	MTX1	0.562517	0.391	0.079	0	0
Epithelial cell	TCEB1	0.562489	0.663	0.308	0	0
Epithelial cell	VPS28	0.562362	0.675	0.339	0	0
Epithelial cell	ENTPD5	0.561525	0.316	0.019	0	0
Epithelial cell	PDZK1	0.561253	0.269	0.007	0	0
Epithelial cell	HADH	0.55937	0.356	0.058	0	0
Epithelial cell	CCL15	0.559353	0.263	0.01	0	0
Epithelial cell	TMEM147	0.558874	0.529	0.231	0	0
Epithelial cell	ATP6V0B	0.558389	0.679	0.345	0	0
Epithelial cell	SMIM4	0.554878	0.389	0.12	0	0
Epithelial cell	HMGCL	0.554805	0.361	0.057	0	0
Epithelial cell	BOLA3	0.554429	0.474	0.124	0	0
Epithelial cell	SAR1B	0.553145	0.505	0.151	0	0
Epithelial cell	CMTM8	0.55225	0.34	0.033	0	0
Epithelial cell	C8orf59	0.55149	0.569	0.244	0	0
Epithelial cell	TMEM56	0.548384	0.283	0.011	0	0
Epithelial cell	GLRX5	0.547974	0.398	0.084	0	0
Epithelial cell	MRPS7	0.546422	0.497	0.173	0	0
Epithelial cell	SHMT2	0.545223	0.366	0.068	0	0
Epithelial cell	CSNK2B	0.545059	0.644	0.289	0	0
Epithelial cell	MRPL37	0.542627	0.391	0.079	0	0
Epithelial cell	FAM45A	0.541979	0.381	0.096	0	0
Epithelial cell	UROD	0.54156	0.377	0.09	0	0
Epithelial cell	MRPL23	0.54126	0.429	0.121	0	0
Epithelial cell	CNPY2	0.540521	0.558	0.214	0	0
Epithelial cell	FIS1	0.540176	0.653	0.308	0	0
Epithelial cell	NIT2	0.539896	0.389	0.078	0	0
Epithelial cell	PEPD	0.539332	0.44	0.134	0	0
Epithelial cell	TIMM10	0.539093	0.475	0.126	0	0
Epithelial cell	MPLKIP	0.538999	0.46	0.139	0	0
Epithelial cell	CRLS1	0.53888	0.37	0.06	0	0
Epithelial cell	MT-CO2	0.53873	0.914	0.943	0	0
Epithelial cell	LAMP2	0.537663	0.518	0.184	0	0
Epithelial cell	MRPS10	0.537035	0.442	0.105	0	0
Epithelial cell	CCDC167	0.536716	0.537	0.155	0	0
Epithelial cell	ERGIC3	0.535676	0.569	0.242	0	0
Epithelial cell	SLC27A2	0.534381	0.262	0.01	0	0
Epithelial cell	JTB	0.533852	0.676	0.348	0	0
Epithelial cell	EBNA1BP2	0.533581	0.392	0.08	0	0
Epithelial cell	C17orf89	0.533429	0.445	0.143	0	0
Epithelial cell	POLR2K	0.532538	0.673	0.329	0	0
Epithelial cell	SCARB1	0.532241	0.289	0.036	0	0
Epithelial cell	PIN4	0.531996	0.514	0.159	0	0
Epithelial cell	PPIA	0.531012	0.86	0.698	0	0
Epithelial cell	CRYL1	0.530876	0.379	0.081	0	0
Epithelial cell	SLC37A4	0.529566	0.271	0.026	0	0
Epithelial cell	MCUR1	0.528646	0.364	0.069	0	0
Epithelial cell	C14orf1	0.5281	0.432	0.1	0	0
Epithelial cell	MAOA	0.527209	0.289	0.011	0	0
Epithelial cell	SLC25A1	0.527088	0.338	0.052	0	0
Epithelial cell	ANGPTL4	0.52654	0.285	0.039	0	0
Epithelial cell	MLF2	0.524788	0.5	0.169	0	0
Epithelial cell	ACOX1	0.523593	0.309	0.045	0	0
Epithelial cell	EBPL	0.523413	0.37	0.068	0	0
Epithelial cell	VKORC1	0.52274	0.53	0.207	0	0
Epithelial cell	CLTA	0.522237	0.602	0.285	0	0
Epithelial cell	MFSD3	0.521311	0.267	0.019	0	0
Epithelial cell	TUBB2A	0.5187	0.361	0.078	0	0
Epithelial cell	AFMID	0.518683	0.263	0.038	0	0
Epithelial cell	S100A13	0.518386	0.349	0.099	0	0
Epithelial cell	VEGFA	0.518055	0.27	0.063	0	0
Epithelial cell	IDH2	0.517104	0.49	0.2	0	0
Epithelial cell	LSM5	0.516748	0.562	0.241	0	0
Epithelial cell	AK2	0.511484	0.468	0.133	0	0
Epithelial cell	OAF	0.510952	0.276	0.03	0	0
Epithelial cell	ACADM	0.509072	0.41	0.101	0	0
Epithelial cell	BANF1	0.508785	0.598	0.263	0	0
Epithelial cell	SEC61G	0.508349	0.709	0.474	0	0
Epithelial cell	MT-ND1	0.507091	0.841	0.82	0	0
Epithelial cell	GALE	0.506853	0.301	0.031	0	0
Epithelial cell	C8orf82	0.505892	0.28	0.028	0	0
Epithelial cell	MRPS33	0.504719	0.486	0.144	0	0
Epithelial cell	PSMB4	0.5041	0.54	0.193	0	0
Epithelial cell	ALDH3A2	0.503554	0.315	0.048	0	0
Epithelial cell	MRPL2	0.503054	0.421	0.088	0	0
Epithelial cell	DHRS4L2	0.502429	0.374	0.094	0	0
Epithelial cell	GCLC	0.502206	0.309	0.056	0	0
Epithelial cell	NR1H4	0.500256	0.257	0.008	0	0
Epithelial cell	SLC50A1	0.498189	0.352	0.081	0	0
Epithelial cell	CRYZ	0.492124	0.305	0.041	0	0
Epithelial cell	RANBP1	0.491735	0.516	0.228	0	0
Epithelial cell	NDUFB11	0.491354	0.731	0.426	0	0
Epithelial cell	NME4	0.490616	0.367	0.082	0	0
Epithelial cell	PNKD	0.490461	0.48	0.156	0	0
Epithelial cell	NDUFS8	0.489339	0.584	0.27	0	0
Epithelial cell	RPL26L1	0.487618	0.446	0.114	0	0
Epithelial cell	PAICS	0.487198	0.309	0.047	0	0
Epithelial cell	CTSF	0.486441	0.317	0.049	0	0
Epithelial cell	SERPINA10	0.486129	0.267	0.007	0	0
Epithelial cell	OCIAD2	0.48509	0.571	0.198	0	0
Epithelial cell	GGCT	0.483764	0.368	0.096	0	0
Epithelial cell	GNG5	0.483479	0.672	0.378	0	0
Epithelial cell	COA6	0.481339	0.405	0.095	0	0
Epithelial cell	RAB4A	0.481001	0.415	0.112	0	0
Epithelial cell	TUFM	0.480202	0.604	0.275	0	0
Epithelial cell	NIPSNAP1	0.478916	0.304	0.036	0	0
Epithelial cell	HSD17B4	0.47829	0.347	0.074	0	0
Epithelial cell	MYO1B	0.47619	0.299	0.031	0	0
Epithelial cell	NDUFA8	0.474729	0.453	0.142	0	0
Epithelial cell	CADM1	0.473287	0.275	0.036	0	0
Epithelial cell	SLC25A13	0.473051	0.276	0.031	0	0
Epithelial cell	ST13	0.470561	0.705	0.38	0	0
Epithelial cell	MTCH1	0.470195	0.473	0.166	0	0
Epithelial cell	CCT5	0.469838	0.479	0.181	0	0
Epithelial cell	COX17	0.46948	0.728	0.377	0	0
Epithelial cell	TMEM208	0.468989	0.51	0.174	0	0
Epithelial cell	SDHB	0.467864	0.489	0.173	0	0
Epithelial cell	TP53INP1	0.467525	0.307	0.056	0	0
Epithelial cell	SPCS1	0.467281	0.732	0.415	0	0
Epithelial cell	GTF2H5	0.467009	0.509	0.185	0	0
Epithelial cell	LSR	0.466961	0.309	0.039	0	0
Epithelial cell	MRPS26	0.466795	0.392	0.091	0	0
Epithelial cell	LSM3	0.46655	0.603	0.292	0	0
Epithelial cell	SSR1	0.46605	0.548	0.23	0	0
Epithelial cell	RHOBTB3	0.465949	0.277	0.044	0	0
Epithelial cell	RNF181	0.465911	0.61	0.277	0	0
Epithelial cell	AKR7A2	0.46562	0.382	0.093	0	0
Epithelial cell	ZNF593	0.465477	0.403	0.113	0	0
Epithelial cell	COX20	0.464507	0.531	0.195	0	0
Epithelial cell	SLC2A4RG	0.462323	0.297	0.05	0	0
Epithelial cell	C20orf24	0.461873	0.465	0.186	0	0
Epithelial cell	HTATIP2	0.460617	0.383	0.103	0	0
Epithelial cell	MT-CO3	0.459853	0.917	0.933	0	0
Epithelial cell	SIGMAR1	0.459715	0.313	0.041	0	0
Epithelial cell	ATF7IP2	0.458185	0.341	0.081	0	0
Epithelial cell	SDSL	0.458142	0.286	0.044	0	0
Epithelial cell	MALSU1	0.457276	0.379	0.08	0	0
Epithelial cell	VPS25	0.455375	0.384	0.083	0	0
Epithelial cell	FKBP3	0.455338	0.461	0.16	0	0
Epithelial cell	LYZ	0.454309	0.442	0.219	0	0
Epithelial cell	RP11-295G20.2	0.453634	0.287	0.033	0	0
Epithelial cell	RPA3	0.452876	0.458	0.176	0	0
Epithelial cell	CALD1	0.452645	0.636	0.135	0	0
Epithelial cell	CDH2	0.452563	0.253	0.009	0	0
Epithelial cell	COMMD4	0.450187	0.387	0.1	0	0
Epithelial cell	CHCHD2	0.448397	0.845	0.664	0	0
Epithelial cell	PCCB	0.447803	0.311	0.039	0	0
Epithelial cell	LAMTOR5	0.446408	0.677	0.357	0	0
Epithelial cell	MRPS28	0.445798	0.367	0.073	0	0
Epithelial cell	TMEM9	0.445536	0.322	0.051	0	0
Epithelial cell	NGFRAP1	0.445499	0.411	0.164	0	0
Epithelial cell	MRPL52	0.444953	0.593	0.246	0	0
Epithelial cell	SIL1	0.444098	0.394	0.093	0	0
Epithelial cell	RPL8	0.443145	0.913	0.923	0	0
Epithelial cell	ZKSCAN1	0.441729	0.309	0.084	0	0
Epithelial cell	TSTD1	0.44064	0.575	0.207	0	0
Epithelial cell	ICT1	0.440288	0.306	0.049	0	0
Epithelial cell	COPS5	0.439896	0.421	0.115	0	0
Epithelial cell	PSMA4	0.439739	0.666	0.353	0	0
Epithelial cell	NELFE	0.439501	0.448	0.14	0	0
Epithelial cell	ASPSCR1	0.434861	0.262	0.055	0	0
Epithelial cell	ALAS1	0.434368	0.313	0.057	0	0
Epithelial cell	MZT2B	0.432939	0.602	0.306	0	0
Epithelial cell	TIMM8A	0.43258	0.282	0.028	0	0
Epithelial cell	MCFD2	0.431888	0.372	0.091	0	0
Epithelial cell	NDUFB6	0.431662	0.545	0.214	0	0
Epithelial cell	SNTB1	0.430447	0.268	0.032	0	0
Epithelial cell	ATP5A1	0.426946	0.649	0.342	0	0
Epithelial cell	AP1S1	0.426763	0.356	0.086	0	0
Epithelial cell	MRPS35	0.426418	0.357	0.087	0	0
Epithelial cell	C11orf54	0.425548	0.273	0.042	0	0
Epithelial cell	C8orf33	0.425237	0.373	0.086	0	0
Epithelial cell	MRPS18A	0.424789	0.383	0.081	0	0
Epithelial cell	NDUFA11	0.424783	0.683	0.418	0	0
Epithelial cell	NDUFA12	0.424225	0.606	0.281	0	0
Epithelial cell	HADHB	0.424148	0.455	0.165	0	0
Epithelial cell	MT-ND4L	0.423298	0.61	0.39	0	0
Epithelial cell	RPN2	0.420661	0.553	0.258	0	0
Epithelial cell	TMED2	0.418569	0.659	0.349	0	0
Epithelial cell	RRBP1	0.418426	0.483	0.163	0	0
Epithelial cell	DECR2	0.41841	0.25	0.017	0	0
Epithelial cell	ECHDC3	0.418339	0.252	0.014	0	0
Epithelial cell	CFL2	0.417497	0.336	0.064	0	0
Epithelial cell	SLC35B1	0.416733	0.394	0.099	0	0
Epithelial cell	SWI5	0.416645	0.305	0.056	0	0
Epithelial cell	MGMT	0.415761	0.48	0.168	0	0
Epithelial cell	MOCS2	0.415358	0.367	0.085	0	0
Epithelial cell	CPQ	0.413642	0.366	0.093	0	0
Epithelial cell	AK1	0.413238	0.306	0.064	0	0
Epithelial cell	EIF3H	0.41267	0.681	0.443	0	0
Epithelial cell	XBP1	0.41256	0.646	0.287	0	0
Epithelial cell	COX14	0.411457	0.603	0.284	0	0
Epithelial cell	GALT	0.40995	0.275	0.063	0	0
Epithelial cell	AAMDC	0.409495	0.364	0.092	0	0
Epithelial cell	GSTA4	0.409064	0.25	0.027	0	0
Epithelial cell	SHARPIN	0.408831	0.372	0.091	0	0
Epithelial cell	NDUFV1	0.408255	0.461	0.17	0	0
Epithelial cell	MRPS34	0.406488	0.443	0.147	0	0
Epithelial cell	SPRYD4	0.405911	0.258	0.026	0	0
Epithelial cell	PPA1	0.405826	0.589	0.256	0	0
Epithelial cell	LSM2	0.405264	0.494	0.179	0	0
Epithelial cell	DDRGK1	0.404349	0.46	0.146	0	0
Epithelial cell	SLC29A1	0.401323	0.271	0.045	0	0
Epithelial cell	CXXC5	0.400764	0.313	0.054	0	0
Epithelial cell	C7orf55	0.400622	0.335	0.09	0	0
Epithelial cell	SNRPF	0.398766	0.616	0.312	0	0
Epithelial cell	SNF8	0.39871	0.473	0.173	0	0
Epithelial cell	NDUFB5	0.3979	0.563	0.253	0	0
Epithelial cell	TACO1	0.396548	0.263	0.028	0	0
Epithelial cell	CDK4	0.395695	0.343	0.099	0	0
Epithelial cell	NTHL1	0.394685	0.276	0.045	0	0
Epithelial cell	NDUFAF6	0.394409	0.258	0.033	0	0
Epithelial cell	NDUFAF3	0.393977	0.574	0.257	0	0
Epithelial cell	CALR	0.393718	0.727	0.472	0	0
Epithelial cell	HDGF	0.393577	0.345	0.083	0	0
Epithelial cell	PFDN2	0.393172	0.603	0.285	0	0
Epithelial cell	MTSS1	0.392824	0.352	0.086	0	0
Epithelial cell	POP7	0.392696	0.339	0.072	0	0
Epithelial cell	POLR2E	0.392138	0.487	0.199	0	0
Epithelial cell	POLR2J	0.391761	0.535	0.235	0	0
Epithelial cell	TOMM40	0.391525	0.284	0.065	0	0
Epithelial cell	PRPSAP1	0.390372	0.3	0.06	0	0
Epithelial cell	ALKBH7	0.390128	0.48	0.197	0	0
Epithelial cell	ESD	0.389962	0.534	0.222	0	0
Epithelial cell	DNAJB11	0.388737	0.501	0.193	0	0
Epithelial cell	TFG	0.388579	0.413	0.12	0	0
Epithelial cell	PSMD8	0.386612	0.618	0.316	0	0
Epithelial cell	HMGA1	0.385617	0.334	0.111	0	0
Epithelial cell	MRPS25	0.384216	0.346	0.086	0	0
Epithelial cell	SNRPD3	0.3831	0.548	0.233	0	0
Epithelial cell	NDUFS3	0.382272	0.466	0.164	0	0
Epithelial cell	MRPS23	0.381999	0.326	0.08	0	0
Epithelial cell	TOR1AIP2	0.381998	0.39	0.115	0	0
Epithelial cell	POLR2H	0.381712	0.351	0.095	0	0
Epithelial cell	RHEB	0.381203	0.543	0.264	0	0
Epithelial cell	RER1	0.379922	0.518	0.212	0	0
Epithelial cell	MIEN1	0.379799	0.513	0.192	0	0
Epithelial cell	VDAC3	0.378503	0.469	0.174	0	0
Epithelial cell	EIF2S2	0.378246	0.67	0.366	0	0
Epithelial cell	HAX1	0.3781	0.551	0.226	0	0
Epithelial cell	TXNL4A	0.377955	0.406	0.13	0	0
Epithelial cell	SPR	0.377632	0.25	0.017	0	0
Epithelial cell	PSMC3	0.377175	0.513	0.209	0	0
Epithelial cell	BAG2	0.37651	0.265	0.03	0	0
Epithelial cell	HIBADH	0.374994	0.282	0.057	0	0
Epithelial cell	MLEC	0.374597	0.393	0.13	0	0
Epithelial cell	PROS1	0.372152	0.284	0.04	0	0
Epithelial cell	MRPS14	0.37116	0.406	0.113	0	0
Epithelial cell	LYRM5	0.370333	0.306	0.092	0	0
Epithelial cell	NDRG2	0.370316	0.299	0.07	0	0
Epithelial cell	PHB2	0.368648	0.452	0.17	0	0
Epithelial cell	TMEM37	0.366901	0.27	0.057	0	0
Epithelial cell	BAD	0.365608	0.353	0.108	0	0
Epithelial cell	MRPL4	0.364477	0.332	0.096	0	0
Epithelial cell	CEBPG	0.363397	0.329	0.082	0	0
Epithelial cell	MRPL20	0.363208	0.571	0.28	0	0
Epithelial cell	SLC25A33	0.36283	0.287	0.063	0	0
Epithelial cell	PSMG4	0.362813	0.339	0.072	0	0
Epithelial cell	H2AFJ	0.36281	0.446	0.212	0	0
Epithelial cell	RTN4	0.360826	0.59	0.301	0	0
Epithelial cell	NFIA	0.359706	0.327	0.078	0	0
Epithelial cell	C1orf122	0.35894	0.352	0.098	0	0
Epithelial cell	FAHD1	0.358865	0.262	0.035	0	0
Epithelial cell	TCEB2	0.357453	0.811	0.587	0	0
Epithelial cell	DTYMK	0.357358	0.252	0.06	0	0
Epithelial cell	CYHR1	0.357348	0.291	0.059	0	0
Epithelial cell	HSBP1L1	0.357086	0.255	0.036	0	0
Epithelial cell	NDRG1	0.35698	0.288	0.123	0	0
Epithelial cell	HNMT	0.355178	0.374	0.117	0	0
Epithelial cell	UBL5	0.355079	0.83	0.627	0	0
Epithelial cell	MANF	0.352406	0.535	0.24	0	0
Epithelial cell	ACP1	0.352117	0.481	0.2	0	0
Epithelial cell	TAF9	0.351775	0.434	0.146	0	0
Epithelial cell	CHMP2A	0.351748	0.601	0.288	0	0
Epithelial cell	SURF1	0.351184	0.392	0.122	0	0
Epithelial cell	MAD2L2	0.34981	0.329	0.087	0	0
Epithelial cell	MT-ND4	0.34968	0.897	0.921	0	0
Epithelial cell	COPE	0.349442	0.667	0.409	0	0
Epithelial cell	OARD1	0.348179	0.369	0.098	0	0
Epithelial cell	PIGT	0.347928	0.399	0.137	0	0
Epithelial cell	RAD23B	0.347244	0.388	0.124	0	0
Epithelial cell	SSR3	0.34709	0.606	0.29	0	0
Epithelial cell	CCT6A	0.346973	0.487	0.22	0	0
Epithelial cell	CHP1	0.346901	0.377	0.13	0	0
Epithelial cell	TIMM17A	0.346875	0.423	0.147	0	0
Epithelial cell	SMCO4	0.345762	0.309	0.097	0	0
Epithelial cell	SSBP1	0.345491	0.578	0.295	0	0
Epithelial cell	CNIH4	0.343835	0.444	0.154	0	0
Epithelial cell	MGST3	0.343195	0.64	0.322	0	0
Epithelial cell	RBCK1	0.340298	0.425	0.168	0	0
Epithelial cell	FDX1	0.339282	0.394	0.13	0	0
Epithelial cell	PDHA1	0.339078	0.349	0.096	0	0
Epithelial cell	PLOD1	0.339058	0.253	0.053	0	0
Epithelial cell	AIFM1	0.338474	0.25	0.038	0	0
Epithelial cell	CCS	0.338331	0.326	0.094	0	0
Epithelial cell	ADRM1	0.335997	0.525	0.24	0	0
Epithelial cell	TCEA1	0.335941	0.559	0.241	0	0
Epithelial cell	KDELR1	0.335797	0.444	0.18	0	0
Epithelial cell	MRPL21	0.334649	0.433	0.148	0	0
Epithelial cell	LPGAT1	0.333619	0.275	0.06	0	0
Epithelial cell	NDUFS7	0.333537	0.573	0.282	0	0
Epithelial cell	GGCX	0.332534	0.299	0.06	0	0
Epithelial cell	TMEM258	0.332477	0.76	0.501	0	0
Epithelial cell	NDUFA10	0.331867	0.448	0.16	0	0
Epithelial cell	DAP3	0.331624	0.417	0.146	0	0
Epithelial cell	TUBA1C	0.331571	0.317	0.129	0	0
Epithelial cell	GOT2	0.329343	0.262	0.046	0	0
Epithelial cell	TXNRD1	0.329068	0.28	0.074	0	0
Epithelial cell	BSG	0.328843	0.551	0.35	0	0
Epithelial cell	PARK7	0.328823	0.74	0.467	0	0
Epithelial cell	HSPA9	0.327314	0.511	0.226	0	0
Epithelial cell	NUDC	0.326977	0.587	0.287	0	0
Epithelial cell	IFRD2	0.326122	0.267	0.053	0	0
Epithelial cell	DHRS3	0.325707	0.363	0.113	0	0
Epithelial cell	SLC35B2	0.325356	0.274	0.046	0	0
Epithelial cell	COPZ1	0.325221	0.466	0.191	0	0
Epithelial cell	ZNF706	0.32482	0.593	0.292	0	0
Epithelial cell	C19orf70	0.324321	0.548	0.258	0	0
Epithelial cell	OSTC	0.323459	0.584	0.29	0	0
Epithelial cell	PTGES3	0.323123	0.721	0.455	0	0
Epithelial cell	MRPL46	0.32219	0.279	0.05	0	0
Epithelial cell	HDLBP	0.321747	0.366	0.125	0	0
Epithelial cell	ZCRB1	0.321381	0.448	0.167	0	0
Epithelial cell	PSMB1	0.320272	0.699	0.42	0	0
Epithelial cell	GLRX2	0.320239	0.266	0.053	0	0
Epithelial cell	MRPL22	0.319591	0.437	0.142	0	0
Epithelial cell	C7orf73	0.319308	0.513	0.22	0	0
Epithelial cell	LRRC59	0.319252	0.376	0.122	0	0
Epithelial cell	SLC25A4	0.318905	0.337	0.086	0	0
Epithelial cell	ADK	0.318775	0.282	0.06	0	0
Epithelial cell	TPMT	0.3182	0.307	0.084	0	0
Epithelial cell	CFDP1	0.31811	0.41	0.167	0	0
Epithelial cell	EMC2	0.318018	0.324	0.088	0	0
Epithelial cell	GUSB	0.317271	0.345	0.126	0	0
Epithelial cell	LINC00493	0.317217	0.6	0.287	0	0
Epithelial cell	NDUFAF2	0.316214	0.372	0.095	0	0
Epithelial cell	SNRPD1	0.315956	0.546	0.276	0	0
Epithelial cell	PSMC5	0.315632	0.524	0.245	0	0
Epithelial cell	MRPL11	0.315534	0.403	0.141	0	0
Epithelial cell	PSMD14	0.315466	0.403	0.147	0	0
Epithelial cell	AIMP2	0.315432	0.254	0.046	0	0
Epithelial cell	GPI	0.315304	0.357	0.134	0	0
Epithelial cell	SEC61A1	0.315276	0.29	0.101	0	0
Epithelial cell	APEX1	0.315052	0.442	0.173	0	0
Epithelial cell	TMED9	0.3144	0.586	0.291	0	0
Epithelial cell	LYRM4	0.312984	0.373	0.106	0	0
Epithelial cell	GPS1	0.312691	0.32	0.09	0	0
Epithelial cell	CDK5RAP3	0.311657	0.3	0.127	0	0
Epithelial cell	DPH3	0.311466	0.286	0.111	0	0
Epithelial cell	ARL6IP4	0.310478	0.666	0.399	0	0
Epithelial cell	MCTS1	0.310229	0.419	0.156	0	0
Epithelial cell	LAPTM4A	0.309985	0.671	0.379	0	0
Epithelial cell	SLC25A3	0.309352	0.737	0.487	0	0
Epithelial cell	SLC39A1	0.309213	0.355	0.114	0	0
Epithelial cell	HSDL2	0.309162	0.259	0.053	0	0
Epithelial cell	TOLLIP	0.307906	0.287	0.075	0	0
Epithelial cell	ZHX1	0.307848	0.269	0.053	0	0
Epithelial cell	PSMG1	0.307407	0.274	0.059	0	0
Epithelial cell	PSMD11	0.307335	0.423	0.151	0	0
Epithelial cell	GHITM	0.30632	0.635	0.341	0	0
Epithelial cell	EMC3	0.306291	0.464	0.168	0	0
Epithelial cell	PSMD3	0.305795	0.339	0.098	0	0
Epithelial cell	GADD45GIP1	0.304937	0.528	0.242	0	0
Epithelial cell	CRELD2	0.304749	0.33	0.105	0	0
Epithelial cell	NOL7	0.304338	0.491	0.196	0	0
Epithelial cell	YBX1	0.303797	0.74	0.511	0	0
Epithelial cell	HN1	0.302463	0.465	0.317	0	0
Epithelial cell	COMMD3	0.301647	0.394	0.139	0	0
Epithelial cell	MRPS11	0.301481	0.375	0.108	0	0
Epithelial cell	GCLM	0.301104	0.295	0.068	0	0
Epithelial cell	POLD4	0.301057	0.358	0.12	0	0
Epithelial cell	CNIH1	0.300545	0.478	0.194	0	0
Epithelial cell	PSMA3	0.299787	0.551	0.26	0	0
Epithelial cell	HSPB11	0.2994	0.43	0.179	0	0
Epithelial cell	EDF1	0.29684	0.8	0.589	0	0
Epithelial cell	TIMM17B	0.29658	0.386	0.124	0	0
Epithelial cell	SCAND1	0.295716	0.513	0.267	0	0
Epithelial cell	RUVBL2	0.295669	0.28	0.07	0	0
Epithelial cell	PAIP1	0.295121	0.336	0.104	0	0
Epithelial cell	LYPLAL1	0.294807	0.257	0.058	0	0
Epithelial cell	AK3	0.294721	0.353	0.102	0	0
Epithelial cell	HSBP1	0.294383	0.558	0.272	0	0
Epithelial cell	SRM	0.294307	0.263	0.077	0	0
Epithelial cell	KLHDC3	0.294037	0.33	0.088	0	0
Epithelial cell	NEDD8	0.293796	0.718	0.459	0	0
Epithelial cell	CHCHD1	0.292564	0.396	0.134	0	0
Epithelial cell	PPP1R14B	0.291166	0.253	0.069	0	0
Epithelial cell	SCAMP3	0.290987	0.319	0.082	0	0
Epithelial cell	PGAM1	0.290359	0.513	0.3	0	0
Epithelial cell	HSF1	0.289329	0.303	0.089	0	0
Epithelial cell	BLOC1S1	0.288005	0.621	0.365	0	0
Epithelial cell	ALG5	0.28653	0.385	0.131	0	0
Epithelial cell	ACADVL	0.285221	0.382	0.176	0	0
Epithelial cell	DPY30	0.284383	0.494	0.203	0	0
Epithelial cell	HEXB	0.284354	0.402	0.158	0	0
Epithelial cell	SPG21	0.28418	0.407	0.149	0	0
Epithelial cell	MT-ND5	0.283755	0.763	0.632	0	0
Epithelial cell	FAM136A	0.28348	0.303	0.086	0	0
Epithelial cell	MRPL19	0.282107	0.302	0.081	0	0
Epithelial cell	CISD2	0.281854	0.486	0.195	0	0
Epithelial cell	C19orf24	0.281611	0.388	0.148	0	0
Epithelial cell	CPNE3	0.280803	0.394	0.128	0	0
Epithelial cell	KTN1	0.280178	0.586	0.294	0	0
Epithelial cell	SLC39A7	0.27956	0.287	0.075	0	0
Epithelial cell	PSMG3	0.279442	0.28	0.074	0	0
Epithelial cell	TOMM5	0.279413	0.406	0.128	0	0
Epithelial cell	CMSS1	0.279407	0.309	0.077	0	0
Epithelial cell	DNAJC19	0.279224	0.45	0.16	0	0
Epithelial cell	SRPRB	0.279208	0.34	0.092	0	0
Epithelial cell	PSMF1	0.278568	0.404	0.161	0	0
Epithelial cell	C11orf31	0.277599	0.628	0.332	0	0
Epithelial cell	KLHDC2	0.276856	0.313	0.089	0	0
Epithelial cell	TIMM50	0.276565	0.285	0.074	0	0
Epithelial cell	TAF11	0.276066	0.393	0.119	0	0
Epithelial cell	FASTK	0.275323	0.298	0.092	0	0
Epithelial cell	ERH	0.275025	0.616	0.372	0	0
Epithelial cell	EBAG9	0.273864	0.298	0.078	0	0
Epithelial cell	FAM210B	0.273681	0.251	0.055	0	0
Epithelial cell	PDIA3	0.273172	0.617	0.378	0	0
Epithelial cell	PA2G4	0.273108	0.584	0.298	0	0
Epithelial cell	PPCS	0.272862	0.393	0.152	0	0
Epithelial cell	DAP	0.272849	0.276	0.08	0	0
Epithelial cell	MRPL16	0.272383	0.324	0.094	0	0
Epithelial cell	OS9	0.271501	0.454	0.192	0	0
Epithelial cell	MRPL43	0.271335	0.422	0.151	0	0
Epithelial cell	CCDC124	0.270932	0.366	0.144	0	0
Epithelial cell	TMED10	0.269432	0.578	0.296	0	0
Epithelial cell	JAGN1	0.268936	0.334	0.091	0	0
Epithelial cell	VDAC2	0.268562	0.566	0.296	0	0
Epithelial cell	FBXO9	0.268447	0.274	0.068	0	0
Epithelial cell	ST6GAL1	0.267876	0.3	0.082	0	0
Epithelial cell	DGCR6L	0.267359	0.416	0.156	0	0
Epithelial cell	SNRNP25	0.267198	0.273	0.072	0	0
Epithelial cell	TCEAL4	0.266935	0.409	0.153	0	0
Epithelial cell	PIGP	0.266586	0.341	0.108	0	0
Epithelial cell	FAM207A	0.26657	0.254	0.062	0	0
Epithelial cell	CYB5R1	0.266308	0.289	0.074	0	0
Epithelial cell	GTF2I	0.265932	0.342	0.14	0	0
Epithelial cell	PSMC2	0.265781	0.39	0.146	0	0
Epithelial cell	SRPK1	0.265372	0.291	0.075	0	0
Epithelial cell	ATP5F1	0.264229	0.587	0.306	0	0
Epithelial cell	RPF2	0.26386	0.293	0.084	0	0
Epithelial cell	NSMCE2	0.262819	0.287	0.069	0	0
Epithelial cell	WWP1	0.261672	0.295	0.078	0	0
Epithelial cell	PDZD11	0.261471	0.299	0.085	0	0
Epithelial cell	FUCA2	0.261415	0.275	0.081	0	0
Epithelial cell	PPA2	0.261361	0.335	0.116	0	0
Epithelial cell	RAC1	0.261357	0.646	0.339	0	0
Epithelial cell	STUB1	0.261244	0.414	0.171	0	0
Epithelial cell	RMDN1	0.261085	0.27	0.061	0	0
Epithelial cell	EIF4G1	0.260501	0.347	0.112	0	0
Epithelial cell	PSMA5	0.260452	0.498	0.218	0	0
Epithelial cell	ARL1	0.260384	0.335	0.109	0	0
Epithelial cell	ANXA2	0.259543	0.67	0.415	0	0
Epithelial cell	PTS	0.258876	0.308	0.088	0	0
Epithelial cell	ABHD2	0.258261	0.264	0.078	0	0
Epithelial cell	RPLP0	0.257877	0.895	0.819	0	0
Epithelial cell	MT-CYB	0.25696	0.88	0.876	0	0
Epithelial cell	HSP90AB1	0.25691	0.834	0.714	0	0
Epithelial cell	KRT10	0.256542	0.45	0.221	0	0
Epithelial cell	HEBP1	0.256292	0.304	0.089	0	0
Epithelial cell	TPD52	0.255639	0.366	0.117	0	0
Epithelial cell	C1QBP	0.255384	0.399	0.17	0	0
Epithelial cell	MAP3K13	0.254716	0.391	0.151	0	0
Epithelial cell	TXN2	0.254452	0.445	0.18	0	0
Epithelial cell	CLTC	0.25445	0.369	0.14	0	0
Epithelial cell	PSMD2	0.253837	0.387	0.148	0	0
Epithelial cell	SIVA1	0.253657	0.507	0.254	0	0
Epithelial cell	GTF3C6	0.253607	0.445	0.216	0	0
Epithelial cell	UFD1L	0.252094	0.386	0.154	0	0
Epithelial cell	H2AFV	0.251905	0.491	0.264	0	0
Epithelial cell	CETN2	0.250111	0.302	0.086	0	0
Epithelial cell	FLOT1	0.250029	0.42	0.16	0	0
Epithelial cell	HIST1H4C	0.639119	0.411	0.289	1.89566e-240	3.32101e-236
Epithelial cell	TUBA1B	0.476112	0.638	0.493	3.6475e-180	6.39006e-176
Epithelial cell	NEAT1	0.7782	0.751	0.756	6.52751e-93	1.14355e-88
Epithelial cell	S100A10	0.390583	0.733	0.576	1.65531e-91	2.89994e-87
Epithelial cell	MT-ND3	0.297226	0.849	0.831	7.97736e-59	1.39755e-54
Epithelial cell	H2AFZ	0.251181	0.649	0.529	9.27343e-57	1.62461e-52
Epithelial cell	MT2A	0.670804	0.661	0.549	2.93188e-47	5.13636e-43
Myeloid cell	C1QB	4.47964	0.757	0.176	0	0
Myeloid cell	C1QA	4.40442	0.774	0.188	0	0
Myeloid cell	C1QC	4.13571	0.705	0.095	0	0
Myeloid cell	HLA-DRA	3.99906	0.969	0.416	0	0
Myeloid cell	SPP1	3.92489	0.322	0.137	0	0
Myeloid cell	AIF1	3.69637	0.931	0.102	0	0
Myeloid cell	HLA-DPA1	3.34353	0.921	0.355	0	0
Myeloid cell	CCL3L3	3.32045	0.495	0.101	0	0
Myeloid cell	HLA-DPB1	3.31597	0.927	0.393	0	0
Myeloid cell	TYROBP	3.30333	0.951	0.234	0	0
Myeloid cell	CST3	3.24667	0.908	0.387	0	0
Myeloid cell	CCL3	3.22421	0.668	0.2	0	0
Myeloid cell	IL1B	3.19895	0.494	0.04	0	0
Myeloid cell	FCER1G	3.16809	0.922	0.16	0	0
Myeloid cell	CD74	3.12211	0.976	0.645	0	0
Myeloid cell	HLA-DRB1	3.06148	0.934	0.392	0	0
Myeloid cell	CTSB	3.05078	0.841	0.288	0	0
Myeloid cell	MS4A7	3.01242	0.732	0.039	0	0
Myeloid cell	CD68	2.94706	0.778	0.075	0	0
Myeloid cell	HLA-DQA1	2.87664	0.806	0.147	0	0
Myeloid cell	MS4A6A	2.87556	0.75	0.072	0	0
Myeloid cell	LYZ	2.8484	0.827	0.191	0	0
Myeloid cell	S100A9	2.75764	0.424	0.059	0	0
Myeloid cell	PSAP	2.72489	0.91	0.437	0	0
Myeloid cell	CTSS	2.71556	0.866	0.234	0	0
Myeloid cell	LST1	2.66642	0.815	0.09	0	0
Myeloid cell	HLA-DQB1	2.66205	0.82	0.195	0	0
Myeloid cell	LIPA	2.64486	0.674	0.165	0	0
Myeloid cell	NPC2	2.58105	0.92	0.389	0	0
Myeloid cell	G0S2	2.55122	0.434	0.135	0	0
Myeloid cell	CXCL3	2.54878	0.355	0.064	0	0
Myeloid cell	PLAUR	2.49522	0.669	0.074	0	0
Myeloid cell	LGMN	2.44171	0.621	0.124	0	0
Myeloid cell	SLC40A1	2.414	0.507	0.17	0	0
Myeloid cell	GPX1	2.38162	0.938	0.478	0	0
Myeloid cell	GPNMB	2.35134	0.524	0.045	0	0
Myeloid cell	HLA-DRB5	2.24246	0.549	0.175	0	0
Myeloid cell	SOD2	2.23953	0.791	0.321	0	0
Myeloid cell	HLA-DMA	2.22668	0.804	0.173	0	0
Myeloid cell	MS4A4A	2.22003	0.57	0.03	0	0
Myeloid cell	CPVL	2.12324	0.581	0.056	0	0
Myeloid cell	CTSD	2.12013	0.786	0.421	0	0
Myeloid cell	IER3	2.11815	0.617	0.146	0	0
Myeloid cell	CXCL2	2.11006	0.471	0.167	0	0
Myeloid cell	CCL4L2	2.09818	0.527	0.17	0	0
Myeloid cell	RNASE1	2.08125	0.393	0.133	0	0
Myeloid cell	C1orf162	2.07775	0.721	0.068	0	0
Myeloid cell	CD163	2.05264	0.527	0.027	0	0
Myeloid cell	CFD	2.05219	0.466	0.049	0	0
Myeloid cell	IGSF6	2.03742	0.58	0.02	0	0
Myeloid cell	FOLR2	2.03658	0.457	0.027	0	0
Myeloid cell	FTL	1.99117	0.999	0.936	0	0
Myeloid cell	C15orf48	1.99082	0.451	0.066	0	0
Myeloid cell	CTSZ	1.98544	0.664	0.16	0	0
Myeloid cell	FGL2	1.97968	0.668	0.062	0	0
Myeloid cell	MAFB	1.93692	0.568	0.07	0	0
Myeloid cell	FABP5	1.93368	0.613	0.205	0	0
Myeloid cell	CD14	1.91607	0.574	0.137	0	0
Myeloid cell	HLA-DMB	1.90854	0.657	0.066	0	0
Myeloid cell	FAM26F	1.90346	0.519	0.035	0	0
Myeloid cell	ASAH1	1.90005	0.738	0.192	0	0
Myeloid cell	GRN	1.88965	0.794	0.279	0	0
Myeloid cell	HMOX1	1.88339	0.513	0.059	0	0
Myeloid cell	SAT1	1.87344	0.972	0.673	0	0
Myeloid cell	PLD3	1.83911	0.583	0.162	0	0
Myeloid cell	FCGR3A	1.83061	0.573	0.079	0	0
Myeloid cell	S100A11	1.81355	0.921	0.451	0	0
Myeloid cell	FCGRT	1.81302	0.795	0.298	0	0
Myeloid cell	LY96	1.79624	0.682	0.104	0	0
Myeloid cell	RNASE6	1.76956	0.583	0.036	0	0
Myeloid cell	FCGR2A	1.75659	0.543	0.021	0	0
Myeloid cell	HLA-DQA2	1.75542	0.445	0.078	0	0
Myeloid cell	C5AR1	1.72055	0.485	0.015	0	0
Myeloid cell	NFKBIA	1.71991	0.776	0.448	0	0
Myeloid cell	MSR1	1.71525	0.51	0.015	0	0
Myeloid cell	RNASET2	1.71315	0.719	0.221	0	0
Myeloid cell	CYBB	1.6843	0.521	0.018	0	0
Myeloid cell	CSTB	1.67787	0.805	0.453	0	0
Myeloid cell	NAMPT	1.64993	0.731	0.266	0	0
Myeloid cell	VSIG4	1.6432	0.442	0.017	0	0
Myeloid cell	FTH1	1.63822	0.986	0.859	0	0
Myeloid cell	TYMP	1.63732	0.665	0.214	0	0
Myeloid cell	GLUL	1.62823	0.798	0.33	0	0
Myeloid cell	LGALS1	1.6261	0.852	0.485	0	0
Myeloid cell	LGALS3	1.62477	0.659	0.188	0	0
Myeloid cell	BCL2A1	1.61982	0.477	0.082	0	0
Myeloid cell	CAPG	1.61268	0.46	0.084	0	0
Myeloid cell	CD83	1.60999	0.624	0.116	0	0
Myeloid cell	SGK1	1.58548	0.6	0.124	0	0
Myeloid cell	CTSL	1.58483	0.593	0.2	0	0
Myeloid cell	IFI30	1.52615	0.473	0.034	0	0
Myeloid cell	MARCKS	1.49988	0.594	0.14	0	0
Myeloid cell	CREG1	1.48671	0.529	0.134	0	0
Myeloid cell	GPR183	1.4743	0.601	0.183	0	0
Myeloid cell	SPI1	1.46982	0.497	0.02	0	0
Myeloid cell	RP11-1143G9.4	1.45961	0.301	0.028	0	0
Myeloid cell	DAB2	1.45952	0.494	0.081	0	0
Myeloid cell	C1orf54	1.4541	0.484	0.05	0	0
Myeloid cell	GABARAP	1.44137	0.573	0.184	0	0
Myeloid cell	TNFSF13B	1.41858	0.522	0.033	0	0
Myeloid cell	PLIN2	1.40618	0.668	0.346	0	0
Myeloid cell	PLEK	1.40081	0.558	0.078	0	0
Myeloid cell	MFSD1	1.39918	0.581	0.102	0	0
Myeloid cell	PDK4	1.39573	0.376	0.154	0	0
Myeloid cell	SEPP1	1.38692	0.646	0.418	0	0
Myeloid cell	BASP1	1.38437	0.435	0.026	0	0
Myeloid cell	COTL1	1.3758	0.66	0.194	0	0
Myeloid cell	CXCL16	1.37143	0.575	0.082	0	0
Myeloid cell	SNX10	1.36502	0.489	0.084	0	0
Myeloid cell	LGALS2	1.3608	0.275	0.016	0	0
Myeloid cell	GPR34	1.34176	0.382	0.012	0	0
Myeloid cell	PHACTR1	1.33027	0.41	0.025	0	0
Myeloid cell	PPT1	1.32904	0.606	0.135	0	0
Myeloid cell	CEBPB	1.32771	0.573	0.235	0	0
Myeloid cell	MNDA	1.31701	0.372	0.014	0	0
Myeloid cell	ZFAND5	1.31133	0.64	0.295	0	0
Myeloid cell	TREM2	1.30978	0.299	0.01	0	0
Myeloid cell	LAPTM5	1.30815	0.85	0.362	0	0
Myeloid cell	CYBA	1.28802	0.821	0.464	0	0
Myeloid cell	CSF1R	1.28499	0.454	0.011	0	0
Myeloid cell	MPEG1	1.2804	0.44	0.014	0	0
Myeloid cell	VAMP8	1.27663	0.819	0.413	0	0
Myeloid cell	LY86	1.2724	0.493	0.018	0	0
Myeloid cell	RNF130	1.26795	0.545	0.116	0	0
Myeloid cell	CD86	1.26391	0.478	0.013	0	0
Myeloid cell	BLVRB	1.26322	0.694	0.278	0	0
Myeloid cell	PYCARD	1.26318	0.624	0.148	0	0
Myeloid cell	AP1S2	1.24693	0.557	0.104	0	0
Myeloid cell	VCAM1	1.23352	0.266	0.061	0	0
Myeloid cell	KLF4	1.22849	0.509	0.108	0	0
Myeloid cell	CFP	1.22169	0.289	0.021	0	0
Myeloid cell	CLEC7A	1.21287	0.444	0.012	0	0
Myeloid cell	RGS10	1.19803	0.615	0.142	0	0
Myeloid cell	RAB31	1.1903	0.478	0.033	0	0
Myeloid cell	CTSH	1.17496	0.568	0.184	0	0
Myeloid cell	DUSP1	1.16352	0.833	0.512	0	0
Myeloid cell	TGFBI	1.15789	0.485	0.084	0	0
Myeloid cell	CSTA	1.14889	0.398	0.061	0	0
Myeloid cell	RGS2	1.1457	0.668	0.279	0	0
Myeloid cell	CTSC	1.12542	0.677	0.272	0	0
Myeloid cell	MRC1	1.11432	0.351	0.024	0	0
Myeloid cell	NINJ1	1.11227	0.571	0.196	0	0
Myeloid cell	CPM	1.11122	0.399	0.067	0	0
Myeloid cell	TPP1	1.10908	0.599	0.172	0	0
Myeloid cell	AXL	1.10551	0.35	0.025	0	0
Myeloid cell	ANXA5	1.10168	0.727	0.302	0	0
Myeloid cell	ITM2B	1.08267	0.842	0.589	0	0
Myeloid cell	LGALS9	1.07238	0.499	0.067	0	0
Myeloid cell	RNF144B	1.06582	0.377	0.044	0	0
Myeloid cell	PLTP	1.05269	0.307	0.038	0	0
Myeloid cell	SDCBP	1.04879	0.817	0.473	0	0
Myeloid cell	PLA2G7	1.04321	0.333	0.009	0	0
Myeloid cell	YBX1	1.04098	0.829	0.532	0	0
Myeloid cell	IL18	1.04087	0.381	0.014	0	0
Myeloid cell	C3AR1	1.04036	0.396	0.028	0	0
Myeloid cell	SDC3	1.03919	0.282	0.018	0	0
Myeloid cell	TNFAIP2	1.03864	0.372	0.039	0	0
Myeloid cell	H2AFY	1.03767	0.635	0.245	0	0
Myeloid cell	HNMT	1.03698	0.488	0.138	0	0
Myeloid cell	VMO1	1.03512	0.308	0.02	0	0
Myeloid cell	PILRA	1.0313	0.382	0.008	0	0
Myeloid cell	ACP5	1.02503	0.396	0.092	0	0
Myeloid cell	KCTD12	1.02206	0.472	0.042	0	0
Myeloid cell	ATP6V1F	1.01942	0.718	0.353	0	0
Myeloid cell	CD63	1.00037	0.871	0.565	0	0
Myeloid cell	ACTB	0.995926	0.992	0.92	0	0
Myeloid cell	CECR1	0.995065	0.444	0.046	0	0
Myeloid cell	IER5	0.992225	0.394	0.117	0	0
Myeloid cell	LILRB4	0.990175	0.365	0.011	0	0
Myeloid cell	GSTP1	0.988746	0.797	0.324	0	0
Myeloid cell	FPR3	0.985011	0.342	0.007	0	0
Myeloid cell	ATP6V1B2	0.979011	0.449	0.079	0	0
Myeloid cell	NPL	0.977983	0.362	0.04	0	0
Myeloid cell	SLC7A7	0.964168	0.375	0.016	0	0
Myeloid cell	HCK	0.961888	0.378	0.009	0	0
Myeloid cell	BAG3	0.959306	0.301	0.137	0	0
Myeloid cell	RAB20	0.948612	0.398	0.054	0	0
Myeloid cell	CD302	0.947174	0.436	0.106	0	0
Myeloid cell	FPR1	0.945446	0.29	0.006	0	0
Myeloid cell	NLRP3	0.939124	0.252	0.015	0	0
Myeloid cell	PABPC4	0.929196	0.507	0.166	0	0
Myeloid cell	CLEC4E	0.927694	0.253	0.006	0	0
Myeloid cell	CD4	0.924365	0.458	0.064	0	0
Myeloid cell	TIMP1	0.922705	0.748	0.285	0	0
Myeloid cell	MGAT1	0.920858	0.541	0.169	0	0
Myeloid cell	LIMS1	0.908425	0.538	0.161	0	0
Myeloid cell	IFNGR2	0.906477	0.395	0.062	0	0
Myeloid cell	SH3BGRL3	0.902217	0.927	0.624	0	0
Myeloid cell	RAC1	0.887611	0.71	0.376	0	0
Myeloid cell	CSF2RA	0.887205	0.307	0.006	0	0
Myeloid cell	PNRC1	0.886791	0.688	0.403	0	0
Myeloid cell	SLCO2B1	0.886037	0.337	0.053	0	0
Myeloid cell	DRAM2	0.881609	0.494	0.149	0	0
Myeloid cell	ARPC1B	0.878985	0.801	0.471	0	0
Myeloid cell	ADAP2	0.876294	0.337	0.019	0	0
Myeloid cell	ARPC5	0.874835	0.761	0.41	0	0
Myeloid cell	SRGN	0.870361	0.947	0.653	0	0
Myeloid cell	FNIP2	0.864272	0.404	0.077	0	0
Myeloid cell	SLC31A2	0.859909	0.37	0.035	0	0
Myeloid cell	ITGB2	0.859002	0.675	0.24	0	0
Myeloid cell	CCL4	0.854064	0.656	0.362	0	0
Myeloid cell	ICAM1	0.851751	0.431	0.109	0	0
Myeloid cell	CCRL2	0.851338	0.306	0.028	0	0
Myeloid cell	NAGK	0.850783	0.436	0.104	0	0
Myeloid cell	MT2A	0.848795	0.799	0.544	0	0
Myeloid cell	NCF2	0.846644	0.318	0.008	0	0
Myeloid cell	RNF13	0.846231	0.498	0.158	0	0
Myeloid cell	BNIP3L	0.840143	0.523	0.165	0	0
Myeloid cell	RHOB	0.83974	0.566	0.286	0	0
Myeloid cell	SLC1A3	0.833167	0.303	0.009	0	0
Myeloid cell	CHMP1B	0.829671	0.548	0.252	0	0
Myeloid cell	HCLS1	0.823181	0.573	0.165	0	0
Myeloid cell	PLSCR1	0.823058	0.459	0.122	0	0
Myeloid cell	ARPC3	0.822733	0.871	0.593	0	0
Myeloid cell	FCGR1A	0.820524	0.263	0.005	0	0
Myeloid cell	SAMHD1	0.819238	0.471	0.116	0	0
Myeloid cell	AKR1B1	0.813797	0.45	0.117	0	0
Myeloid cell	TMSB4X	0.804701	0.999	0.95	0	0
Myeloid cell	BLVRA	0.796565	0.404	0.091	0	0
Myeloid cell	TMSB10	0.795349	0.996	0.937	0	0
Myeloid cell	NR4A3	0.794354	0.328	0.069	0	0
Myeloid cell	ABCA1	0.789801	0.312	0.056	0	0
Myeloid cell	LYN	0.789407	0.357	0.051	0	0
Myeloid cell	LAIR1	0.789361	0.341	0.026	0	0
Myeloid cell	AP2S1	0.788798	0.721	0.366	0	0
Myeloid cell	PFKFB3	0.787362	0.416	0.103	0	0
Myeloid cell	MCOLN1	0.786653	0.323	0.054	0	0
Myeloid cell	VIM	0.786539	0.867	0.477	0	0
Myeloid cell	MPP1	0.783588	0.341	0.04	0	0
Myeloid cell	TBXAS1	0.780991	0.346	0.028	0	0
Myeloid cell	THEMIS2	0.775412	0.407	0.05	0	0
Myeloid cell	PTPRE	0.774662	0.42	0.093	0	0
Myeloid cell	SH3BGRL	0.773518	0.673	0.265	0	0
Myeloid cell	STX11	0.769646	0.397	0.079	0	0
Myeloid cell	LILRB2	0.765642	0.268	0.005	0	0
Myeloid cell	2022-03-01	0.762696	0.312	0.011	0	0
Myeloid cell	ARRB2	0.760396	0.473	0.119	0	0
Myeloid cell	SMS	0.759867	0.516	0.193	0	0
Myeloid cell	RHOA	0.759706	0.809	0.511	0	0
Myeloid cell	ITGAX	0.759336	0.282	0.011	0	0
Myeloid cell	NCOA4	0.751635	0.471	0.176	0	0
Myeloid cell	GADD45B	0.749685	0.694	0.372	0	0
Myeloid cell	TUBA1B	0.749511	0.762	0.495	0	0
Myeloid cell	C10orf54	0.74755	0.5	0.143	0	0
Myeloid cell	BRI3	0.747546	0.464	0.206	0	0
Myeloid cell	FUCA1	0.746335	0.313	0.085	0	0
Myeloid cell	CMTM6	0.745825	0.625	0.266	0	0
Myeloid cell	KYNU	0.744345	0.299	0.041	0	0
Myeloid cell	ATP1B3	0.744161	0.625	0.295	0	0
Myeloid cell	IRF8	0.739201	0.36	0.056	0	0
Myeloid cell	GCA	0.738138	0.364	0.075	0	0
Myeloid cell	SNX3	0.733436	0.684	0.409	0	0
Myeloid cell	LCP2	0.730456	0.412	0.08	0	0
Myeloid cell	RAB32	0.729426	0.35	0.096	0	0
Myeloid cell	RASGEF1B	0.728644	0.371	0.102	0	0
Myeloid cell	MXD1	0.72798	0.315	0.072	0	0
Myeloid cell	FAM49A	0.725651	0.332	0.04	0	0
Myeloid cell	LAP3	0.725024	0.494	0.197	0	0
Myeloid cell	TSPAN4	0.71781	0.391	0.127	0	0
Myeloid cell	YWHAH	0.713869	0.466	0.211	0	0
Myeloid cell	EMP3	0.712142	0.646	0.311	0	0
Myeloid cell	TIMP2	0.704721	0.376	0.072	0	0
Myeloid cell	IFNGR1	0.704038	0.57	0.216	0	0
Myeloid cell	PRNP	0.7032	0.439	0.134	0	0
Myeloid cell	CD300A	0.702916	0.35	0.038	0	0
Myeloid cell	OAZ1	0.701691	0.95	0.786	0	0
Myeloid cell	LRRC25	0.692775	0.276	0.006	0	0
Myeloid cell	RILPL2	0.69245	0.465	0.151	0	0
Myeloid cell	HBEGF	0.691719	0.276	0.048	0	0
Myeloid cell	DPYSL2	0.691556	0.392	0.085	0	0
Myeloid cell	GNS	0.685935	0.355	0.095	0	0
Myeloid cell	RBM47	0.685077	0.338	0.075	0	0
Myeloid cell	RB1	0.682272	0.335	0.065	0	0
Myeloid cell	NFKBIZ	0.675037	0.429	0.186	0	0
Myeloid cell	STXBP2	0.671994	0.358	0.117	0	0
Myeloid cell	APLP2	0.668639	0.55	0.257	0	0
Myeloid cell	CEBPD	0.66544	0.554	0.26	0	0
Myeloid cell	EIF4A3	0.663421	0.434	0.217	0	0
Myeloid cell	RASSF4	0.660742	0.321	0.068	0	0
Myeloid cell	TLR2	0.659865	0.254	0.006	0	0
Myeloid cell	LITAF	0.659594	0.695	0.379	0	0
Myeloid cell	OGFRL1	0.658053	0.289	0.028	0	0
Myeloid cell	HSPA1B	0.655548	0.628	0.383	0	0
Myeloid cell	ACSL1	0.652236	0.366	0.125	0	0
Myeloid cell	SCIMP	0.644493	0.263	0.009	0	0
Myeloid cell	SMPDL3A	0.643157	0.254	0.069	0	0
Myeloid cell	NFKB1	0.640349	0.355	0.112	0	0
Myeloid cell	EPB41L2	0.640246	0.297	0.059	0	0
Myeloid cell	ATP6V0B	0.637183	0.71	0.391	0	0
Myeloid cell	CCDC88A	0.635918	0.334	0.063	0	0
Myeloid cell	ATP6AP2	0.634577	0.571	0.278	0	0
Myeloid cell	CALM3	0.632768	0.592	0.339	0	0
Myeloid cell	QKI	0.629462	0.391	0.109	0	0
Myeloid cell	ADM	0.625649	0.273	0.095	0	0
Myeloid cell	SCARB2	0.620413	0.371	0.133	0	0
Myeloid cell	STX7	0.617389	0.364	0.087	0	0
Myeloid cell	AREG	0.615914	0.322	0.187	0	0
Myeloid cell	PPIF	0.615829	0.288	0.1	0	0
Myeloid cell	CD72	0.611404	0.276	0.02	0	0
Myeloid cell	EVI2B	0.609786	0.525	0.166	0	0
Myeloid cell	CNPY3	0.606062	0.474	0.174	0	0
Myeloid cell	GNA13	0.605712	0.371	0.095	0	0
Myeloid cell	AVPI1	0.600938	0.295	0.082	0	0
Myeloid cell	RAB7A	0.596343	0.636	0.343	0	0
Myeloid cell	CD84	0.596011	0.358	0.062	0	0
Myeloid cell	SYNGR2	0.591841	0.462	0.196	0	0
Myeloid cell	RHOG	0.590958	0.552	0.213	0	0
Myeloid cell	EGR1	0.589929	0.425	0.23	0	0
Myeloid cell	UBE2D1	0.589125	0.363	0.114	0	0
Myeloid cell	GNAI2	0.587646	0.536	0.221	0	0
Myeloid cell	BID	0.587208	0.405	0.174	0	0
Myeloid cell	SNX2	0.585913	0.438	0.173	0	0
Myeloid cell	GM2A	0.585427	0.254	0.044	0	0
Myeloid cell	ACTR2	0.584192	0.583	0.268	0	0
Myeloid cell	C4orf48	0.584181	0.378	0.128	0	0
Myeloid cell	RNF149	0.582731	0.449	0.163	0	0
Myeloid cell	LCP1	0.581642	0.604	0.225	0	0
Myeloid cell	NUP214	0.58132	0.271	0.049	0	0
Myeloid cell	ETS2	0.579904	0.384	0.142	0	0
Myeloid cell	PKM	0.579744	0.606	0.298	0	0
Myeloid cell	UCP2	0.579017	0.582	0.204	0	0
Myeloid cell	GBP1	0.575223	0.295	0.122	0	0
Myeloid cell	TSPO	0.568726	0.622	0.374	0	0
Myeloid cell	PAK1	0.568306	0.276	0.052	0	0
Myeloid cell	MOB1A	0.563614	0.538	0.215	0	0
Myeloid cell	ATP6AP1	0.563138	0.414	0.154	0	0
Myeloid cell	ATF3	0.5631	0.476	0.215	0	0
Myeloid cell	RENBP	0.562585	0.265	0.037	0	0
Myeloid cell	NCF4	0.560334	0.281	0.036	0	0
Myeloid cell	SCPEP1	0.559848	0.351	0.104	0	0
Myeloid cell	GNB4	0.559833	0.272	0.028	0	0
Myeloid cell	SNX6	0.554234	0.493	0.218	0	0
Myeloid cell	EFHD2	0.55385	0.393	0.133	0	0
Myeloid cell	VEGFA	0.552352	0.252	0.097	0	0
Myeloid cell	STAT1	0.551837	0.458	0.21	0	0
Myeloid cell	SKAP2	0.550382	0.406	0.121	0	0
Myeloid cell	CAP1	0.5501	0.663	0.364	0	0
Myeloid cell	ELL2	0.549639	0.353	0.151	0	0
Myeloid cell	FGR	0.549144	0.25	0.032	0	0
Myeloid cell	GRB2	0.5489	0.435	0.176	0	0
Myeloid cell	RAP2B	0.548599	0.333	0.081	0	0
Myeloid cell	CASP1	0.548557	0.423	0.122	0	0
Myeloid cell	PLEKHO1	0.547984	0.29	0.064	0	0
Myeloid cell	RTN4	0.547101	0.632	0.339	0	0
Myeloid cell	M6PR	0.546001	0.474	0.179	0	0
Myeloid cell	HEXA	0.545787	0.427	0.183	0	0
Myeloid cell	TFRC	0.545158	0.259	0.093	0	0
Myeloid cell	SFT2D1	0.54364	0.525	0.197	0	0
Myeloid cell	RNH1	0.543303	0.549	0.279	0	0
Myeloid cell	SH2B3	0.543236	0.284	0.043	0	0
Myeloid cell	SERPINB9	0.534713	0.37	0.138	0	0
Myeloid cell	LGALS3BP	0.534314	0.365	0.127	0	0
Myeloid cell	POMP	0.527926	0.826	0.559	0	0
Myeloid cell	CREBL2	0.527714	0.301	0.069	0	0
Myeloid cell	ANXA2	0.525584	0.703	0.449	0	0
Myeloid cell	GRINA	0.522947	0.462	0.215	0	0
Myeloid cell	HAVCR2	0.522339	0.333	0.047	0	0
Myeloid cell	MAF	0.521451	0.398	0.145	0	0
Myeloid cell	MAP3K8	0.51938	0.39	0.112	0	0
Myeloid cell	HSPA1A	0.51901	0.766	0.542	0	0
Myeloid cell	ATG3	0.518689	0.405	0.162	0	0
Myeloid cell	SERPINB1	0.518213	0.509	0.258	0	0
Myeloid cell	ATP6V0E1	0.517982	0.784	0.543	0	0
Myeloid cell	SH3BP5	0.515143	0.339	0.089	0	0
Myeloid cell	UNC93B1	0.513992	0.26	0.044	0	0
Myeloid cell	ARHGAP18	0.511348	0.329	0.08	0	0
Myeloid cell	GPR137B	0.50873	0.259	0.043	0	0
Myeloid cell	PCBP1	0.506987	0.675	0.403	0	0
Myeloid cell	ATP6V0D1	0.506012	0.462	0.195	0	0
Myeloid cell	NR4A2	0.505041	0.596	0.301	0	0
Myeloid cell	HEXB	0.502826	0.407	0.195	0	0
Myeloid cell	HSPH1	0.502306	0.552	0.334	0	0
Myeloid cell	HERPUD1	0.501489	0.738	0.459	0	0
Myeloid cell	ATP2B1	0.500788	0.391	0.171	0	0
Myeloid cell	NR4A1	0.499982	0.486	0.184	0	0
Myeloid cell	SPINT2	0.499786	0.272	0.041	0	0
Myeloid cell	KLF2	0.497395	0.316	0.135	0	0
Myeloid cell	SLC16A3	0.496717	0.316	0.09	0	0
Myeloid cell	ZYX	0.49663	0.354	0.117	0	0
Myeloid cell	GAA	0.494643	0.291	0.078	0	0
Myeloid cell	SMCO4	0.491778	0.329	0.126	0	0
Myeloid cell	WSB1	0.490777	0.588	0.292	0	0
Myeloid cell	GLA	0.490178	0.27	0.077	0	0
Myeloid cell	NUDT16	0.48889	0.337	0.13	0	0
Myeloid cell	IQGAP1	0.487453	0.514	0.194	0	0
Myeloid cell	PLAC8	0.485584	0.254	0.144	0	0
Myeloid cell	NCF1	0.485576	0.281	0.072	0	0
Myeloid cell	PIK3AP1	0.485517	0.256	0.059	0	0
Myeloid cell	PTPN6	0.482822	0.343	0.087	0	0
Myeloid cell	TWISTNB	0.480957	0.283	0.154	0	0
Myeloid cell	EPSTI1	0.480344	0.415	0.14	0	0
Myeloid cell	ARPC2	0.47907	0.862	0.638	0	0
Myeloid cell	LAMTOR4	0.476925	0.718	0.432	0	0
Myeloid cell	NFE2L2	0.476069	0.554	0.282	0	0
Myeloid cell	P4HA1	0.475194	0.306	0.105	0	0
Myeloid cell	FOS	0.474383	0.83	0.615	0	0
Myeloid cell	PRCP	0.473022	0.405	0.132	0	0
Myeloid cell	KDM6B	0.472247	0.39	0.146	0	0
Myeloid cell	TKT	0.47166	0.516	0.269	0	0
Myeloid cell	FAM49B	0.471306	0.564	0.262	0	0
Myeloid cell	HIF1A	0.469765	0.397	0.151	0	0
Myeloid cell	LAMP2	0.469092	0.468	0.243	0	0
Myeloid cell	SDS	0.467923	0.267	0.124	0	0
Myeloid cell	RAB10	0.467631	0.439	0.203	0	0
Myeloid cell	IL13RA1	0.464417	0.272	0.092	0	0
Myeloid cell	RIPK2	0.464062	0.299	0.095	0	0
Myeloid cell	ZFAND2A	0.463779	0.348	0.226	0	0
Myeloid cell	LAMP1	0.463288	0.455	0.252	0	0
Myeloid cell	LACTB	0.460573	0.285	0.097	0	0
Myeloid cell	IFI6	0.45522	0.459	0.248	0	0
Myeloid cell	HSBP1	0.454808	0.584	0.312	0	0
Myeloid cell	WARS	0.452861	0.262	0.085	0	0
Myeloid cell	GDI2	0.452554	0.569	0.318	0	0
Myeloid cell	PGLS	0.451461	0.407	0.199	0	0
Myeloid cell	SNAP23	0.451365	0.37	0.135	0	0
Myeloid cell	ARL8B	0.449518	0.302	0.103	0	0
Myeloid cell	AOAH	0.4492	0.302	0.053	0	0
Myeloid cell	TMBIM4	0.446419	0.552	0.28	0	0
Myeloid cell	LSP1	0.445447	0.512	0.285	0	0
Myeloid cell	PLEKHB2	0.445306	0.391	0.134	0	0
Myeloid cell	SPG21	0.442466	0.394	0.19	0	0
Myeloid cell	NCKAP1L	0.441594	0.312	0.062	0	0
Myeloid cell	FYB	0.438027	0.592	0.241	0	0
Myeloid cell	NFKBID	0.437617	0.273	0.055	0	0
Myeloid cell	DDAH2	0.435721	0.416	0.193	0	0
Myeloid cell	ZEB2	0.432622	0.485	0.159	0	0
Myeloid cell	FEZ2	0.432479	0.331	0.115	0	0
Myeloid cell	UBE2E2	0.430694	0.262	0.075	0	0
Myeloid cell	GLRX	0.425152	0.484	0.243	0	0
Myeloid cell	WTAP	0.419851	0.432	0.23	0	0
Myeloid cell	LINC00998	0.418274	0.384	0.168	0	0
Myeloid cell	CARD16	0.416427	0.567	0.232	0	0
Myeloid cell	TALDO1	0.414018	0.536	0.307	0	0
Myeloid cell	CNDP2	0.411177	0.369	0.156	0	0
Myeloid cell	VPS35	0.40957	0.381	0.158	0	0
Myeloid cell	SLC25A6	0.408987	0.826	0.646	0	0
Myeloid cell	FERMT3	0.406586	0.345	0.092	0	0
Myeloid cell	CD81	0.402961	0.425	0.213	0	0
Myeloid cell	FKBP5	0.402687	0.46	0.247	0	0
Myeloid cell	PRDX1	0.400442	0.746	0.528	0	0
Myeloid cell	PFN1	0.400193	0.879	0.709	0	0
Myeloid cell	COMT	0.398409	0.448	0.213	0	0
Myeloid cell	FRMD4B	0.398157	0.334	0.103	0	0
Myeloid cell	RBPJ	0.390425	0.459	0.198	0	0
Myeloid cell	MTPN	0.389049	0.426	0.194	0	0
Myeloid cell	RGS19	0.388271	0.267	0.071	0	0
Myeloid cell	CRTAP	0.387838	0.299	0.123	0	0
Myeloid cell	SAMSN1	0.387205	0.564	0.267	0	0
Myeloid cell	PARVG	0.385903	0.297	0.064	0	0
Myeloid cell	GSTO1	0.384031	0.66	0.391	0	0
Myeloid cell	CKS2	0.38389	0.41	0.239	0	0
Myeloid cell	VMA21	0.383627	0.349	0.145	0	0
Myeloid cell	PFDN5	0.380502	0.939	0.795	0	0
Myeloid cell	VAMP5	0.378328	0.573	0.344	0	0
Myeloid cell	BEX4	0.37828	0.297	0.078	0	0
Myeloid cell	MAT2A	0.377002	0.364	0.167	0	0
Myeloid cell	VMP1	0.376186	0.553	0.31	0	0
Myeloid cell	AKR1A1	0.374494	0.492	0.263	0	0
Myeloid cell	C20orf27	0.373628	0.288	0.12	0	0
Myeloid cell	IRS2	0.373263	0.253	0.108	0	0
Myeloid cell	CLN8	0.372583	0.276	0.068	0	0
Myeloid cell	CTSA	0.372472	0.481	0.269	0	0
Myeloid cell	SOAT1	0.371305	0.255	0.072	0	0
Myeloid cell	GSN	0.370532	0.492	0.14	0	0
Myeloid cell	OSTF1	0.36918	0.495	0.222	0	0
Myeloid cell	UBE2R2	0.369105	0.285	0.111	0	0
Myeloid cell	GNAQ	0.367888	0.296	0.1	0	0
Myeloid cell	ALDOA	0.36766	0.772	0.566	0	0
Myeloid cell	ATP6V1C1	0.367601	0.285	0.124	0	0
Myeloid cell	CD9	0.364392	0.387	0.177	0	0
Myeloid cell	SERPINB6	0.363693	0.424	0.197	0	0
Myeloid cell	NOP10	0.363522	0.688	0.465	0	0
Myeloid cell	ATP1B1	0.363254	0.379	0.196	0	0
Myeloid cell	TMEM123	0.362608	0.522	0.288	0	0
Myeloid cell	ZFP36L1	0.362033	0.618	0.403	0	0
Myeloid cell	CD44	0.361489	0.604	0.301	0	0
Myeloid cell	DPP7	0.358086	0.464	0.224	0	0
Myeloid cell	ARPC4	0.356746	0.519	0.271	0	0
Myeloid cell	ATP6V1A	0.356598	0.262	0.092	0	0
Myeloid cell	CAPZB	0.355684	0.675	0.438	0	0
Myeloid cell	SNX5	0.354816	0.378	0.165	0	0
Myeloid cell	SEC11A	0.354577	0.599	0.359	0	0
Myeloid cell	GPX4	0.350199	0.818	0.549	0	0
Myeloid cell	NABP1	0.34985	0.34	0.11	0	0
Myeloid cell	CD164	0.34888	0.605	0.357	0	0
Myeloid cell	PTEN	0.348442	0.286	0.121	0	0
Myeloid cell	CLTA	0.348103	0.568	0.339	0	0
Myeloid cell	ARL4C	0.347878	0.484	0.193	0	0
Myeloid cell	NBEAL1	0.341778	0.592	0.388	0	0
Myeloid cell	PICALM	0.341054	0.314	0.112	0	0
Myeloid cell	CAPZA2	0.340806	0.593	0.33	0	0
Myeloid cell	IL10RB	0.339296	0.276	0.101	0	0
Myeloid cell	CHMP4B	0.33799	0.353	0.174	0	0
Myeloid cell	SQRDL	0.337822	0.317	0.132	0	0
Myeloid cell	GLIPR1	0.336685	0.517	0.192	0	0
Myeloid cell	PSME2	0.334497	0.689	0.512	0	0
Myeloid cell	CALM2	0.33393	0.894	0.725	0	0
Myeloid cell	MPHOSPH6	0.333739	0.254	0.102	0	0
Myeloid cell	TPM3	0.333206	0.71	0.461	0	0
Myeloid cell	PRR13	0.328612	0.631	0.389	0	0
Myeloid cell	APOE	0.328169	0.732	0.429	0	0
Myeloid cell	PDXK	0.327091	0.255	0.109	0	0
Myeloid cell	NAP1L1	0.325438	0.72	0.517	0	0
Myeloid cell	VAPA	0.325244	0.615	0.398	0	0
Myeloid cell	SERF2	0.323959	0.971	0.882	0	0
Myeloid cell	LAMTOR1	0.320791	0.518	0.304	0	0
Myeloid cell	MAP2K1	0.320542	0.258	0.103	0	0
Myeloid cell	AKIRIN2	0.31986	0.323	0.137	0	0
Myeloid cell	DNAJB1	0.318643	0.726	0.568	0	0
Myeloid cell	CPEB4	0.318017	0.254	0.112	0	0
Myeloid cell	CAPNS1	0.317944	0.368	0.188	0	0
Myeloid cell	CMTM7	0.317527	0.279	0.088	0	0
Myeloid cell	MAFF	0.314641	0.254	0.105	0	0
Myeloid cell	PPP1R15A	0.314533	0.633	0.391	0	0
Myeloid cell	CISD2	0.313452	0.435	0.248	0	0
Myeloid cell	STX4	0.312234	0.296	0.127	0	0
Myeloid cell	CD36	0.31206	0.257	0.101	0	0
Myeloid cell	FOSB	0.311266	0.652	0.39	0	0
Myeloid cell	DBNL	0.310919	0.354	0.157	0	0
Myeloid cell	ACTR3	0.3101	0.582	0.329	0	0
Myeloid cell	VPS29	0.309468	0.543	0.316	0	0
Myeloid cell	CDC42	0.309417	0.767	0.531	0	0
Myeloid cell	IL10RA	0.308903	0.34	0.101	0	0
Myeloid cell	PQLC3	0.308694	0.27	0.088	0	0
Myeloid cell	VOPP1	0.308176	0.302	0.125	0	0
Myeloid cell	BLOC1S1	0.30761	0.639	0.401	0	0
Myeloid cell	RAB5C	0.305116	0.542	0.322	0	0
Myeloid cell	KIAA1033	0.304799	0.26	0.093	0	0
Myeloid cell	PEA15	0.304534	0.265	0.105	0	0
Myeloid cell	GNB2	0.297214	0.42	0.232	0	0
Myeloid cell	SCAMP2	0.295396	0.333	0.156	0	0
Myeloid cell	UPP1	0.294725	0.362	0.167	0	0
Myeloid cell	CLIC1	0.293436	0.795	0.585	0	0
Myeloid cell	ATP6V1G1	0.29272	0.734	0.521	0	0
Myeloid cell	TGIF1	0.290503	0.358	0.168	0	0
Myeloid cell	RAP1A	0.289596	0.571	0.315	0	0
Myeloid cell	YBX3	0.289499	0.405	0.158	0	0
Myeloid cell	FOSL2	0.286804	0.405	0.192	0	0
Myeloid cell	TPT1	0.285317	0.97	0.892	0	0
Myeloid cell	STX12	0.283927	0.272	0.097	0	0
Myeloid cell	TMEM219	0.282679	0.517	0.303	0	0
Myeloid cell	MTHFD2	0.281868	0.323	0.113	0	0
Myeloid cell	ABRACL	0.278874	0.511	0.26	0	0
Myeloid cell	UBE2L6	0.278565	0.434	0.229	0	0
Myeloid cell	CLTC	0.278448	0.323	0.182	0	0
Myeloid cell	MCL1	0.278119	0.744	0.488	0	0
Myeloid cell	ATP2A2	0.278085	0.264	0.134	0	0
Myeloid cell	NENF	0.277308	0.397	0.244	0	0
Myeloid cell	ADIPOR1	0.277105	0.34	0.183	0	0
Myeloid cell	CITED2	0.276942	0.316	0.184	0	0
Myeloid cell	FAM96A	0.276242	0.44	0.244	0	0
Myeloid cell	ADPGK	0.275227	0.261	0.087	0	0
Myeloid cell	H3F3A	0.275167	0.934	0.804	0	0
Myeloid cell	TNFRSF1B	0.274994	0.404	0.159	0	0
Myeloid cell	GNG5	0.273163	0.673	0.422	0	0
Myeloid cell	CTNNB1	0.272608	0.423	0.231	0	0
Myeloid cell	FOXO3	0.272205	0.262	0.121	0	0
Myeloid cell	CELF2	0.272069	0.475	0.186	0	0
Myeloid cell	SUMO3	0.272061	0.423	0.242	0	0
Myeloid cell	EEF1G	0.27188	0.282	0.149	0	0
Myeloid cell	SMAP2	0.271258	0.437	0.22	0	0
Myeloid cell	TNFRSF1A	0.267634	0.281	0.131	0	0
Myeloid cell	ARL5A	0.265848	0.345	0.187	0	0
Myeloid cell	CD53	0.265187	0.624	0.292	0	0
Myeloid cell	GMFG	0.265142	0.728	0.386	0	0
Myeloid cell	RTN3	0.264752	0.363	0.195	0	0
Myeloid cell	WAS	0.264474	0.326	0.108	0	0
Myeloid cell	ATP5E	0.262624	0.97	0.874	0	0
Myeloid cell	VAMP3	0.261906	0.261	0.113	0	0
Myeloid cell	TWF2	0.261566	0.319	0.147	0	0
Myeloid cell	TAOK3	0.259339	0.387	0.194	0	0
Myeloid cell	UBE2E1	0.258374	0.298	0.136	0	0
Myeloid cell	PIM3	0.256555	0.295	0.159	0	0
Myeloid cell	CAPZA1	0.256027	0.559	0.316	0	0
Myeloid cell	HSPA6	0.255686	0.356	0.186	0	0
Myeloid cell	TUBA1C	0.254574	0.301	0.161	0	0
Myeloid cell	PSMB10	0.254552	0.344	0.154	0	0
Myeloid cell	WASF2	0.253801	0.408	0.212	0	0
Myeloid cell	BTF3L4	0.252398	0.377	0.199	0	0
Myeloid cell	BLOC1S2	0.251735	0.339	0.162	0	0
Myeloid cell	ISG15	0.35211	0.573	0.424	3.49548e-306	6.12374e-302
Myeloid cell	S100A6	0.39716	0.713	0.571	8.76844e-206	1.53614e-201
Myeloid cell	HSPB1	0.307503	0.722	0.545	9.5409e-196	1.67147e-191
Endothelial cell	TM4SF1	3.73441	0.785	0.136	0	0
Endothelial cell	STC1	3.70933	0.428	0.019	0	0
Endothelial cell	FCN3	3.70766	0.325	0.05	0	0
Endothelial cell	GNG11	3.56707	0.801	0.075	0	0
Endothelial cell	DNASE1L3	3.52833	0.511	0.06	0	0
Endothelial cell	RBP7	3.35925	0.487	0.055	0	0
Endothelial cell	PLVAP	3.31543	0.532	0.03	0	0
Endothelial cell	SPRY1	3.27921	0.613	0.066	0	0
Endothelial cell	SPARCL1	3.26775	0.623	0.062	0	0
Endothelial cell	RAMP2	3.1413	0.626	0.033	0	0
Endothelial cell	SPARC	3.04998	0.663	0.09	0	0
Endothelial cell	MGP	3.0395	0.532	0.058	0	0
Endothelial cell	HES1	3.01419	0.645	0.21	0	0
Endothelial cell	SLC9A3R2	2.98506	0.548	0.1	0	0
Endothelial cell	IGFBP7	2.92143	0.674	0.148	0	0
Endothelial cell	EMP1	2.90464	0.53	0.038	0	0
Endothelial cell	FABP4	2.85193	0.257	0.05	0	0
Endothelial cell	CLDN5	2.79571	0.436	0.021	0	0
Endothelial cell	TIMP3	2.7925	0.58	0.097	0	0
Endothelial cell	AKAP12	2.78898	0.354	0.047	0	0
Endothelial cell	IFI27	2.78834	0.912	0.259	0	0
Endothelial cell	VWF	2.78405	0.424	0.018	0	0
Endothelial cell	HSPG2	2.69852	0.559	0.031	0	0
Endothelial cell	TCF4	2.65779	0.626	0.086	0	0
Endothelial cell	SDPR	2.59925	0.483	0.03	0	0
Endothelial cell	CRIP2	2.59434	0.604	0.088	0	0
Endothelial cell	CD9	2.55104	0.619	0.165	0	0
Endothelial cell	ENG	2.55099	0.542	0.054	0	0
Endothelial cell	EPAS1	2.54217	0.597	0.094	0	0
Endothelial cell	RAMP3	2.54103	0.469	0.016	0	0
Endothelial cell	A2M	2.54053	0.673	0.203	0	0
Endothelial cell	CAV1	2.52108	0.57	0.082	0	0
Endothelial cell	EGFL7	2.49226	0.558	0.082	0	0
Endothelial cell	CALCRL	2.48921	0.507	0.018	0	0
Endothelial cell	ID3	2.47549	0.599	0.119	0	0
Endothelial cell	GSN	2.43463	0.556	0.152	0	0
Endothelial cell	INSR	2.4224	0.467	0.109	0	0
Endothelial cell	TSC22D1	2.40224	0.583	0.175	0	0
Endothelial cell	FLT1	2.39809	0.479	0.021	0	0
Endothelial cell	HYAL2	2.39399	0.519	0.071	0	0
Endothelial cell	CD59	2.3396	0.71	0.304	0	0
Endothelial cell	AQP1	2.33424	0.41	0.017	0	0
Endothelial cell	EMCN	2.3314	0.481	0.011	0	0
Endothelial cell	APP	2.32224	0.583	0.126	0	0
Endothelial cell	IGFBP3	2.31977	0.268	0.06	0	0
Endothelial cell	CLEC14A	2.25631	0.438	0.013	0	0
Endothelial cell	TGFBR2	2.17709	0.519	0.11	0	0
Endothelial cell	SOCS3	2.16537	0.473	0.166	0	0
Endothelial cell	LDB2	2.15651	0.474	0.02	0	0
Endothelial cell	ID1	2.13932	0.398	0.063	0	0
Endothelial cell	EDNRB	2.09375	0.342	0.029	0	0
Endothelial cell	COL4A1	2.07628	0.403	0.036	0	0
Endothelial cell	C10orf10	2.04897	0.331	0.142	0	0
Endothelial cell	PALMD	2.0473	0.398	0.056	0	0
Endothelial cell	MEF2C	2.04595	0.538	0.119	0	0
Endothelial cell	ESAM	2.03976	0.455	0.026	0	0
Endothelial cell	NOTCH4	2.03807	0.428	0.017	0	0
Endothelial cell	APOLD1	2.02951	0.408	0.058	0	0
Endothelial cell	IFITM3	2.02827	0.924	0.52	0	0
Endothelial cell	ADIRF	2.02357	0.395	0.102	0	0
Endothelial cell	ARHGAP29	2.01124	0.444	0.059	0	0
Endothelial cell	FKBP1A	1.99219	0.704	0.428	0	0
Endothelial cell	ADAMTS1	1.96559	0.293	0.03	0	0
Endothelial cell	CCL14	1.95998	0.287	0.011	0	0
Endothelial cell	ANGPT2	1.95386	0.265	0.027	0	0
Endothelial cell	EFNB2	1.9309	0.374	0.011	0	0
Endothelial cell	GJA1	1.88301	0.284	0.008	0	0
Endothelial cell	C8orf4	1.8648	0.364	0.058	0	0
Endothelial cell	PTPRB	1.86193	0.386	0.009	0	0
Endothelial cell	IGFBP4	1.85097	0.492	0.163	0	0
Endothelial cell	CD34	1.83827	0.382	0.012	0	0
Endothelial cell	TACC1	1.82416	0.503	0.187	0	0
Endothelial cell	PTRF	1.79808	0.426	0.045	0	0
Endothelial cell	BCAM	1.78783	0.414	0.085	0	0
Endothelial cell	SEC14L1	1.7792	0.491	0.135	0	0
Endothelial cell	CD93	1.77637	0.4	0.048	0	0
Endothelial cell	RDX	1.77139	0.495	0.222	0	0
Endothelial cell	WBP5	1.761	0.476	0.135	0	0
Endothelial cell	YBX3	1.76096	0.488	0.162	0	0
Endothelial cell	MTUS1	1.74902	0.372	0.062	0	0
Endothelial cell	FAM107A	1.74445	0.28	0.006	0	0
Endothelial cell	PODXL	1.74371	0.348	0.012	0	0
Endothelial cell	RNASE1	1.736	0.6	0.126	0	0
Endothelial cell	KDR	1.73341	0.324	0.008	0	0
Endothelial cell	TM4SF18	1.72837	0.341	0.008	0	0
Endothelial cell	CDH5	1.71505	0.381	0.014	0	0
Endothelial cell	CNN3	1.71402	0.48	0.165	0	0
Endothelial cell	TGM2	1.71361	0.372	0.064	0	0
Endothelial cell	NFIB	1.70565	0.409	0.078	0	0
Endothelial cell	COL4A2	1.69941	0.354	0.041	0	0
Endothelial cell	STOM	1.67653	0.57	0.277	0	0
Endothelial cell	NPDC1	1.65857	0.388	0.029	0	0
Endothelial cell	SPTBN1	1.65831	0.452	0.149	0	0
Endothelial cell	TMEM88	1.65191	0.317	0.022	0	0
Endothelial cell	KLF4	1.6451	0.399	0.14	0	0
Endothelial cell	IL6ST	1.64316	0.464	0.181	0	0
Endothelial cell	CDKN1A	1.63556	0.487	0.269	0	0
Endothelial cell	MMRN2	1.62983	0.343	0.008	0	0
Endothelial cell	VAMP5	1.6267	0.616	0.352	0	0
Endothelial cell	TSPAN7	1.61	0.325	0.021	0	0
Endothelial cell	SAT1	1.5957	0.779	0.708	0	0
Endothelial cell	IL33	1.59465	0.275	0.012	0	0
Endothelial cell	PDLIM1	1.58618	0.459	0.187	0	0
Endothelial cell	FAM167B	1.58436	0.291	0.012	0	0
Endothelial cell	PLK2	1.58327	0.319	0.057	0	0
Endothelial cell	ARGLU1	1.56855	0.554	0.31	0	0
Endothelial cell	S100A16	1.56561	0.487	0.157	0	0
Endothelial cell	EGR1	1.56392	0.459	0.237	0	0
Endothelial cell	FOS	1.54439	0.752	0.634	0	0
Endothelial cell	SOCS2	1.53807	0.312	0.04	0	0
Endothelial cell	CD36	1.52209	0.29	0.106	0	0
Endothelial cell	S1PR1	1.51743	0.337	0.026	0	0
Endothelial cell	ICAM2	1.51237	0.44	0.136	0	0
Endothelial cell	SEPW1	1.50669	0.553	0.296	0	0
Endothelial cell	IFI6	1.50594	0.489	0.256	0	0
Endothelial cell	BST2	1.49133	0.622	0.408	0	0
Endothelial cell	VIM	1.48596	0.724	0.512	0	0
Endothelial cell	PRSS23	1.47693	0.303	0.049	0	0
Endothelial cell	THBD	1.46498	0.292	0.04	0	0
Endothelial cell	PRCP	1.46429	0.356	0.151	0	0
Endothelial cell	WWTR1	1.45835	0.31	0.028	0	0
Endothelial cell	TIE1	1.45802	0.311	0.009	0	0
Endothelial cell	NRP1	1.45387	0.335	0.076	0	0
Endothelial cell	FILIP1	1.4534	0.291	0.02	0	0
Endothelial cell	GIMAP7	1.44364	0.474	0.182	0	0
Endothelial cell	FAM198B	1.43826	0.305	0.032	0	0
Endothelial cell	MYCT1	1.43775	0.326	0.006	0	0
Endothelial cell	ADM	1.43349	0.272	0.104	0	0
Endothelial cell	CRIM1	1.42422	0.299	0.04	0	0
Endothelial cell	LIMCH1	1.41389	0.307	0.019	0	0
Endothelial cell	PCDH17	1.41089	0.259	0.014	0	0
Endothelial cell	LPAR6	1.40861	0.353	0.091	0	0
Endothelial cell	DUSP6	1.40789	0.363	0.103	0	0
Endothelial cell	S100A13	1.40255	0.423	0.141	0	0
Endothelial cell	MGST2	1.39487	0.504	0.259	0	0
Endothelial cell	FOSB	1.38523	0.595	0.41	0	0
Endothelial cell	SRP14	1.35698	0.829	0.785	0	0
Endothelial cell	RHOC	1.3561	0.572	0.357	0	0
Endothelial cell	KLF2	1.35498	0.39	0.138	0	0
Endothelial cell	NOSTRIN	1.35395	0.259	0.012	0	0
Endothelial cell	MAST4	1.33993	0.28	0.05	0	0
Endothelial cell	PPFIBP1	1.32978	0.275	0.038	0	0
Endothelial cell	ITGB1	1.32627	0.592	0.39	0	0
Endothelial cell	RHOB	1.32623	0.522	0.305	0	0
Endothelial cell	IFI44L	1.30395	0.287	0.073	0	0
Endothelial cell	ELK3	1.29855	0.317	0.045	0	0
Endothelial cell	JAM2	1.29178	0.259	0.006	0	0
Endothelial cell	NEAT1	1.26949	0.924	0.738	0	0
Endothelial cell	CTNNB1	1.26719	0.424	0.241	0	0
Endothelial cell	TMEM204	1.26014	0.279	0.026	0	0
Endothelial cell	NGFRAP1	1.258	0.475	0.206	0	0
Endothelial cell	SEC62	1.25392	0.684	0.537	0	0
Endothelial cell	SNCG	1.24984	0.288	0.037	0	0
Endothelial cell	CD151	1.24586	0.439	0.213	0	0
Endothelial cell	CD81	1.2443	0.445	0.222	0	0
Endothelial cell	TIMP2	1.24295	0.329	0.092	0	0
Endothelial cell	ITGA6	1.23465	0.259	0.05	0	0
Endothelial cell	LIMA1	1.22672	0.286	0.077	0	0
Endothelial cell	CYYR1	1.22636	0.291	0.007	0	0
Endothelial cell	IFITM2	1.22092	0.761	0.581	0	0
Endothelial cell	ANXA2	1.21856	0.645	0.468	0	0
Endothelial cell	LEPROT	1.21628	0.403	0.203	0	0
Endothelial cell	TIMP1	1.20567	0.59	0.325	0	0
Endothelial cell	ADAM15	1.20394	0.278	0.065	0	0
Endothelial cell	DLC1	1.19848	0.252	0.03	0	0
Endothelial cell	FXYD6	1.18123	0.275	0.041	0	0
Endothelial cell	MIDN	1.1799	0.375	0.183	0	0
Endothelial cell	UACA	1.17182	0.261	0.05	0	0
Endothelial cell	LMNA	1.16826	0.56	0.41	0	0
Endothelial cell	TINAGL1	1.15958	0.258	0.028	0	0
Endothelial cell	ETS2	1.14832	0.331	0.16	0	0
Endothelial cell	NR4A1	1.14612	0.376	0.21	0	0
Endothelial cell	SWAP70	1.14444	0.291	0.076	0	0
Endothelial cell	PLXND1	1.14438	0.276	0.055	0	0
Endothelial cell	JMJD1C	1.14429	0.398	0.223	0	0
Endothelial cell	KIAA0355	1.14407	0.288	0.068	0	0
Endothelial cell	EMP2	1.13885	0.313	0.122	0	0
Endothelial cell	HEG1	1.13844	0.258	0.033	0	0
Endothelial cell	HSPB1	1.13267	0.747	0.552	0	0
Endothelial cell	CLIC4	1.13231	0.304	0.092	0	0
Endothelial cell	SERPINB6	1.13181	0.388	0.212	0	0
Endothelial cell	NEDD9	1.12917	0.349	0.134	0	0
Endothelial cell	CD320	1.11273	0.276	0.118	0	0
Endothelial cell	ZFP36	1.10762	0.677	0.609	0	0
Endothelial cell	IVNS1ABP	1.10327	0.297	0.18	0	0
Endothelial cell	GNAS	1.09548	0.53	0.37	0	0
Endothelial cell	BMPR2	1.08941	0.258	0.049	0	0
Endothelial cell	FCGRT	1.08819	0.547	0.348	0	0
Endothelial cell	WARS	1.08699	0.272	0.093	0	0
Endothelial cell	COX7A1	1.08624	0.359	0.086	0	0
Endothelial cell	TFPI	1.08188	0.37	0.193	0	0
Endothelial cell	NCOA7	1.0762	0.282	0.132	0	0
Endothelial cell	PIK3C2A	1.06543	0.258	0.064	0	0
Endothelial cell	SLC2A3	1.0654	0.408	0.259	0	0
Endothelial cell	CCDC85B	1.05712	0.368	0.212	0	0
Endothelial cell	HLA-E	1.05672	0.862	0.752	0	0
Endothelial cell	NAA38	1.04985	0.453	0.306	0	0
Endothelial cell	CDC37	1.04507	0.486	0.32	0	0
Endothelial cell	TJP1	1.03651	0.262	0.066	0	0
Endothelial cell	TNFSF10	1.03627	0.344	0.198	0	0
Endothelial cell	NDRG1	1.03423	0.308	0.153	0	0
Endothelial cell	ARL2	1.03	0.348	0.14	0	0
Endothelial cell	GNAI2	1.02983	0.419	0.249	0	0
Endothelial cell	PTTG1IP	1.02075	0.333	0.184	0	0
Endothelial cell	YWHAE	1.01272	0.541	0.395	0	0
Endothelial cell	OAZ2	1.00937	0.348	0.221	0	0
Endothelial cell	MARCKSL1	1.00754	0.324	0.187	0	0
Endothelial cell	CAV2	1.00539	0.306	0.096	0	0
Endothelial cell	CYB5R3	0.999507	0.368	0.213	0	0
Endothelial cell	RAB13	0.99384	0.395	0.246	0	0
Endothelial cell	SERPINH1	0.99279	0.349	0.134	0	0
Endothelial cell	TCEAL4	0.987394	0.353	0.209	0	0
Endothelial cell	CCND1	0.980387	0.26	0.115	0	0
Endothelial cell	PHACTR2	0.969375	0.273	0.109	0	0
Endothelial cell	ICAM1	0.961429	0.252	0.143	0	0
Endothelial cell	DSTN	0.955793	0.575	0.412	0	0
Endothelial cell	DYNC1I2	0.953233	0.375	0.246	0	0
Endothelial cell	PKIG	0.952009	0.254	0.092	0	0
Endothelial cell	EFNA1	0.94823	0.33	0.162	0	0
Endothelial cell	GIMAP4	0.944988	0.393	0.18	0	0
Endothelial cell	SH3BP5	0.944027	0.265	0.109	0	0
Endothelial cell	UTRN	0.934414	0.313	0.138	0	0
Endothelial cell	TMSB10	0.92275	0.965	0.943	0	0
Endothelial cell	LUZP1	0.919891	0.292	0.11	0	0
Endothelial cell	SGK1	0.916856	0.325	0.176	0	0
Endothelial cell	EID1	0.912845	0.526	0.4	0	0
Endothelial cell	F2R	0.912368	0.268	0.067	0	0
Endothelial cell	KLF9	0.891566	0.267	0.119	0	0
Endothelial cell	DPYSL2	0.890878	0.294	0.111	0	0
Endothelial cell	GNAQ	0.882416	0.269	0.113	0	0
Endothelial cell	SERTAD1	0.881001	0.357	0.211	0	0
Endothelial cell	TPM4	0.880459	0.421	0.248	0	0
Endothelial cell	CSNK1A1	0.861607	0.416	0.301	0	0
Endothelial cell	CAPZA2	0.856361	0.47	0.356	0	0
Endothelial cell	PEA15	0.85066	0.277	0.112	0	0
Endothelial cell	TMOD3	0.846178	0.266	0.151	0	0
Endothelial cell	PVRL2	0.846123	0.266	0.124	0	0
Endothelial cell	NFIA	0.825707	0.272	0.133	0	0
Endothelial cell	CTNNA1	0.822936	0.276	0.147	0	0
Endothelial cell	PDK4	0.819799	0.318	0.172	0	0
Endothelial cell	MYH9	0.815264	0.38	0.256	0	0
Endothelial cell	DAB2	0.811724	0.294	0.123	0	0
Endothelial cell	CALD1	0.809927	0.463	0.251	0	0
Endothelial cell	TAX1BP3	0.809368	0.27	0.095	0	0
Endothelial cell	MAP4	0.808004	0.254	0.13	0	0
Endothelial cell	BHLHE40	0.800282	0.286	0.176	0	0
Endothelial cell	MARCKS	0.799773	0.32	0.191	0	0
Endothelial cell	RAB11A	0.794991	0.4	0.294	0	0
Endothelial cell	SELM	0.787777	0.378	0.221	0	0
Endothelial cell	BCAP29	0.779893	0.264	0.14	0	0
Endothelial cell	POMP	0.770405	0.632	0.592	0	0
Endothelial cell	FEZ2	0.767857	0.258	0.134	0	0
Endothelial cell	LAPTM4A	0.7516	0.553	0.449	0	0
Endothelial cell	PLSCR1	0.751378	0.288	0.156	0	0
Endothelial cell	QKI	0.748459	0.254	0.137	0	0
Endothelial cell	CDC42EP3	0.746108	0.259	0.097	0	0
Endothelial cell	NNMT	0.742334	0.289	0.15	0	0
Endothelial cell	MALAT1	0.732598	0.993	0.976	0	0
Endothelial cell	CHMP3	0.73181	0.305	0.187	0	0
Endothelial cell	ITM2B	0.731797	0.661	0.62	0	0
Endothelial cell	PRMT1	0.71303	0.335	0.22	0	0
Endothelial cell	SEPT2	0.702644	0.334	0.22	0	0
Endothelial cell	MYL12B	0.688828	0.669	0.67	0	0
Endothelial cell	COL18A1	0.687874	0.252	0.133	0	0
Endothelial cell	PPIC	0.683247	0.251	0.144	0	0
Endothelial cell	CALU	0.67099	0.27	0.161	0	0
Endothelial cell	RBMS1	0.64421	0.275	0.154	0	0
Endothelial cell	DDX5	0.626913	0.785	0.746	0	0
Endothelial cell	SYNE2	0.611074	0.301	0.177	0	0
Endothelial cell	HMGB1	0.575637	0.745	0.742	0	0
Endothelial cell	HLA-B	0.5059	0.935	0.912	0	0
Endothelial cell	MYL6	0.49201	0.82	0.862	0	0
Endothelial cell	ODF2L	0.488662	0.291	0.163	0	0
Endothelial cell	PTMA	0.374677	0.945	0.96	0	0
Endothelial cell	HSPA1A	0.545548	0.659	0.564	1.7464e-307	3.05952e-303
Endothelial cell	WSB1	0.811427	0.433	0.323	5.81385e-304	1.01853e-299
Endothelial cell	CCDC50	0.705706	0.252	0.153	3.36369e-301	5.89285e-297
Endothelial cell	CD63	0.362653	0.691	0.599	3.13448e-292	5.4913e-288
Endothelial cell	MGST3	0.77373	0.488	0.4	3.1959e-288	5.59891e-284
Endothelial cell	DUSP1	0.656655	0.614	0.55	1.39636e-284	2.44628e-280
Endothelial cell	MACF1	0.584387	0.261	0.155	2.2706e-283	3.97787e-279
Endothelial cell	LAP3	0.770758	0.331	0.228	2.4522e-283	4.29602e-279
Endothelial cell	APLP2	0.862121	0.384	0.289	8.66494e-280	1.51801e-275
Endothelial cell	ACTN4	0.710448	0.336	0.23	2.39723e-279	4.1997e-275
Endothelial cell	HSPA1B	0.482733	0.512	0.407	1.05113e-278	1.84147e-274
Endothelial cell	IFI16	0.582239	0.447	0.317	2.62157e-277	4.59272e-273
Endothelial cell	BAG3	0.550916	0.255	0.15	4.7408e-276	8.30541e-272
Endothelial cell	TCEAL8	0.632308	0.273	0.171	1.08516e-267	1.90109e-263
Endothelial cell	S100A6	0.878799	0.652	0.585	9.63987e-266	1.68881e-261
Endothelial cell	ETS1	0.516868	0.282	0.165	6.54206e-258	1.1461e-253
Endothelial cell	ATF3	0.921794	0.342	0.242	3.14465e-249	5.50911e-245
Endothelial cell	IFITM1	0.667117	0.304	0.193	3.35037e-249	5.86951e-245
Endothelial cell	TAGLN2	0.671316	0.581	0.547	1.70632e-247	2.98929e-243
Endothelial cell	REXO2	0.682475	0.29	0.196	1.52005e-240	2.66297e-236
Endothelial cell	S100A10	0.440552	0.648	0.616	2.37294e-239	4.15716e-235
Endothelial cell	MORF4L1	0.694783	0.608	0.574	1.83672e-228	3.21775e-224
Endothelial cell	PPP1R15A	0.633311	0.503	0.416	1.53816e-222	2.69471e-218
Endothelial cell	UPP1	0.614161	0.281	0.185	1.42295e-221	2.49287e-217
Endothelial cell	SYPL1	0.704573	0.342	0.254	2.48822e-218	4.35912e-214
Endothelial cell	ATP1A1	0.886083	0.351	0.268	1.93186e-215	3.38442e-211
Endothelial cell	RAC1	0.732638	0.467	0.418	8.25126e-215	1.44554e-210
Endothelial cell	RABAC1	0.585723	0.451	0.371	7.40585e-201	1.29743e-196
Endothelial cell	HIF1A	0.693081	0.264	0.177	1.47535e-199	2.58466e-195
Endothelial cell	CALM1	0.528153	0.68	0.702	1.03704e-192	1.81679e-188
Endothelial cell	FLOT1	0.612621	0.304	0.223	5.00203e-191	8.76306e-187
Endothelial cell	MSN	0.554252	0.375	0.278	4.33398e-190	7.5927e-186
Endothelial cell	AP2S1	0.657592	0.467	0.41	8.67432e-190	1.51965e-185
Endothelial cell	CCNL1	0.750979	0.469	0.406	1.55096e-189	2.71712e-185
Endothelial cell	MT2A	0.848834	0.615	0.576	1.49813e-188	2.62458e-184
Endothelial cell	SON	0.69852	0.593	0.548	2.66701e-187	4.67233e-183
Endothelial cell	DYNLL1	0.469246	0.634	0.614	2.69441e-185	4.72034e-181
Endothelial cell	CD99	0.571705	0.542	0.501	9.33205e-185	1.63488e-180
Endothelial cell	SNX3	0.648027	0.481	0.443	9.53805e-182	1.67097e-177
Endothelial cell	MRPL33	0.755358	0.435	0.374	3.26309e-181	5.7166e-177
Endothelial cell	YWHAH	0.641497	0.317	0.239	9.32671e-179	1.63395e-174
Endothelial cell	JUN	0.657841	0.56	0.519	1.77065e-176	3.102e-172
Endothelial cell	GNB1	0.602442	0.261	0.183	2.06193e-174	3.6123e-170
Endothelial cell	CHMP5	0.579224	0.363	0.286	1.07902e-173	1.89033e-169
Endothelial cell	GABARAPL2	0.627302	0.452	0.396	8.52037e-173	1.49268e-168
Endothelial cell	SH3GLB1	0.590699	0.314	0.233	9.344e-171	1.63698e-166
Endothelial cell	DDX17	0.620355	0.384	0.308	6.9478e-162	1.21719e-157
Endothelial cell	ISG15	0.763073	0.494	0.439	7.31673e-160	1.28182e-155
Endothelial cell	STAT3	0.614027	0.367	0.288	2.44864e-159	4.28977e-155
Endothelial cell	CAPNS1	0.606924	0.278	0.206	3.00445e-156	5.2635e-152
Endothelial cell	JUNB	0.500975	0.623	0.591	1.18501e-151	2.07601e-147
Endothelial cell	MYL12A	0.403283	0.693	0.738	8.76676e-151	1.53585e-146
Endothelial cell	GRN	0.385533	0.426	0.342	4.24371e-145	7.43455e-141
Endothelial cell	RHOA	0.507308	0.557	0.551	3.9867e-140	6.9843e-136
Endothelial cell	HSBP1	0.545609	0.405	0.344	7.75507e-136	1.35861e-131
Endothelial cell	NASP	0.550431	0.312	0.237	1.31584e-134	2.30521e-130
Endothelial cell	GADD45B	0.926212	0.46	0.412	2.99043e-131	5.23894e-127
Endothelial cell	ARID5B	0.526014	0.321	0.236	2.97711e-130	5.21559e-126
Endothelial cell	RRBP1	0.742312	0.307	0.244	2.44971e-125	4.29164e-121
Endothelial cell	CTSL	1.28875	0.31	0.248	4.09415e-125	7.17255e-121
Endothelial cell	NUCB1	0.573429	0.327	0.267	1.99197e-124	3.48973e-120
Endothelial cell	FOXP1	0.551789	0.293	0.223	1.00027e-121	1.75237e-117
Endothelial cell	ARRDC3	0.766742	0.258	0.195	8.17878e-115	1.43284e-110
Endothelial cell	SLC38A2	0.577824	0.315	0.256	3.94141e-111	6.90496e-107
Endothelial cell	CARHSP1	0.563944	0.329	0.27	4.79489e-109	8.40017e-105
Endothelial cell	SERINC3	0.465955	0.277	0.217	1.19895e-106	2.10044e-102
Endothelial cell	POLR2L	0.42997	0.639	0.659	1.12961e-104	1.97896e-100
Endothelial cell	ARL4A	0.45252	0.34	0.273	2.38334e-104	4.17537e-100
Endothelial cell	CXCL2	0.807925	0.263	0.204	9.02629e-104	1.58132e-99
Endothelial cell	DDX3X	0.529909	0.384	0.325	1.0566e-100	1.85106e-96
Endothelial cell	NKTR	0.556179	0.287	0.227	1.75878e-95	3.0812e-91
Endothelial cell	EIF4A1	0.553937	0.433	0.396	4.1116e-94	7.20311e-90
Endothelial cell	SERINC1	0.434071	0.273	0.214	6.20026e-93	1.08622e-88
Endothelial cell	FIS1	0.504167	0.435	0.398	1.87921e-90	3.29219e-86
Endothelial cell	MAP3K13	0.558516	0.262	0.211	2.03346e-89	3.56242e-85
Endothelial cell	AHNAK	0.559029	0.313	0.26	3.56924e-88	6.25295e-84
Endothelial cell	KTN1	0.561875	0.404	0.369	3.17213e-86	5.55726e-82
Endothelial cell	SHISA5	0.429098	0.25	0.198	6.00263e-83	1.0516e-78
Endothelial cell	TMEM50A	0.469222	0.445	0.411	7.2608e-82	1.27202e-77
Endothelial cell	DAD1	0.487808	0.49	0.472	1.62352e-81	2.84425e-77
Endothelial cell	HSP90B1	0.374657	0.546	0.516	2.2182e-79	3.88606e-75
Endothelial cell	TUBA1A	0.308672	0.327	0.258	1.85863e-76	3.25614e-72
Endothelial cell	TRA2B	0.52318	0.426	0.391	2.70152e-74	4.7328e-70
Endothelial cell	GUK1	0.435608	0.542	0.557	7.44775e-73	1.30477e-68
Endothelial cell	STMN1	0.455617	0.327	0.275	3.37287e-72	5.90892e-68
Endothelial cell	FDPS	0.309108	0.368	0.317	5.68521e-71	9.95991e-67
Endothelial cell	WASF2	0.391368	0.285	0.234	8.72279e-71	1.52814e-66
Endothelial cell	ANXA5	0.388562	0.406	0.356	1.5446e-70	2.70598e-66
Endothelial cell	PLA2G16	0.31709	0.262	0.21	1.7604e-68	3.08404e-64
[truncated: 1,575 more rows]

## Sheet: Supplementary Table 2
Supplementary Table 2. The differentially expressed genes of MRS1 and MRS2
cluster	gene	avg_log2FC	pct.1	pct.2	p_val	p_val_adj
MRS1	HP	2.05673	0.732	0.415	0	0
MRS1	CYP2E1	1.92797	0.496	0.207	0	0
MRS1	SERPINC1	1.83098	0.735	0.371	0	0
MRS1	FABP1	1.7096	0.848	0.605	0	0
MRS1	APCS	1.65181	0.629	0.354	0	0
MRS1	RBP4	1.64362	0.91	0.688	0	0
MRS1	APOC3	1.63288	0.922	0.644	0	0
MRS1	KNG1	1.59365	0.784	0.435	0	0
MRS1	DCXR	1.59356	0.836	0.67	0	0
MRS1	HULC	1.55343	0.703	0.403	0	0
MRS1	ADH1B	1.55305	0.636	0.301	0	0
MRS1	APOH	1.54092	0.899	0.737	0	0
MRS1	ALDOB	1.53481	0.783	0.434	0	0
MRS1	AGXT	1.52269	0.756	0.44	0	0
MRS1	SAA4	1.50529	0.594	0.241	0	0
MRS1	CFHR2	1.48667	0.528	0.275	0	0
MRS1	HPD	1.47673	0.592	0.257	0	0
MRS1	HPX	1.46705	0.701	0.401	0	0
MRS1	APOA2	1.45638	0.964	0.864	0	0
MRS1	APOC1	1.37261	0.979	0.907	0	0
MRS1	ANGPTL3	1.35417	0.617	0.357	0	0
MRS1	AZGP1	1.34128	0.688	0.399	0	0
MRS1	AFM	1.31828	0.34	0.105	0	0
MRS1	HSD17B6	1.31004	0.691	0.367	0	0
MRS1	TTR	1.2746	0.899	0.822	0	0
MRS1	BHMT	1.2639	0.488	0.246	0	0
MRS1	A1BG	1.25129	0.646	0.344	0	0
MRS1	SDS	1.24825	0.446	0.154	0	0
MRS1	FGA	1.23586	0.766	0.574	0	0
MRS1	AHSG	1.21888	0.765	0.417	0	0
MRS1	APOM	1.19097	0.667	0.418	0	0
MRS1	SLC22A7	1.17179	0.38	0.125	0	0
MRS1	SAA1	1.16616	0.376	0.175	0	0
MRS1	CPS1	1.15406	0.522	0.189	0	0
MRS1	ADH4	1.14826	0.428	0.134	0	0
MRS1	CYP2C9	1.12172	0.449	0.165	0	0
MRS1	CYB5A	1.11874	0.84	0.717	0	0
MRS1	ORM2	1.10464	0.814	0.568	0	0
MRS1	APOA1	1.10286	0.925	0.772	0	0
MRS1	APOB	1.10153	0.706	0.47	0	0
MRS1	HRG	1.09	0.537	0.266	0	0
MRS1	INSIG1	1.08829	0.636	0.407	0	0
MRS1	ORM1	1.08141	0.905	0.66	0	0
MRS1	AMBP	1.07934	0.936	0.866	0	0
MRS1	EPHX1	1.07763	0.74	0.625	0	0
MRS1	MAT1A	1.0627	0.566	0.3	0	0
MRS1	C4BPB	1.05848	0.7	0.464	0	0
MRS1	FGB	1.04665	0.814	0.603	0	0
MRS1	C4BPA	1.04633	0.526	0.283	0	0
MRS1	ARG1	1.03839	0.62	0.283	0	0
MRS1	GATM	1.02849	0.703	0.493	0	0
MRS1	MASP2	1.02614	0.536	0.23	0	0
MRS1	ITIH3	1.02283	0.561	0.309	0	0
MRS1	CYP2A6	1.0226	0.216	0.064	0	0
MRS1	TF	1.02165	0.853	0.755	0	0
MRS1	APOC2	1.02049	0.691	0.402	0	0
MRS1	ANG	1.01622	0.716	0.524	0	0
MRS1	HPR	1.01415	0.421	0.161	0	0
MRS1	TAT	1.00749	0.407	0.152	0	0
MRS1	ASGR1	1.00545	0.709	0.483	0	0
MRS1	CFHR1	1.00179	0.715	0.473	0	0
MRS1	ALB	0.993024	0.975	0.857	0	0
MRS1	PCK1	0.989698	0.514	0.266	0	0
MRS1	SULT2A1	0.984419	0.579	0.303	0	0
MRS1	LEAP2	0.970307	0.643	0.399	0	0
MRS1	FBP1	0.96323	0.455	0.195	0	0
MRS1	APOE	0.956852	0.829	0.745	0	0
MRS1	HRSP12	0.941212	0.635	0.471	0	0
MRS1	FGG	0.928878	0.829	0.656	0	0
MRS1	UGT2B4	0.926119	0.644	0.421	0	0
MRS1	F12	0.925143	0.558	0.268	0	0
MRS1	C8G	0.921487	0.674	0.434	0	0
MRS1	HGD	0.901132	0.549	0.353	0	0
MRS1	SERPING1	0.900194	0.727	0.573	0	0
MRS1	MST1	0.89628	0.342	0.141	0	0
MRS1	BAAT	0.891573	0.626	0.386	0	0
MRS1	ACSM2A	0.886864	0.443	0.17	0	0
MRS1	ADH1A	0.885748	0.479	0.274	0	0
MRS1	GNMT	0.863595	0.286	0.091	0	0
MRS1	FGL1	0.85588	0.704	0.607	0	0
MRS1	COL18A1	0.836371	0.379	0.173	0	0
MRS1	ACSM2B	0.834535	0.514	0.245	0	0
MRS1	CYP2D6	0.831696	0.447	0.224	0	0
MRS1	F2	0.827868	0.689	0.467	0	0
MRS1	PLG	0.825294	0.561	0.296	0	0
MRS1	DPYS	0.820989	0.488	0.192	0	0
MRS1	SLC27A5	0.818704	0.449	0.263	0	0
MRS1	C3	0.818439	0.699	0.521	0	0
MRS1	GSTA1	0.817969	0.817	0.692	0	0
MRS1	FTCD	0.817073	0.422	0.183	0	0
MRS1	GRHPR	0.787855	0.63	0.497	0	0
MRS1	MGST1	0.778601	0.865	0.781	0	0
MRS1	SLC2A2	0.777624	0.558	0.265	0	0
MRS1	GLYCTK	0.776741	0.45	0.246	0	0
MRS1	CYP7A1	0.772996	0.27	0.069	0	0
MRS1	PAH	0.772301	0.535	0.293	0	0
MRS1	ALDH2	0.768134	0.629	0.446	0	0
MRS1	CPB2	0.75422	0.62	0.37	0	0
MRS1	ITIH1	0.753601	0.647	0.457	0	0
MRS1	UQCRQ	0.751094	0.898	0.917	0	0
MRS1	PPP1R16A	0.733278	0.663	0.467	0	0
MRS1	PON1	0.731293	0.585	0.339	0	0
MRS1	SERPINF2	0.729177	0.511	0.32	0	0
MRS1	TMEM176B	0.729069	0.789	0.631	0	0
MRS1	RGN	0.728108	0.46	0.212	0	0
MRS1	ADI1	0.713724	0.749	0.684	0	0
MRS1	ATOX1	0.693251	0.794	0.75	0	0
MRS1	TM7SF2	0.690139	0.448	0.265	0	0
MRS1	GPX3	0.689861	0.637	0.45	0	0
MRS1	SERPINF1	0.688866	0.676	0.538	0	0
MRS1	C1S	0.687746	0.643	0.464	0	0
MRS1	AADAC	0.687578	0.488	0.252	0	0
MRS1	PEBP1	0.686622	0.873	0.854	0	0
MRS1	PCK2	0.684978	0.457	0.248	0	0
MRS1	SERPINA6	0.677713	0.567	0.391	0	0
MRS1	CYP27A1	0.676261	0.526	0.309	0	0
MRS1	FMO3	0.673392	0.469	0.233	0	0
MRS1	CES2	0.665007	0.587	0.373	0	0
MRS1	FAH	0.654737	0.563	0.378	0	0
MRS1	GPT	0.653756	0.315	0.105	0	0
MRS1	VTN	0.653739	0.876	0.708	0	0
MRS1	HAGH	0.65301	0.553	0.39	0	0
MRS1	ASS1	0.651984	0.54	0.356	0	0
MRS1	G6PC	0.649901	0.392	0.155	0	0
MRS1	NR1I3	0.645673	0.235	0.068	0	0
MRS1	AKR7A3	0.644382	0.473	0.252	0	0
MRS1	HPN	0.644093	0.538	0.312	0	0
MRS1	CFH	0.641934	0.708	0.507	0	0
MRS1	TMEM176A	0.640789	0.766	0.611	0	0
MRS1	RDH16	0.630427	0.253	0.084	0	0
MRS1	SLC38A4	0.629607	0.315	0.114	0	0
MRS1	CFHR3	0.623086	0.343	0.128	0	0
MRS1	ALDH1L1	0.619878	0.405	0.181	0	0
MRS1	GAMT	0.594716	0.676	0.533	0	0
MRS1	CCL16	0.591938	0.426	0.195	0	0
MRS1	TFR2	0.591795	0.522	0.328	0	0
MRS1	PROC	0.588877	0.505	0.332	0	0
MRS1	CD14	0.588025	0.382	0.205	0	0
MRS1	SERPINA1	0.586619	0.933	0.907	0	0
MRS1	C2	0.584775	0.64	0.495	0	0
MRS1	CDO1	0.582484	0.394	0.16	0	0
MRS1	SEPP1	0.582393	0.896	0.807	0	0
MRS1	GJB1	0.572299	0.527	0.323	0	0
MRS1	ASGR2	0.569929	0.591	0.4	0	0
MRS1	HFE2	0.569693	0.388	0.151	0	0
MRS1	AQP9	0.569029	0.36	0.148	0	0
MRS1	IGFBP1	0.551647	0.503	0.318	0	0
MRS1	CHPT1	0.550536	0.523	0.33	0	0
MRS1	SLC22A1	0.548923	0.258	0.061	0	0
MRS1	SLCO1B1	0.542971	0.331	0.105	0	0
MRS1	ASPDH	0.529372	0.294	0.089	0	0
MRS1	PXMP2	0.527156	0.544	0.372	0	0
MRS1	SPP2	0.525166	0.264	0.098	0	0
MRS1	FMO5	0.523429	0.514	0.321	0	0
MRS1	THRSP	0.507274	0.158	0.027	0	0
MRS1	PON3	0.504767	0.443	0.261	0	0
MRS1	HMGCS2	0.501496	0.595	0.391	0	0
MRS1	SOD1	0.486136	0.871	0.913	0	0
MRS1	F13B	0.483838	0.323	0.121	0	0
MRS1	GPLD1	0.478468	0.24	0.046	0	0
MRS1	GC	0.47155	0.813	0.647	0	0
MRS1	SLC27A2	0.463504	0.326	0.12	0	0
MRS1	HAO1	0.463462	0.384	0.197	0	0
MRS1	PIPOX	0.462568	0.395	0.19	0	0
MRS1	GLYAT	0.440274	0.223	0.053	0	0
MRS1	ZG16	0.419828	0.206	0.056	0	0
MRS1	CYP4A11	0.408647	0.293	0.107	0	0
MRS1	CFHR4	0.379193	0.219	0.05	0	0
MRS1	PGLYRP2	0.369977	0.213	0.064	0	0
MRS1	SLC10A1	0.301263	0.203	0.048	0	0
MRS1	MLXIPL	1.2203	0.381	0.203	1.32012e-307	2.31271e-303
MRS1	REEP6	0.498523	0.497	0.322	2.40215e-307	4.20833e-303
MRS1	APOF	0.320104	0.169	0.037	2.86745e-305	5.02348e-301
MRS1	GSTA2	1.15425	0.49	0.341	3.01179e-305	5.27635e-301
MRS1	CYP4A22	0.245562	0.18	0.044	7.55979e-305	1.3244e-300
MRS1	METTL7A	0.535521	0.517	0.344	2.85358e-304	4.99919e-300
MRS1	F5	0.43964	0.432	0.252	5.99723e-304	1.05065e-299
MRS1	ACADSB	0.427126	0.377	0.205	5.85897e-303	1.02643e-298
MRS1	BHMT2	0.593781	0.474	0.304	1.62745e-300	2.85112e-296
MRS1	LECT2	0.535026	0.214	0.067	3.7818e-300	6.62533e-296
MRS1	CYP2A7	1.78099	0.211	0.069	3.96201e-300	6.94105e-296
MRS1	ITIH2	0.480527	0.593	0.41	4.8278e-297	8.45783e-293
MRS1	CES1	0.537687	0.78	0.719	2.52678e-293	4.42666e-289
MRS1	ALDH6A1	0.465752	0.425	0.258	5.44273e-290	9.53511e-286
MRS1	CYP4F3	0.819393	0.318	0.154	7.56655e-290	1.32558e-285
MRS1	C5	0.517478	0.408	0.236	8.06888e-289	1.41359e-284
MRS1	SLC22A18	0.506203	0.446	0.274	1.24501e-288	2.18112e-284
MRS1	RBP5	0.532095	0.393	0.221	4.90019e-286	8.58465e-282
MRS1	ABCA6	0.423513	0.214	0.071	5.47436e-286	9.59054e-282
MRS1	FETUB	0.433127	0.221	0.077	3.46162e-285	6.06442e-281
MRS1	SEC14L2	0.442063	0.276	0.12	3.54462e-282	6.20982e-278
MRS1	ACOX2	0.387778	0.34	0.165	1.97152e-280	3.45391e-276
MRS1	C8B	0.408217	0.409	0.231	1.02925e-279	1.80315e-275
MRS1	HSD17B13	0.431493	0.231	0.087	8.99154e-278	1.57523e-273
MRS1	OTC	0.493942	0.308	0.148	1.70028e-272	2.97871e-268
MRS1	SEPHS2	0.450952	0.318	0.153	7.16065e-272	1.25447e-267
MRS1	CYP4F2	0.320824	0.211	0.072	7.53087e-270	1.31933e-265
MRS1	APOA5	0.452479	0.353	0.186	9.72331e-269	1.70343e-264
MRS1	MT-ND3	0.70447	0.834	0.879	5.09058e-267	8.91818e-263
MRS1	TTPA	0.276328	0.249	0.101	1.47543e-266	2.5848e-262
MRS1	CP	0.626023	0.535	0.348	1.29112e-265	2.26191e-261
MRS1	CYP8B1	0.435492	0.173	0.047	4.47234e-265	7.83509e-261
MRS1	RARRES2	0.0770903	0.87	0.765	2.09562e-264	3.67132e-260
MRS1	FST	0.481174	0.285	0.133	1.27195e-262	2.22833e-258
MRS1	AMDHD1	0.322561	0.25	0.104	3.78714e-262	6.63469e-258
MRS1	GPAM	0.671928	0.29	0.137	2.19778e-261	3.85028e-257
MRS1	SORD	0.584904	0.492	0.343	3.34109e-261	5.85325e-257
MRS1	LIPC	0.395381	0.33	0.17	4.79377e-260	8.3982e-256
MRS1	ECHDC2	0.797685	0.491	0.332	1.67401e-256	2.9327e-252
MRS1	TRIM55	0.296265	0.232	0.089	3.8435e-255	6.73342e-251
MRS1	ECI2	0.531975	0.631	0.534	2.19693e-252	3.84879e-248
MRS1	GLYATL1	0.286031	0.175	0.051	7.15977e-251	1.25432e-246
MRS1	SLC51A	0.366433	0.263	0.114	4.18503e-248	7.33176e-244
MRS1	ABCB4	0.640402	0.248	0.107	1.98483e-247	3.47722e-243
MRS1	DNPH1	0.496765	0.688	0.604	8.5161e-247	1.49194e-242
MRS1	EHHADH	0.349607	0.277	0.132	2.02884e-246	3.55433e-242
MRS1	TST	0.476662	0.443	0.289	7.19845e-246	1.2611e-241
MRS1	ETNK2	0.40815	0.268	0.124	1.15353e-245	2.02087e-241
MRS1	SLC13A5	0.280787	0.142	0.032	1.52593e-244	2.67328e-240
MRS1	ADH6	0.367233	0.271	0.127	4.54291e-241	7.95873e-237
MRS1	OSGIN1	0.420566	0.414	0.254	1.60807e-239	2.81718e-235
MRS1	HSD17B8	0.37089	0.397	0.241	1.16052e-238	2.03311e-234
MRS1	ACAT1	0.583119	0.578	0.471	1.75942e-236	3.08233e-232
MRS1	C21orf33	0.214131	0.203	0.075	2.10652e-234	3.69042e-230
MRS1	NUPR1	0.455623	0.817	0.71	3.56009e-233	6.23692e-229
MRS1	TMEM56	0.354977	0.328	0.179	1.47898e-232	2.59103e-228
MRS1	UGT2B10	0.505871	0.246	0.109	1.90841e-232	3.34334e-228
MRS1	ACAA1	0.648301	0.508	0.381	6.00612e-232	1.05221e-227
MRS1	SCD	0.730289	0.552	0.438	3.901e-230	6.83416e-226
MRS1	ALDH5A1	0.276172	0.267	0.127	1.64804e-229	2.8872e-225
MRS1	BDH1	0.331692	0.238	0.102	2.88309e-229	5.05089e-225
MRS1	LBP	0.452186	0.46	0.297	6.59426e-229	1.15525e-224
MRS1	DHRS2	0.639351	0.195	0.069	1.54105e-228	2.69977e-224
MRS1	SERPINA11	0.350436	0.222	0.092	2.42761e-227	4.25293e-223
MRS1	F7	0.313276	0.219	0.089	3.28618e-227	5.75705e-223
MRS1	GSTO1	0.458369	0.734	0.708	3.40057e-227	5.95746e-223
MRS1	TM4SF5	0.498861	0.573	0.415	7.07284e-227	1.23909e-222
MRS1	CRYL1	0.378709	0.427	0.275	1.62487e-225	2.8466e-221
MRS1	SDC1	0.568048	0.49	0.343	6.51281e-223	1.14098e-218
MRS1	SULT1A1	0.454113	0.372	0.222	8.19975e-223	1.43651e-218
MRS1	AOX1	0.350975	0.282	0.144	8.87554e-222	1.55491e-217
MRS1	LDHD	0.240406	0.169	0.054	7.6529e-221	1.34071e-216
MRS1	MT-CO2	0.382978	0.899	0.943	8.33517e-220	1.46024e-215
MRS1	DAO	0.283243	0.185	0.066	4.43757e-219	7.77418e-215
MRS1	CHI3L1	0.657068	0.274	0.136	7.2393e-219	1.26825e-214
MRS1	AKR1C4	0.518466	0.56	0.408	1.17439e-215	2.05741e-211
MRS1	ACSL1	0.607564	0.378	0.236	5.00475e-215	8.76781e-211
MRS1	MBL2	0.221112	0.143	0.039	9.59445e-215	1.68085e-210
MRS1	F10	0.503265	0.43	0.286	1.20344e-214	2.1083e-210
MRS1	HIST1H2BK	0.502852	0.324	0.177	3.18737e-212	5.58395e-208
MRS1	SMLR1	0.340383	0.398	0.246	4.19813e-212	7.3547e-208
MRS1	LINC01018	0.173759	0.144	0.041	9.73095e-211	1.70476e-206
MRS1	SDC2	0.460564	0.651	0.545	1.5472e-210	2.71054e-206
MRS1	FUOM	0.415696	0.615	0.501	5.87722e-210	1.02963e-205
MRS1	RAMP1	0.421162	0.567	0.427	1.85453e-208	3.24896e-204
MRS1	SERPIND1	0.41263	0.556	0.402	1.20272e-207	2.10704e-203
MRS1	FBXO2	0.356225	0.277	0.14	3.44926e-207	6.04276e-203
MRS1	CEBPA	0.368374	0.339	0.193	3.9783e-205	6.96958e-201
MRS1	LCAT	0.20945	0.144	0.042	3.85832e-204	6.7594e-200
MRS1	FTL	0.326235	0.994	0.992	1.38447e-202	2.42545e-198
MRS1	TDO2	0.364881	0.441	0.294	1.6131e-202	2.826e-198
MRS1	SLC39A5	0.416565	0.245	0.117	3.92529e-202	6.87672e-198
MRS1	RTP3	0.417019	0.18	0.067	6.10884e-202	1.07021e-197
MRS1	NEAT1	0.953997	0.753	0.736	2.59242e-200	4.54166e-196
MRS1	PALMD	0.285195	0.199	0.081	1.30806e-199	2.29158e-195
MRS1	HAAO	0.423267	0.342	0.209	1.41369e-197	2.47664e-193
MRS1	MARC2	0.22624	0.233	0.109	1.70581e-197	2.9884e-193
MRS1	PKLR	0.185908	0.166	0.059	4.68533e-197	8.20823e-193
MRS1	CYP2C8	0.44813	0.28	0.148	5.06076e-195	8.86594e-191
MRS1	GLTPD2	0.171582	0.181	0.069	1.01658e-194	1.78095e-190
MRS1	CFI	0.412575	0.446	0.3	7.73818e-194	1.35565e-189
MRS1	SERPINA4	0.444205	0.297	0.168	1.1753e-193	2.05901e-189
MRS1	MFSD3	0.330046	0.314	0.183	1.52012e-193	2.6631e-189
MRS1	CFHR5	0.253026	0.189	0.076	6.20596e-193	1.08722e-188
MRS1	MTTP	0.407001	0.341	0.203	1.33012e-192	2.33023e-188
MRS1	MGST2	0.424918	0.607	0.497	5.66278e-191	9.92063e-187
MRS1	COX7A1	0.736091	0.23	0.109	1.84639e-190	3.2347e-186
MRS1	CHCHD10	0.480967	0.688	0.625	2.13508e-187	3.74044e-183
MRS1	CD302	0.296787	0.305	0.174	6.1004e-185	1.06873e-180
MRS1	CEBPD	0.402185	0.598	0.491	8.23895e-184	1.44338e-179
MRS1	DDT	0.405208	0.805	0.822	1.00863e-182	1.76702e-178
MRS1	ST6GAL1	0.330262	0.34	0.208	1.66379e-181	2.9148e-177
MRS1	PLIN5	0.352095	0.169	0.065	1.50263e-180	2.63245e-176
MRS1	TMPRSS6	0.244597	0.161	0.058	2.05316e-180	3.59692e-176
MRS1	TFPI	0.425694	0.55	0.401	1.19942e-179	2.10126e-175
MRS1	FGGY	0.360512	0.494	0.344	2.39529e-176	4.1963e-172
MRS1	GADD45G	0.636377	0.33	0.203	3.21621e-176	5.63448e-172
MRS1	AGXT2	0.181435	0.153	0.055	5.99329e-176	1.04997e-171
MRS1	GPC3	0.545992	0.541	0.43	4.57057e-175	8.00719e-171
MRS1	CPN2	0.172098	0.189	0.079	5.59863e-175	9.80825e-171
MRS1	IFITM3	0.272697	0.884	0.818	1.0374e-173	1.81743e-169
MRS1	NAGS	0.199179	0.152	0.055	3.50778e-172	6.14527e-168
MRS1	MTHFS	0.439494	0.474	0.356	3.59991e-172	6.30668e-168
MRS1	IGFBP4	0.416762	0.425	0.288	2.309e-171	4.04514e-167
MRS1	CRP	0.640482	0.229	0.113	6.77606e-171	1.1871e-166
MRS1	ADHFE1	0.186528	0.13	0.04	1.05544e-170	1.84902e-166
MRS1	PRODH2	0.340284	0.248	0.129	3.08474e-170	5.40416e-166
MRS1	FXYD1	1.07384	0.332	0.212	5.41969e-170	9.49475e-166
MRS1	ACSM5	0.219612	0.197	0.089	2.68317e-168	4.70064e-164
MRS1	ESPN	0.333357	0.316	0.188	1.40873e-167	2.46795e-163
MRS1	QPRT	0.417153	0.576	0.469	4.8754e-167	8.54122e-163
MRS1	PRDX6	0.383987	0.781	0.797	1.09216e-166	1.91335e-162
MRS1	PRG4	0.331587	0.244	0.128	9.44726e-166	1.65507e-161
MRS1	LINC00844	0.432941	0.207	0.095	2.20022e-165	3.85456e-161
MRS1	SLC17A4	0.360782	0.21	0.1	1.41171e-162	2.47318e-158
MRS1	RP11-372E1.4	0.242831	0.144	0.052	1.64232e-161	2.87719e-157
MRS1	HINT1	0.223043	0.877	0.929	1.39547e-159	2.44473e-155
MRS1	CISD3	0.394584	0.648	0.585	2.06835e-159	3.62354e-155
MRS1	ASL	0.50839	0.499	0.386	3.13913e-159	5.49943e-155
MRS1	SHMT1	0.485634	0.33	0.207	1.48937e-158	2.60922e-154
MRS1	ATF5	0.60092	0.352	0.237	6.8655e-158	1.20277e-153
MRS1	CPQ	0.316007	0.41	0.291	1.40434e-157	2.46026e-153
MRS1	CDHR5	0.336331	0.254	0.138	1.95279e-157	3.42109e-153
MRS1	F9	0.144289	0.107	0.029	2.76821e-157	4.84963e-153
MRS1	PCYT2	0.401869	0.404	0.277	9.21517e-157	1.61441e-152
MRS1	SLCO2B1	0.203736	0.173	0.075	4.39772e-156	7.70436e-152
MRS1	GCGR	0.478035	0.124	0.041	4.49798e-155	7.88002e-151
MRS1	PPP1R1A	0.325162	0.232	0.124	1.41582e-154	2.48037e-150
MRS1	C9	0.332074	0.112	0.033	2.57249e-154	4.50674e-150
MRS1	MPST	0.421946	0.627	0.546	1.67144e-153	2.92819e-149
MRS1	HSD17B4	0.327445	0.385	0.266	2.09942e-153	3.67798e-149
MRS1	DIO1	0.312637	0.315	0.189	7.12376e-153	1.24801e-148
MRS1	MARC1	0.171368	0.182	0.083	5.74018e-152	1.00562e-147
MRS1	SNTB1	0.269932	0.309	0.192	9.78315e-151	1.71391e-146
MRS1	SLC6A1	0.19709	0.139	0.052	6.1697e-149	1.08087e-144
MRS1	KHK	0.64997	0.418	0.308	1.19172e-147	2.08777e-143
MRS1	GPT2	0.327226	0.229	0.123	6.54056e-147	1.14584e-142
MRS1	SAA2	0.597161	0.154	0.064	1.62167e-146	2.841e-142
MRS1	BPHL	0.325405	0.397	0.283	5.09806e-146	8.93129e-142
MRS1	CFB	0.44546	0.488	0.361	1.1182e-145	1.95897e-141
MRS1	XPNPEP2	0.216359	0.144	0.057	8.03928e-145	1.4084e-140
MRS1	ANXA10	0.229279	0.171	0.076	1.16724e-144	2.0449e-140
MRS1	MT-CO3	0.264922	0.902	0.945	4.13902e-144	7.25115e-140
MRS1	DMGDH	0.188314	0.143	0.056	4.72787e-144	8.28275e-140
MRS1	KLC4	0.267887	0.265	0.156	6.36583e-144	1.11523e-139
MRS1	NAT8	0.222112	0.228	0.121	7.62084e-144	1.3351e-139
MRS1	SLC30A10	0.223973	0.189	0.092	2.86193e-143	5.01382e-139
MRS1	ECHS1	0.384123	0.723	0.714	9.28821e-143	1.6272e-138
MRS1	SULT1A2	0.191225	0.167	0.075	1.20323e-142	2.10793e-138
MRS1	P4HB	0.405309	0.763	0.757	1.70017e-142	2.97853e-138
MRS1	ABCG5	0.342771	0.17	0.077	1.91005e-142	3.34622e-138
MRS1	PCBD1	0.358433	0.726	0.672	1.41149e-141	2.47279e-137
MRS1	AR	0.268132	0.194	0.096	6.15803e-140	1.07882e-135
MRS1	NRBP2	0.243454	0.227	0.122	1.05371e-139	1.846e-135
MRS1	AGMO	0.233105	0.253	0.144	1.45235e-139	2.54437e-135
MRS1	SERPINA10	0.252838	0.303	0.192	2.20982e-139	3.87138e-135
MRS1	IQGAP2	0.279432	0.386	0.271	4.0299e-138	7.05999e-134
MRS1	RP11-115C10.1	0.246575	0.1	0.029	4.50827e-138	7.89803e-134
MRS1	SCCPDH	0.345088	0.569	0.47	1.85795e-137	3.25494e-133
MRS1	ABAT	0.234303	0.178	0.085	3.27769e-136	5.74218e-132
MRS1	AKR1D1	0.19346	0.1	0.029	7.05385e-136	1.23576e-131
MRS1	CAT	0.347851	0.492	0.378	1.06855e-135	1.87199e-131
MRS1	TDGF1	0.15446	0.127	0.047	2.55318e-134	4.47291e-130
MRS1	ETFB	0.391517	0.759	0.761	2.68742e-134	4.70809e-130
MRS1	SERPINA7	0.596427	0.243	0.142	2.83741e-134	4.97087e-130
MRS1	MSMO1	0.486982	0.438	0.328	1.23957e-133	2.17161e-129
MRS1	XIST	0.0241433	0.031	0.087	2.50833e-133	4.39434e-129
MRS1	SMIM14	0.332626	0.544	0.427	5.10163e-133	8.93754e-129
MRS1	GLS2	0.198379	0.07	0.012	7.06792e-132	1.23823e-127
MRS1	MT-ND2	0.303857	0.848	0.915	7.51275e-132	1.31616e-127
MRS1	CBS	0.143598	0.119	0.043	8.67705e-132	1.52013e-127
MRS1	MLIP	0.263972	0.226	0.127	1.162e-131	2.0357e-127
MRS1	HAL	0.337513	0.181	0.089	1.41803e-130	2.48424e-126
MRS1	ELOVL2	0.225042	0.273	0.166	2.5475e-130	4.46296e-126
MRS1	LRG1	0.352074	0.383	0.265	3.0925e-130	5.41775e-126
MRS1	RP11-706C16.7	0.175946	0.135	0.055	1.2256e-129	2.14713e-125
MRS1	IGF1	0.196704	0.126	0.049	2.58296e-129	4.52509e-125
MRS1	POR	0.477117	0.47	0.369	1.65476e-127	2.89897e-123
MRS1	SLC25A18	0.256016	0.176	0.086	1.68234e-127	2.94729e-123
MRS1	ACMSD	0.23611	0.22	0.122	5.23287e-127	9.16747e-123
MRS1	CLDN14	0.192684	0.126	0.05	4.3597e-126	7.63776e-122
MRS1	NQO2	0.409771	0.486	0.401	5.59179e-126	9.79625e-122
MRS1	ETNPPL	0.284216	0.115	0.042	8.72229e-126	1.52806e-121
MRS1	PTP4A1	0.328685	0.675	0.607	1.18719e-125	2.07983e-121
MRS1	PRAP1	0.544147	0.724	0.658	1.88412e-125	3.3008e-121
MRS1	EBP	0.535562	0.603	0.542	2.10241e-124	3.6832e-120
MRS1	ACOT12	0.217053	0.123	0.048	3.9644e-124	6.94523e-120
MRS1	ALDH4A1	0.294612	0.253	0.152	4.38889e-124	7.6889e-120
MRS1	EPHX2	0.318942	0.262	0.157	2.51577e-123	4.40738e-119
MRS1	MT-ND4L	0.495355	0.62	0.577	3.72687e-123	6.52911e-119
MRS1	SARDH	0.120524	0.141	0.061	7.8702e-123	1.37878e-118
MRS1	TIMP3	0.204769	0.225	0.126	8.77208e-123	1.53678e-118
MRS1	EVA1A	0.186989	0.195	0.102	1.73948e-121	3.0474e-117
MRS1	UPB1	0.361127	0.337	0.225	5.88361e-121	1.03075e-116
MRS1	RTN4	0.410182	0.606	0.554	1.01783e-120	1.78313e-116
MRS1	C1R	0.460874	0.464	0.344	2.96343e-119	5.19163e-115
MRS1	MT-ND4	0.256947	0.878	0.934	5.51689e-119	9.66505e-115
MRS1	AASS	0.263121	0.105	0.037	7.56992e-119	1.32617e-114
MRS1	COX7C	0.210121	0.874	0.935	8.34649e-119	1.46222e-114
MRS1	FCGRT	0.382241	0.574	0.496	1.1345e-118	1.98753e-114
MRS1	MT-CYB	0.258813	0.861	0.916	3.44344e-118	6.03256e-114
MRS1	CADM1	0.291471	0.311	0.201	6.63844e-118	1.16299e-113
MRS1	OGDHL	0.147398	0.101	0.035	1.49418e-117	2.61766e-113
MRS1	GPD1	0.27926	0.133	0.058	5.86341e-116	1.02721e-111
MRS1	RP13-650J16.1	0.226938	0.119	0.047	7.22502e-116	1.26575e-111
MRS1	HYAL1	0.31933	0.242	0.145	9.59735e-116	1.68136e-111
MRS1	ECI1	0.244015	0.388	0.285	3.72364e-115	6.52345e-111
MRS1	KCNQ1OT1	0.114231	0.124	0.209	4.18526e-115	7.33216e-111
MRS1	CGNL1	0.255377	0.192	0.102	8.94678e-115	1.56739e-110
MRS1	LEPR	0.238096	0.267	0.167	1.34595e-114	2.35798e-110
MRS1	LUC7L3	0.146133	0.335	0.442	7.13697e-112	1.25033e-107
MRS1	TTC36	0.116228	0.065	0.014	9.32955e-111	1.63444e-106
MRS1	SLC25A15	0.112371	0.125	0.053	1.88527e-110	3.30281e-106
MRS1	TMEM205	0.442441	0.643	0.585	2.8426e-110	4.97996e-106
MRS1	SORBS2	0.411447	0.345	0.24	6.56565e-110	1.15024e-105
MRS1	FAM20A	0.209038	0.128	0.056	1.1319e-109	1.98298e-105
MRS1	ABCA5	0.400409	0.25	0.155	1.14292e-108	2.00228e-104
MRS1	SPRYD4	0.233601	0.285	0.19	3.14718e-108	5.51354e-104
MRS1	SLPI	0.136744	0.552	0.42	3.39456e-108	5.94692e-104
MRS1	MRPL41	0.323636	0.669	0.597	3.65012e-108	6.39465e-104
MRS1	CTH	0.407807	0.182	0.099	4.32068e-107	7.5694e-103
MRS1	HTRA1	0.188575	0.234	0.142	7.90998e-107	1.38575e-102
MRS1	RP11-238F2.1	0.0976039	0.086	0.027	2.71646e-106	4.75897e-102
MRS1	UROC1	0.141588	0.057	0.01	3.58868e-106	6.287e-102
MRS1	ACOT13	0.330691	0.522	0.437	9.67109e-106	1.69428e-101
MRS1	RP11-403I13.5	0.159371	0.102	0.039	1.84384e-105	3.23022e-101
MRS1	CYP3A5	0.664215	0.478	0.379	3.41512e-105	5.98294e-101
MRS1	CMBL	0.209727	0.446	0.338	7.29434e-105	1.2779e-100
MRS1	ENTPD5	0.218181	0.351	0.247	8.01676e-105	1.40446e-100
MRS1	SORL1	0.341543	0.166	0.085	1.05637e-104	1.85066e-100
MRS1	C8A	0.25163	0.267	0.171	2.49791e-104	4.37609e-100
MRS1	FAM8A1	0.19789	0.236	0.145	2.90356e-104	5.08675e-100
MRS1	TLE4	0.0506142	0.059	0.12	1.5769e-103	2.76256e-99
MRS1	FASN	0.593185	0.29	0.195	2.81128e-103	4.92509e-99
MRS1	DHTKD1	0.25449	0.263	0.17	6.13164e-103	1.0742e-98
MRS1	SELENBP1	0.321087	0.431	0.327	1.4022e-102	2.45651e-98
MRS1	ALDH7A1	0.285108	0.389	0.288	3.28202e-102	5.74977e-98
MRS1	LRP1	0.321292	0.238	0.149	3.27304e-101	5.73404e-97
MRS1	UGT2B15	0.155181	0.486	0.359	4.51297e-101	7.90628e-97
MRS1	CYP3A4	0.539395	0.075	0.022	1.65075e-100	2.89196e-96
MRS1	SDSL	0.259682	0.317	0.223	7.04893e-100	1.2349e-95
MRS1	CYP4F11	0.211456	0.212	0.125	8.97469e-100	1.57228e-95
MRS1	HSD11B1	0.293328	0.104	0.042	8.0435e-99	1.40914e-94
MRS1	SAT2	0.481309	0.567	0.492	8.27204e-99	1.44918e-94
MRS1	MAFB	0.238143	0.184	0.103	1.17219e-98	2.05355e-94
MRS1	ITPR2	0.322059	0.198	0.116	3.2946e-98	5.7718e-94
MRS1	SNRNP70	0.0691186	0.261	0.35	2.86781e-96	5.02411e-92
MRS1	CTB-50L17.14	0.126469	0.087	0.031	7.62587e-96	1.33598e-91
MRS1	SERPINA5	0.280189	0.394	0.295	8.04562e-96	1.40951e-91
MRS1	KLF15	0.151921	0.149	0.076	1.2489e-95	2.18795e-91
MRS1	MT-ND1	0.201244	0.817	0.894	1.62466e-95	2.84624e-91
MRS1	PDK4	0.276942	0.329	0.229	3.03119e-95	5.31034e-91
MRS1	CIDEB	0.149376	0.204	0.119	7.84518e-95	1.3744e-90
MRS1	MTRNR2L8	0.190419	0.249	0.16	1.80679e-94	3.16532e-90
MRS1	SLC5A3	0.035617	0.06	0.118	3.7037e-94	6.48851e-90
MRS1	UGP2	0.453441	0.626	0.588	4.15622e-94	7.28129e-90
MRS1	SLC1A2	0.0698966	0.062	0.015	9.99414e-94	1.75087e-89
MRS1	GALT	0.434067	0.304	0.214	1.65888e-93	2.9062e-89
MRS1	MYO1B	0.226441	0.329	0.235	4.57566e-93	8.01611e-89
MRS1	MT-ND5	0.313285	0.75	0.79	5.8886e-93	1.03162e-88
MRS1	FAM83A-AS1	0.139469	0.058	0.013	7.50796e-93	1.31532e-88
MRS1	F11	0.214579	0.117	0.053	1.25369e-91	2.19635e-87
MRS1	GCSH	0.282565	0.471	0.379	1.78547e-91	3.12797e-87
MRS1	LGALS4	0.189546	0.686	0.556	2.33881e-91	4.09737e-87
MRS1	TTC39C	0.198073	0.473	0.375	3.39549e-91	5.94856e-87
MRS1	GYS2	0.065549	0.049	0.009	1.64868e-90	2.88832e-86
MRS1	AKR1C1	0.074894	0.709	0.571	2.1188e-90	3.71192e-86
MRS1	MT-CO1	0.228776	0.909	0.951	2.31464e-90	4.05501e-86
MRS1	TMEM14A	0.318127	0.656	0.613	2.61776e-90	4.58605e-86
MRS1	DECR1	0.338631	0.644	0.598	3.73964e-90	6.55147e-86
MRS1	PQLC1	0.226197	0.235	0.15	1.08126e-89	1.89426e-85
MRS1	ACOT4	0.088886	0.141	0.071	2.25116e-89	3.94381e-85
MRS1	PANK1	0.133507	0.123	0.059	4.31101e-89	7.55245e-85
MRS1	COX6C	0.272991	0.858	0.931	8.43934e-89	1.47849e-84
MRS1	STARD10	0.388269	0.439	0.347	1.76039e-88	3.08403e-84
MRS1	C11orf54	0.269183	0.298	0.209	2.02499e-88	3.54758e-84
MRS1	ALDH8A1	0.141269	0.084	0.031	2.33646e-88	4.09325e-84
MRS1	CCND1	0.451187	0.25	0.166	3.69162e-88	6.46735e-84
MRS1	PGRMC1	0.398473	0.509	0.425	5.93844e-88	1.04035e-83
MRS1	MFSD2A	0.375722	0.094	0.039	1.35036e-87	2.3657e-83
MRS1	SLC9A3R2	0.293366	0.271	0.19	1.44468e-87	2.53094e-83
MRS1	CYP4F12	0.252813	0.12	0.058	7.37772e-87	1.2925e-82
MRS1	NR1H4	0.211127	0.288	0.195	1.23e-86	2.15483e-82
MRS1	ACSS3	0.167696	0.181	0.105	5.41873e-86	9.49308e-82
MRS1	DUSP23	0.238644	0.594	0.515	8.40128e-86	1.47182e-81
MRS1	PEMT	0.237643	0.268	0.187	3.73843e-85	6.54936e-81
MRS1	ORAI3	0.150442	0.199	0.12	7.54077e-85	1.32107e-80
MRS1	COBLL1	0.182497	0.178	0.104	1.82533e-84	3.19779e-80
MRS1	TM4SF4	0.178013	0.734	0.662	4.01526e-84	7.03433e-80
MRS1	SYBU	0.128145	0.194	0.118	4.68102e-83	8.20068e-79
MRS1	CYP39A1	0.0905501	0.095	0.041	7.22354e-83	1.26549e-78
MRS1	PCSK6	0.224418	0.175	0.102	8.68375e-83	1.52131e-78
MRS1	BLVRB	0.516618	0.667	0.636	2.9239e-82	5.12239e-78
MRS1	KCNJ8	0.0960451	0.153	0.084	4.02736e-82	7.05553e-78
MRS1	ACOX1	0.308467	0.335	0.248	1.32744e-81	2.32555e-77
MRS1	PC	0.140358	0.141	0.076	5.98523e-81	1.04855e-76
MRS1	CANX	0.328915	0.655	0.626	1.82458e-80	3.19648e-76
MRS1	APBB3	0.150141	0.109	0.051	2.97178e-80	5.20627e-76
MRS1	CA5A	0.148115	0.071	0.024	6.93814e-80	1.21549e-75
MRS1	RP11-556E13.1	0.0795295	0.068	0.023	7.29305e-80	1.27767e-75
MRS1	C6	0.124164	0.222	0.137	7.47754e-80	1.30999e-75
MRS1	RAD9A	0.0594566	0.097	0.16	2.03973e-79	3.57341e-75
MRS1	PROS1	0.190702	0.312	0.227	3.35602e-79	5.87941e-75
MRS1	DHCR24	0.397248	0.487	0.408	3.8529e-78	6.7499e-74
MRS1	BCHE	0.371014	0.331	0.245	5.18822e-78	9.08925e-74
MRS1	DHRS1	0.251345	0.256	0.178	6.10572e-78	1.06966e-73
MRS1	ABCB11	0.0698254	0.046	0.01	7.95186e-78	1.39309e-73
MRS1	RP11-119D9.1	0.170724	0.109	0.052	1.77103e-77	3.10266e-73
MRS1	CBR1	0.346358	0.632	0.577	2.16237e-77	3.78825e-73
MRS1	SELO	0.212527	0.116	0.058	4.54514e-77	7.96263e-73
MRS1	SAR1B	0.328548	0.529	0.463	1.19938e-76	2.10119e-72
MRS1	QDPR	0.238677	0.46	0.372	1.42652e-76	2.49913e-72
MRS1	RP11-1151B14.3	0.201132	0.16	0.092	2.21988e-76	3.88901e-72
MRS1	CLDN3	0.107898	0.36	0.257	3.81314e-76	6.68025e-72
MRS1	HADH	0.227275	0.382	0.297	6.12197e-76	1.07251e-71
MRS1	RAB17	0.263883	0.226	0.147	1.23431e-75	2.16239e-71
MRS1	PDZK1IP1	0.167893	0.27	0.182	1.57115e-75	2.75249e-71
MRS1	NNMT	0.644274	0.388	0.317	2.01102e-75	3.52311e-71
MRS1	AIG1	0.262353	0.527	0.454	5.37112e-75	9.40967e-71
MRS1	UGT2B7	0.492991	0.354	0.262	7.89872e-75	1.38378e-70
MRS1	A1CF	0.26704	0.503	0.421	9.83367e-75	1.72276e-70
MRS1	TSPAN8	0.216106	0.454	0.357	1.5169e-74	2.65747e-70
MRS1	SEC61A1	0.00908665	0.27	0.349	3.62688e-74	6.35393e-70
MRS1	MT-ATP6	0.167355	0.865	0.925	4.6529e-74	8.15141e-70
MRS1	FAXDC2	0.0765735	0.076	0.029	5.27955e-74	9.24925e-70
MRS1	MTSS1	0.286567	0.382	0.306	1.37315e-73	2.40562e-69
MRS1	DDAH1	0.215785	0.212	0.137	2.45048e-73	4.29299e-69
MRS1	TRIM56	0.0171391	0.1	0.16	3.76999e-73	6.60464e-69
MRS1	GGH	0.254312	0.649	0.612	1.26984e-72	2.22463e-68
MRS1	SLC25A47	0.147185	0.073	0.028	3.07718e-72	5.39091e-68
MRS1	COPZ2	0.0900112	0.123	0.064	5.17501e-72	9.0661e-68
MRS1	OPLAH	0.0888061	0.116	0.059	6.57947e-72	1.15266e-67
MRS1	ITIH4	0.210426	0.183	0.114	1.39459e-70	2.44318e-66
MRS1	CTSF	0.163506	0.347	0.262	2.04504e-70	3.58271e-66
MRS1	MT1X	0.523588	0.354	0.474	2.08493e-70	3.65259e-66
MRS1	MT1A	0.341993	0.168	0.103	8.0082e-70	1.40296e-65
MRS1	RAB11B-AS1	0.155204	0.155	0.091	2.62044e-68	4.59076e-64
MRS1	SLC17A2	0.114319	0.086	0.039	5.97273e-68	1.04636e-63
MRS1	FGF21	0.177073	0.166	0.1	7.21039e-68	1.26319e-63
MRS1	ATF7IP2	0.314179	0.368	0.288	9.07331e-68	1.58955e-63
MRS1	FAAH	0.15665	0.121	0.065	3.65043e-67	6.39518e-63
MRS1	MPDZ	0.213525	0.113	0.059	3.8242e-67	6.69962e-63
MRS1	PCTP	0.159611	0.216	0.146	5.30884e-67	9.30056e-63
MRS1	EI24	0.259108	0.532	0.469	6.08818e-67	1.06659e-62
MRS1	MYLK	0.154284	0.155	0.092	1.34299e-66	2.35279e-62
MRS1	MUT	0.200394	0.266	0.192	1.4415e-66	2.52536e-62
MRS1	HAO2	0.20647	0.092	0.043	2.84922e-66	4.99154e-62
MRS1	XDH	0.130577	0.077	0.032	8.54383e-66	1.49679e-61
MRS1	NEB	0.0144953	0.023	0.056	8.66345e-66	1.51775e-61
MRS1	GCLC	0.201426	0.339	0.26	8.91115e-66	1.56114e-61
MRS1	RCL1	0.219167	0.182	0.118	1.24087e-65	2.17389e-61
MRS1	SLC16A2	0.058167	0.072	0.029	4.35865e-65	7.63592e-61
MRS1	TMEM82	0.115679	0.109	0.057	4.61805e-65	8.09037e-61
MRS1	SLC37A4	0.263243	0.293	0.217	6.46719e-65	1.13299e-60
MRS1	ITGA1	0.160434	0.167	0.102	7.55613e-65	1.32376e-60
MRS1	COX6A2	0.115103	0.096	0.047	1.25514e-64	2.19888e-60
MRS1	TCP10L	0.145292	0.102	0.052	2.87034e-64	5.02855e-60
MRS1	C1QA	0.0773099	0.25	0.332	2.94187e-64	5.15386e-60
MRS1	THEM6	0.118288	0.236	0.162	3.07847e-64	5.39317e-60
MRS1	CLDN15	0.221226	0.175	0.111	3.55582e-64	6.22945e-60
MRS1	SHD	0.19528	0.095	0.047	4.2892e-64	7.51424e-60
MRS1	AC004862.6	0.104884	0.081	0.036	8.11143e-64	1.42104e-59
MRS1	MOCS1	0.0833569	0.096	0.048	1.54477e-63	2.70628e-59
MRS1	UPF2	9.91888e-05	0.306	0.385	1.55415e-63	2.72271e-59
MRS1	ANO1	0.0746543	0.05	0.016	1.01885e-62	1.78492e-58
MRS1	ANXA9	0.141214	0.18	0.116	1.59201e-62	2.78904e-58
MRS1	HGSNAT	0.093344	0.154	0.093	3.69502e-62	6.4733e-58
MRS1	IGFBP2	0.682686	0.398	0.33	7.00511e-62	1.22723e-57
MRS1	C1orf115	0.131056	0.192	0.126	7.36674e-62	1.29058e-57
MRS1	NDUFA2	0.295508	0.73	0.738	7.52028e-62	1.31748e-57
MRS1	OCEL1	0.212724	0.255	0.183	7.95222e-62	1.39315e-57
MRS1	MAOB	0.170363	0.345	0.264	8.13235e-62	1.42471e-57
MRS1	HLF	0.158293	0.158	0.097	8.35862e-62	1.46435e-57
MRS1	UGT2B17	0.139074	0.132	0.076	3.0568e-61	5.3552e-57
MRS1	NECAB2	0.0589339	0.048	0.014	5.81218e-61	1.01824e-56
MRS1	GLUD1	0.258789	0.373	0.302	6.19479e-61	1.08527e-56
MRS1	MYCL	0.0851469	0.081	0.038	9.09859e-61	1.59398e-56
MRS1	MPC1	0.28061	0.505	0.45	1.68848e-60	2.95804e-56
MRS1	NDFIP1	0.215693	0.521	0.456	3.74075e-60	6.55341e-56
MRS1	PFKFB1	0.0990566	0.051	0.017	4.34893e-60	7.6189e-56
MRS1	CHST13	0.113699	0.22	0.149	4.39463e-60	7.69895e-56
MRS1	PDZK1	0.191131	0.295	0.218	8.81246e-60	1.54385e-55
MRS1	KLKB1	0.273348	0.164	0.103	1.16293e-59	2.03734e-55
MRS1	CEBPB	0.21339	0.454	0.369	1.21606e-59	2.13041e-55
MRS1	CTSO	0.105193	0.116	0.064	1.42076e-59	2.48903e-55
MRS1	PPP1R3G	0.0671066	0.073	0.032	1.83082e-59	3.20741e-55
MRS1	POLD4	0.160307	0.379	0.3	5.26906e-59	9.23086e-55
MRS1	XBP1	0.138333	0.664	0.623	6.0836e-59	1.06579e-54
MRS1	AGMAT	0.117405	0.229	0.16	7.40481e-59	1.29725e-54
MRS1	RP11-680F8.1	0.0929273	0.15	0.092	1.76675e-58	3.09518e-54
MRS1	SLC30A1	0.150141	0.219	0.152	1.96993e-58	3.45113e-54
MRS1	SLC20A1	0.0454932	0.115	0.172	2.07465e-58	3.63458e-54
MRS1	NTS	0.203389	0.028	0.062	7.23953e-58	1.26829e-53
MRS1	NUDT8	0.091008	0.148	0.091	8.50034e-58	1.48917e-53
MRS1	AK3	0.242803	0.372	0.304	9.28274e-58	1.62624e-53
MRS1	ATP2B2	0.143447	0.071	0.031	1.18997e-57	2.08471e-53
MRS1	ABCC6	0.228442	0.217	0.152	2.67295e-57	4.68274e-53
MRS1	ABCC9	0.0648443	0.064	0.026	3.00114e-57	5.2577e-53
MRS1	TMEM220	0.175128	0.19	0.127	3.10997e-57	5.44836e-53
MRS1	SHBG	0.108867	0.081	0.039	7.65976e-57	1.34191e-52
MRS1	SLC27A3	0.172003	0.19	0.127	8.95533e-57	1.56888e-52
MRS1	SLC47A1	0.104249	0.103	0.055	1.07683e-56	1.88651e-52
MRS1	ERRFI1	0.213118	0.453	0.374	1.12829e-56	1.97664e-52
MRS1	MYRIP	0.0814492	0.054	0.02	3.03025e-56	5.30869e-52
MRS1	LCN12	0.0705457	0.047	0.015	3.85531e-56	6.75412e-52
MRS1	SETD5	0.0133952	0.151	0.212	7.90301e-56	1.38453e-51
MRS1	ABHD14B	0.186296	0.397	0.331	2.04564e-55	3.58376e-51
MRS1	SCP2	0.297535	0.695	0.659	5.37457e-55	9.41571e-51
MRS1	ACSM1	0.169085	0.13	0.079	6.04806e-55	1.05956e-50
MRS1	SLC22A10	0.074675	0.06	0.024	6.56234e-55	1.14966e-50
MRS1	RNF170	0.0995626	0.158	0.101	1.25663e-54	2.20149e-50
MRS1	FGF14	0.00135871	0.007	0.026	1.76799e-54	3.09734e-50
MRS1	PEX6	0.100509	0.131	0.078	2.34794e-54	4.11336e-50
MRS1	NFIA	0.280126	0.351	0.275	2.59965e-54	4.55433e-50
MRS1	ALAD	0.194765	0.23	0.166	1.18019e-53	2.06757e-49
MRS1	AKR1B10	0.248981	0.531	0.492	1.68237e-53	2.94735e-49
MRS1	DNASE1L3	0.070489	0.044	0.014	2.31977e-53	4.064e-49
MRS1	MACROD1	0.151756	0.195	0.135	2.32776e-53	4.07801e-49
MRS1	C2orf82	0.117478	0.145	0.09	2.40646e-53	4.21589e-49
MRS1	ACACB	0.378093	0.096	0.052	4.53424e-53	7.94354e-49
MRS1	PKN2	0.0164997	0.14	0.197	6.72882e-53	1.17882e-48
MRS1	NFATC2IP	0.0178953	0.102	0.153	7.585e-53	1.32882e-48
MRS1	GOLGA4	0.00711054	0.312	0.381	9.13114e-53	1.59968e-48
MRS1	GOLT1A	0.259161	0.403	0.335	1.23864e-52	2.16998e-48
MRS1	HDHD3	0.250599	0.358	0.289	1.26853e-52	2.22234e-48
MRS1	TTC14	0.0240349	0.11	0.162	1.30319e-52	2.28306e-48
MRS1	PHYHD1	0.202028	0.119	0.07	1.5555e-52	2.72508e-48
MRS1	CERS2	0.200145	0.526	0.463	1.90904e-52	3.34445e-48
MRS1	ATP5G1	0.258237	0.759	0.764	1.92409e-52	3.37082e-48
MRS1	NKTR	0.103038	0.229	0.294	2.42087e-52	4.24113e-48
MRS1	ACBD4	0.197882	0.144	0.091	3.47102e-52	6.08089e-48
MRS1	ASPG	0.0719909	0.06	0.025	4.46877e-52	7.82883e-48
MRS1	ZSCAN16-AS1	0.247644	0.531	0.484	7.30443e-52	1.27966e-47
MRS1	CPN1	0.103966	0.13	0.078	1.2843e-51	2.24997e-47
MRS1	IYD	0.0574171	0.058	0.024	1.40197e-51	2.45612e-47
MRS1	CUTA	0.235425	0.759	0.807	1.58906e-51	2.78387e-47
MRS1	TMED7	0.140598	0.285	0.218	1.85607e-51	3.25164e-47
MRS1	HPGD	0.281365	0.233	0.17	7.94589e-51	1.39204e-46
MRS1	RP11-798K3.2	0.0345698	0.333	0.248	1.20667e-50	2.11397e-46
MRS1	MOGAT2	0.0531236	0.036	0.01	1.5277e-50	2.67637e-46
MRS1	CPSF7	0.00822078	0.083	0.13	1.55218e-50	2.71926e-46
MRS1	PHYH	0.276918	0.589	0.53	2.21512e-50	3.88066e-46
MRS1	PPARGC1A	0.125826	0.152	0.097	3.97165e-50	6.95793e-46
MRS1	ABCA8	0.193614	0.084	0.044	5.77287e-50	1.01135e-45
MRS1	IVD	0.209239	0.225	0.164	6.07194e-50	1.06374e-45
MRS1	PROZ	0.0886412	0.043	0.014	1.25017e-49	2.19017e-45
MRS1	CCDC137	0.0133323	0.107	0.157	1.46002e-49	2.55781e-45
MRS1	WDR60	0.0160702	0.07	0.113	1.46396e-49	2.56471e-45
MRS1	DDX17	0.109993	0.324	0.392	1.5305e-49	2.68128e-45
MRS1	GCHFR	0.328801	0.503	0.449	1.71673e-49	3.00754e-45
MRS1	KIF12	0.00949708	0.035	0.067	2.18631e-49	3.83019e-45
MRS1	SRD5A1	0.0922882	0.171	0.114	2.48193e-49	4.3481e-45
MRS1	BCL2L10	0.0699696	0.124	0.075	3.01166e-49	5.27612e-45
MRS1	CYP2B6	0.484856	0.083	0.043	3.21403e-49	5.63066e-45
MRS1	NCOA2	0.140295	0.231	0.168	4.49229e-49	7.87004e-45
MRS1	ARFRP1	0.00898804	0.143	0.199	4.96526e-49	8.69863e-45
MRS1	CREG1	0.130356	0.335	0.265	5.61371e-49	9.83466e-45
MRS1	SLC6A12	0.0680212	0.041	0.013	2.01898e-48	3.53705e-44
MRS1	MOGAT3	0.208929	0.122	0.075	4.11538e-48	7.20973e-44
MRS1	ECM2	0.050791	0.054	0.022	5.89979e-48	1.03358e-43
MRS1	SHROOM1	0.213779	0.162	0.107	6.42405e-48	1.12543e-43
MRS1	PINK1	0.12474	0.22	0.159	2.41298e-47	4.2273e-43
MRS1	TSPAN6	0.170682	0.403	0.333	2.57634e-47	4.51348e-43
MRS1	LAMP1	0.241336	0.457	0.407	2.92531e-47	5.12485e-43
MRS1	HOMER2	0.084364	0.123	0.076	5.5682e-47	9.75493e-43
MRS1	RNF144B	0.0687063	0.088	0.048	5.61958e-47	9.84495e-43
MRS1	ATP5I	0.151023	0.842	0.894	1.44046e-46	2.52354e-42
MRS1	GTF3C1	0.00164346	0.038	0.07	1.53154e-46	2.68311e-42
MRS1	CLYBL	0.124382	0.162	0.11	1.91666e-46	3.35779e-42
MRS1	MATR3	0.0453129	0.12	0.072	2.07582e-46	3.63662e-42
MRS1	TPRG1-AS1	0.0659307	0.066	0.031	2.27562e-46	3.98665e-42
MRS1	DBH-AS1	0.329638	0.033	0.009	2.67447e-46	4.68541e-42
MRS1	CD36	0.120273	0.185	0.13	8.19241e-46	1.43523e-41
MRS1	MCEE	0.0989101	0.137	0.088	9.62411e-46	1.68605e-41
MRS1	C8orf82	0.114704	0.307	0.24	1.41004e-45	2.47026e-41
MRS1	ACO1	0.174416	0.222	0.164	1.89978e-45	3.32822e-41
MRS1	ITM2B	0.263079	0.672	0.664	2.93797e-45	5.14703e-41
MRS1	NAGLU	0.0940393	0.116	0.071	3.24757e-45	5.68941e-41
MRS1	TBX3	0.108911	0.108	0.065	4.0451e-45	7.08661e-41
MRS1	PSMD5-AS1	0.0458792	0.078	0.12	4.44595e-45	7.78887e-41
MRS1	RP11-116D2.1	0.0705757	0.04	0.014	4.89434e-45	8.5744e-41
MRS1	PDDC1	0.0121319	0.044	0.078	5.57155e-45	9.7608e-41
MRS1	PNPO	0.107171	0.169	0.116	1.05189e-44	1.8428e-40
MRS1	C2orf72	0.120316	0.154	0.103	2.25243e-44	3.94604e-40
MRS1	CYP4V2	0.100627	0.112	0.068	2.4585e-44	4.30705e-40
MRS1	ACAP3	0.00933543	0.035	0.066	2.59936e-44	4.55381e-40
MRS1	KIAA1161	0.0706424	0.065	0.031	6.72517e-44	1.17818e-39
MRS1	EBPL	0.148523	0.394	0.329	9.62716e-44	1.68658e-39
MRS1	CUL4B	0.00638577	0.08	0.122	1.02716e-43	1.79947e-39
MRS1	PECR	0.170274	0.256	0.199	1.55879e-43	2.73085e-39
MRS1	CEP95	0.00869858	0.058	0.095	1.77309e-43	3.10628e-39
MRS1	MGMT	0.240656	0.49	0.45	4.82492e-43	8.45278e-39
MRS1	FOLH1	0.0741926	0.025	0.005	6.29839e-43	1.10341e-38
MRS1	C1QB	0.1458	0.239	0.306	6.76051e-43	1.18437e-38
MRS1	CYP2J2	0.0944021	0.164	0.111	1.22522e-42	2.14646e-38
MRS1	AGO3	0.0167987	0.065	0.103	1.43309e-42	2.51064e-38
MRS1	RP4-710M16.2	0.0996064	0.073	0.038	1.59421e-42	2.79289e-38
MRS1	CTC-505O3.2	0.041792	0.026	0.006	1.69925e-42	2.97692e-38
MRS1	RBM5	0.0667514	0.138	0.189	1.85786e-42	3.25479e-38
MRS1	GOLGA8A	0.0148362	0.022	0.046	2.65199e-42	4.64602e-38
MRS1	DHRSX	0.0842627	0.196	0.14	2.76761e-42	4.84857e-38
MRS1	ESRP2	0.0988648	0.071	0.037	3.95764e-42	6.9334e-38
MRS1	TCEA2	0.361153	0.261	0.203	4.33026e-42	7.58618e-38
MRS1	CTSB	0.0117077	0.473	0.55	6.22218e-42	1.09006e-37
MRS1	BCAT2	0.177583	0.122	0.172	1.1442e-41	2.00453e-37
MRS1	DGAT2	0.204776	0.202	0.148	1.16906e-41	2.04808e-37
MRS1	SLC46A3	0.0788787	0.065	0.032	1.21618e-41	2.13063e-37
MRS1	DHRS4L2	0.233428	0.391	0.342	1.57514e-41	2.75948e-37
MRS1	SLC7A2	0.199427	0.13	0.084	2.7196e-41	4.76447e-37
MRS1	SRRM2	0.000257719	0.372	0.432	3.36272e-41	5.89114e-37
MRS1	CHDH	0.292138	0.165	0.115	3.41487e-41	5.9825e-37
MRS1	TGFBR3L	0.0479116	0.104	0.062	4.20563e-41	7.36785e-37
MRS1	SEC16B	0.155493	0.094	0.055	4.6582e-41	8.16069e-37
MRS1	HIST2H2AA3	0.0273266	0.092	0.052	5.48171e-41	9.60341e-37
MRS1	PLVAP	0.0688455	0.038	0.014	6.70354e-41	1.17439e-36
MRS1	ST3GAL6	0.0868043	0.085	0.047	8.54378e-41	1.49679e-36
MRS1	IL6R	0.259566	0.252	0.197	8.57038e-41	1.50144e-36
MRS1	SLC46A1	0.0660214	0.095	0.055	1.12076e-40	1.96346e-36
MRS1	IRS2	0.125974	0.221	0.163	1.2998e-40	2.27711e-36
MRS1	SPR	0.0895674	0.273	0.21	1.51613e-40	2.6561e-36
MRS1	POGZ	0.0101987	0.163	0.214	2.67106e-40	4.67943e-36
MRS1	PRADC1	0.14029	0.259	0.199	4.93709e-40	8.64928e-36
MRS1	GPX2	0.273253	0.499	0.445	5.14171e-40	9.00776e-36
MRS1	RBM33	0.0250714	0.124	0.171	5.36137e-40	9.39259e-36
MRS1	TGM3	0.0508074	0.075	0.041	1.1346e-39	1.98771e-35
MRS1	PYGL	0.113918	0.22	0.165	1.2297e-39	2.15432e-35
MRS1	AC010642.1	0.0409407	0.064	0.032	1.669e-39	2.92393e-35
MRS1	LRCOL1	0.0629274	0.029	0.008	1.73014e-39	3.03104e-35
MRS1	MDM4	0.0272897	0.178	0.23	1.73537e-39	3.04019e-35
MRS1	HSD17B2	0.0708083	0.264	0.199	1.91303e-39	3.35144e-35
MRS1	UCKL1	0.000195057	0.104	0.148	2.18166e-39	3.82205e-35
MRS1	SLCO1B3	0.0371488	0.019	0.003	2.44874e-39	4.28995e-35
MRS1	EEPD1	0.00188268	0.052	0.085	2.45569e-39	4.30212e-35
MRS1	SIL1	0.18242	0.416	0.363	5.56779e-39	9.75422e-35
MRS1	FN1	0.23564	0.637	0.601	6.10743e-39	1.06996e-34
MRS1	DOT1L	0.00715176	0.032	0.059	7.79156e-39	1.365e-34
MRS1	ALAS1	0.241326	0.331	0.281	8.45973e-39	1.48206e-34
MRS1	SURF1	0.145696	0.415	0.355	9.60943e-39	1.68348e-34
MRS1	DMTF1	0.016426	0.044	0.074	1.02159e-38	1.78972e-34
MRS1	NNT	0.158004	0.247	0.191	1.1306e-38	1.9807e-34
MRS1	N4BP2L2	0.0289967	0.375	0.43	1.17233e-38	2.0538e-34
MRS1	NR1I2	0.0717682	0.05	0.022	1.62807e-38	2.85222e-34
MRS1	MAOA	0.136686	0.309	0.25	2.00375e-38	3.51037e-34
MRS1	SPARCL1	0.179473	0.074	0.041	2.38632e-38	4.18059e-34
MRS1	BOK	0.0759627	0.131	0.086	2.61711e-38	4.58492e-34
MRS1	CLEC11A	0.0318647	0.014	0.033	3.37412e-38	5.91112e-34
MRS1	CD81	0.218955	0.304	0.241	3.70222e-38	6.48592e-34
MRS1	OAF	0.243455	0.295	0.236	4.86013e-38	8.51447e-34
MRS1	AP1M2	0.0897467	0.064	0.101	5.63848e-38	9.87804e-34
MRS1	DUSP8	0.0149595	0.018	0.039	5.67044e-38	9.93404e-34
MRS1	MYOM1	0.0927198	0.1	0.062	7.62895e-38	1.33652e-33
MRS1	SMIM1	0.107801	0.181	0.13	8.09397e-38	1.41798e-33
MRS1	GOT1	0.249232	0.438	0.381	9.43185e-38	1.65237e-33
MRS1	SLC22A9	0.0931206	0.095	0.058	9.78659e-38	1.71451e-33
MRS1	A2M	0.562957	0.329	0.279	1.3644e-37	2.39028e-33
MRS1	PROX1	0.199502	0.327	0.265	2.52891e-37	4.43039e-33
MRS1	SETX	0.00322034	0.081	0.12	4.28862e-37	7.51323e-33
MRS1	NEU4	0.0492884	0.097	0.059	5.68983e-37	9.96802e-33
MRS1	XRN1	0.00111981	0.101	0.142	7.43941e-37	1.30331e-32
MRS1	CYP2C18	0.0986426	0.115	0.075	1.78509e-36	3.12729e-32
MRS1	HRCT1	0.167634	0.169	0.121	7.09421e-36	1.24284e-31
MRS1	SLC25A42	0.15175	0.082	0.048	8.77472e-36	1.53724e-31
MRS1	CNGA1	0.0633891	0.077	0.044	1.25607e-35	2.20051e-31
MRS1	FAM20C	0.117165	0.093	0.057	3.7209e-35	6.51865e-31
MRS1	DECR2	0.125246	0.267	0.213	4.80733e-35	8.42196e-31
MRS1	SLC40A1	0.188149	0.429	0.368	5.44676e-35	9.54218e-31
MRS1	GLUL	0.48742	0.608	0.568	8.04274e-35	1.40901e-30
MRS1	RBP7	0.140014	0.049	0.023	1.69982e-34	2.97792e-30
MRS1	TCEA3	0.172094	0.479	0.42	1.87643e-34	3.28732e-30
MRS1	HSPA4L	0.00175721	0.054	0.086	2.3641e-34	4.14166e-30
MRS1	RBM6	0.115892	0.166	0.215	2.36444e-34	4.14227e-30
MRS1	SYTL4	0.0587342	0.064	0.035	3.20457e-34	5.61409e-30
MRS1	GIGYF1	0.0105518	0.062	0.096	4.45657e-34	7.80746e-30
MRS1	PPP6R3	0.00152969	0.09	0.128	4.60272e-34	8.0635e-30
MRS1	XYLB	0.117206	0.124	0.084	4.65351e-34	8.15249e-30
MRS1	OXER1	0.111693	0.062	0.034	4.78681e-34	8.38602e-30
MRS1	SPEN	0.0113309	0.069	0.103	5.88222e-34	1.03051e-29
MRS1	IDNK	0.0833699	0.16	0.115	7.34503e-34	1.28678e-29
MRS1	ZHX1	0.121959	0.29	0.238	7.55461e-34	1.32349e-29
MRS1	PEX11G	0.0459171	0.048	0.022	8.01098e-34	1.40344e-29
MRS1	C1orf168	0.130206	0.066	0.036	1.02946e-33	1.80352e-29
MRS1	LGI4	0.0120163	0.019	0.039	1.08586e-33	1.90232e-29
MRS1	KLB	0.0596563	0.142	0.099	1.28776e-33	2.25602e-29
MRS1	AMN	0.122459	0.171	0.126	1.41916e-33	2.48622e-29
MRS1	CYP7B1	0.0470337	0.071	0.04	1.42641e-33	2.49892e-29
MRS1	KCNC2	0.0646623	0.095	0.06	1.4992e-33	2.62646e-29
MRS1	TUG1	0.0233852	0.12	0.162	1.522e-33	2.66639e-29
MRS1	KLF9	0.142067	0.227	0.176	1.63795e-33	2.86953e-29
MRS1	BDH2	0.0232045	0.118	0.16	1.88219e-33	3.29741e-29
MRS1	USPL1	0.00344114	0.022	0.043	2.02067e-33	3.54001e-29
MRS1	ACSL6	0.0425575	0.042	0.018	2.8359e-33	4.96821e-29
MRS1	SUGP2	0.0729714	0.078	0.114	3.28726e-33	5.75895e-29
MRS1	FAM213A	0.175771	0.513	0.464	6.54295e-33	1.14626e-28
MRS1	TMEM45B	0.160046	0.257	0.203	1.17133e-32	2.05206e-28
MRS1	NDRG2	0.198082	0.312	0.258	1.50599e-32	2.63834e-28
MRS1	CAPN15	0.0131624	0.025	0.047	1.83111e-32	3.20792e-28
MRS1	C1QC	0.0792528	0.132	0.177	1.98163e-32	3.47162e-28
MRS1	AGT	0.213932	0.742	0.749	2.86332e-32	5.01624e-28
MRS1	ARMC5	0.0654163	0.055	0.029	2.88209e-32	5.04914e-28
MRS1	PPARA	0.223361	0.183	0.138	3.2656e-32	5.72101e-28
MRS1	HGFAC	0.0541757	0.026	0.008	4.72625e-32	8.27991e-28
MRS1	U2AF1L4	0.0102844	0.085	0.121	4.75783e-32	8.33524e-28
MRS1	H2AFJ	0.0421736	0.428	0.496	5.50357e-32	9.6417e-28
MRS1	INTS1	0.0141609	0.069	0.102	5.8289e-32	1.02117e-27
MRS1	ACADL	0.042443	0.036	0.015	5.93177e-32	1.03919e-27
MRS1	ARHGAP1	0.00750631	0.07	0.104	6.05408e-32	1.06062e-27
MRS1	ACSF2	0.161955	0.121	0.083	7.95027e-32	1.39281e-27
MRS1	CREBZF	0.00284705	0.074	0.108	1.06239e-31	1.86121e-27
MRS1	ARHGAP5	0.00276812	0.137	0.18	1.13083e-31	1.9811e-27
MRS1	SLC2A10	0.0712201	0.061	0.033	1.19622e-31	2.09567e-27
MRS1	MICU3	0.0474337	0.032	0.012	1.51548e-31	2.65497e-27
MRS1	RORC	0.122077	0.183	0.136	1.52489e-31	2.67146e-27
MRS1	TNFSF10	0.189266	0.382	0.318	1.68207e-31	2.94683e-27
MRS1	DGCR6	0.0578406	0.096	0.061	1.90479e-31	3.33699e-27
MRS1	NADK2	0.153316	0.257	0.207	2.32646e-31	4.07572e-27
MRS1	SH3D19	0.0873053	0.112	0.075	2.90009e-31	5.08067e-27
MRS1	MRGPRF	0.0236712	0.021	0.005	3.34397e-31	5.8583e-27
MRS1	PNPLA3	0.187258	0.074	0.044	3.41908e-31	5.98989e-27
MRS1	FMO4	0.0433539	0.068	0.039	3.77432e-31	6.61223e-27
MRS1	SLC25A25	0.183474	0.171	0.127	4.94105e-31	8.65623e-27
MRS1	HSF4	0.0194427	0.021	0.041	5.21099e-31	9.12914e-27
MRS1	ZMYND8	0.00283236	0.088	0.124	7.67407e-31	1.34442e-26
MRS1	ARSE	0.107056	0.223	0.175	8.45274e-31	1.48084e-26
MRS1	ZNF638	0.0152939	0.139	0.181	8.96667e-31	1.57087e-26
MRS1	INPPL1	0.0344066	0.045	0.073	1.36399e-30	2.38958e-26
MRS1	SNAI2	0.0628199	0.106	0.07	1.83627e-30	3.21697e-26
MRS1	SEMA4G	0.105941	0.09	0.057	1.92872e-30	3.37892e-26
MRS1	PCYOX1	0.0956834	0.252	0.202	2.27467e-30	3.98499e-26
MRS1	FAM84B	0.0636707	0.106	0.07	2.30597e-30	4.03983e-26
MRS1	MCU	0.036057	0.024	0.045	2.30891e-30	4.04498e-26
MRS1	NUP210	0.0367397	0.063	0.094	2.59942e-30	4.55393e-26
MRS1	ZNF248	0.00483424	0.023	0.043	2.6704e-30	4.67827e-26
MRS1	TTTY14	0.0396928	0.052	0.027	2.74021e-30	4.80057e-26
MRS1	CCDC84	0.0452692	0.045	0.072	3.26054e-30	5.71214e-26
MRS1	IL27	0.0426116	0.036	0.015	3.78376e-30	6.62878e-26
MRS1	CTTN	0.0276845	0.246	0.304	4.05112e-30	7.09715e-26
MRS1	GPAA1	0.187842	0.534	0.506	4.46964e-30	7.83036e-26
MRS1	ATXN7L3	0.00259343	0.037	0.062	6.65533e-30	1.16595e-25
MRS1	ACY1	0.107832	0.128	0.091	6.83872e-30	1.19807e-25
MRS1	H6PD	0.15359	0.134	0.095	7.57798e-30	1.32759e-25
MRS1	RFNG	0.219121	0.138	0.1	8.77612e-30	1.53749e-25
MRS1	WDR6	0.132892	0.109	0.148	8.9117e-30	1.56124e-25
MRS1	WNK3	0.0963772	0.116	0.079	9.03523e-30	1.58288e-25
MRS1	ZNF44	0.00398002	0.055	0.084	9.42381e-30	1.65096e-25
MRS1	CA14	0.028161	0.034	0.014	9.80134e-30	1.7171e-25
MRS1	RABEPK	0.155236	0.227	0.18	1.03489e-29	1.81302e-25
MRS1	AC074117.10	0.139135	0.034	0.059	1.05929e-29	1.85576e-25
MRS1	GLOD5	0.0274292	0.03	0.012	1.39806e-29	2.44927e-25
MRS1	IL1RN	0.109918	0.102	0.068	1.45436e-29	2.5479e-25
MRS1	ECE1	0.000371696	0.071	0.103	1.61605e-29	2.83117e-25
MRS1	CHKA	0.0251108	0.09	0.125	1.77802e-29	3.11491e-25
MRS1	GRB7	0.00679498	0.036	0.06	2.95597e-29	5.17857e-25
MRS1	CTD-2529O21.2	0.0472254	0.016	0.003	3.58119e-29	6.27389e-25
MRS1	DNMBP-AS1	0.0238566	0.029	0.011	3.96852e-29	6.95245e-25
MRS1	EXTL2	0.00175418	0.057	0.087	4.01717e-29	7.03768e-25
MRS1	CCL25	0.132511	0.046	0.023	4.48476e-29	7.85685e-25
MRS1	IGF2	0.310264	0.035	0.016	5.07468e-29	8.89033e-25
MRS1	TTC19	0.0193717	0.093	0.128	5.46091e-29	9.56697e-25
MRS1	TPMT	0.11715	0.326	0.278	5.57763e-29	9.77145e-25
MRS1	GCDH	0.208599	0.19	0.146	5.62365e-29	9.85207e-25
MRS1	MYO19	0.0112623	0.068	0.099	5.6772e-29	9.94588e-25
MRS1	ERLIN2	0.0717311	0.162	0.12	6.80805e-29	1.1927e-24
MRS1	LYPLA1	0.18057	0.523	0.493	7.80475e-29	1.36731e-24
MRS1	PRPF4B	0.00277761	0.277	0.327	8.11981e-29	1.42251e-24
MRS1	CCDC64	0.00285827	0.015	0.031	8.6204e-29	1.51021e-24
MRS1	MYL5	0.0460741	0.116	0.079	1.07986e-28	1.89181e-24
MRS1	VPS28	0.218751	0.676	0.696	1.31087e-28	2.29651e-24
MRS1	PHRF1	0.0117215	0.044	0.07	1.32695e-28	2.32469e-24
MRS1	ADCY1	0.0817392	0.02	0.006	1.90942e-28	3.34511e-24
MRS1	KMT2C	0.0627338	0.147	0.189	1.95235e-28	3.42032e-24
MRS1	LSM14B	0.000122456	0.04	0.065	2.0914e-28	3.66392e-24
MRS1	HINT2	0.33767	0.53	0.511	2.93928e-28	5.14932e-24
MRS1	CBX4	0.0158829	0.076	0.108	4.1505e-28	7.27126e-24
MRS1	SLC43A1	0.159151	0.237	0.189	5.00932e-28	8.77583e-24
MRS1	SEC24C	0.0119618	0.06	0.089	5.36364e-28	9.39656e-24
MRS1	ENTPD8	0.0529692	0.033	0.014	5.44401e-28	9.53736e-24
MRS1	POLDIP2	0.11313	0.439	0.39	7.5802e-28	1.32798e-23
MRS1	SCRN2	0.156729	0.242	0.196	7.89475e-28	1.38308e-23
MRS1	CTD-2350C19.2	0.119914	0.151	0.111	8.10566e-28	1.42003e-23
MRS1	GRTP1	0.104936	0.164	0.123	8.76379e-28	1.53533e-23
MRS1	USP4	0.000792583	0.066	0.096	1.06349e-27	1.86313e-23
MRS1	KIAA0319L	0.0280159	0.115	0.153	1.09144e-27	1.9121e-23
MRS1	TMEM175	0.0800368	0.087	0.055	1.1737e-27	2.05621e-23
MRS1	SUCLG1	0.36665	0.535	0.514	1.32604e-27	2.32309e-23
MRS1	FAM214B	0.00243619	0.019	0.037	1.3549e-27	2.37364e-23
MRS1	MAVS	0.024105	0.078	0.11	1.46166e-27	2.56069e-23
MRS1	NEIL1	0.0967293	0.061	0.035	1.60472e-27	2.81131e-23
MRS1	CYP1A2	0.0204875	0.012	0.001	1.66012e-27	2.90836e-23
MRS1	MGAT4B	0.081932	0.227	0.178	2.27984e-27	3.99404e-23
MRS1	UGT1A1	0.067371	0.108	0.074	3.2848e-27	5.75464e-23
MRS1	PROSC	0.105657	0.289	0.241	4.01372e-27	7.03164e-23
MRS1	DNASE1	0.00429088	0.015	0.031	4.17674e-27	7.31722e-23
MRS1	RHOD	0.0493965	0.211	0.164	4.47483e-27	7.83946e-23
MRS1	THSD7A	0.00712553	0.028	0.048	4.73563e-27	8.29635e-23
MRS1	ZSWIM7	0.00817951	0.155	0.197	5.42905e-27	9.51115e-23
MRS1	GBP7	0.0798455	0.069	0.041	5.43244e-27	9.5171e-23
MRS1	BAIAP2	0.102147	0.148	0.11	5.57975e-27	9.77517e-23
MRS1	ZCCHC8	0.0138848	0.069	0.099	5.70729e-27	9.99861e-23
MRS1	RBMS2	0.0024759	0.006	0.017	6.61796e-27	1.1594e-22
MRS1	ENPP1	0.162215	0.166	0.126	7.26659e-27	1.27303e-22
MRS1	PHKG2	0.0320843	0.105	0.141	7.82538e-27	1.37093e-22
MRS1	SULT1A3	0.00320273	0.015	0.031	9.83257e-27	1.72257e-22
MRS1	ZMIZ2	0.0177146	0.038	0.062	1.08546e-26	1.90162e-22
MRS1	GLT1D1	0.0508532	0.053	0.029	1.28299e-26	2.24768e-22
MRS1	SDHC	0.20046	0.671	0.669	1.3314e-26	2.33247e-22
MRS1	FDPS	0.34159	0.661	0.661	1.38018e-26	2.41793e-22
MRS1	RP11-254I22.3	0.0583265	0.073	0.045	1.66937e-26	2.92457e-22
MRS1	INADL	0.0103266	0.078	0.11	1.92235e-26	3.36776e-22
MRS1	SLC25A22	0.0113365	0.046	0.071	2.00587e-26	3.51409e-22
MRS1	MRPL46	0.145034	0.296	0.251	2.02857e-26	3.55386e-22
MRS1	TMEM57	0.0910606	0.214	0.169	2.16444e-26	3.79188e-22
MRS1	ZNF556	0.00106958	0.008	0.02	2.39336e-26	4.19292e-22
MRS1	DUS1L	0.177006	0.197	0.154	2.46605e-26	4.32027e-22
MRS1	RP11-181C3.1	0.049156	0.056	0.032	2.50285e-26	4.38475e-22
MRS1	GPX1	0.196123	0.769	0.779	2.63605e-26	4.61809e-22
MRS1	XRRA1	0.0152705	0.09	0.123	2.75575e-26	4.82779e-22
MRS1	PCSK5	0.0101682	0.018	0.034	2.77777e-26	4.86638e-22
MRS1	LIMS2	0.0657493	0.041	0.02	3.07725e-26	5.39103e-22
MRS1	KCNB1	0.0214769	0.019	0.005	3.29376e-26	5.77035e-22
MRS1	ADK	0.130358	0.296	0.25	3.37231e-26	5.90795e-22
MRS1	TMEM150C	0.0373723	0.058	0.033	3.37694e-26	5.91606e-22
MRS1	SETD2	0.000604317	0.096	0.13	3.75678e-26	6.58151e-22
MRS1	CSAD	0.0973049	0.114	0.08	3.93513e-26	6.89395e-22
MRS1	RDX	0.149265	0.457	0.412	3.98132e-26	6.97487e-22
MRS1	ATRN	0.0765366	0.146	0.108	4.39298e-26	7.69607e-22
MRS1	ARL16	0.0450446	0.205	0.249	5.8861e-26	1.03119e-21
MRS1	AGTR1	0.0666405	0.131	0.094	6.67863e-26	1.17003e-21
MRS1	DPH7	0.0444182	0.047	0.072	8.28094e-26	1.45074e-21
MRS1	SFXN5	0.204943	0.134	0.098	1.1413e-25	1.99944e-21
MRS1	FDX1	0.115088	0.411	0.36	1.20144e-25	2.1048e-21
MRS1	NFIB	0.000659131	0.182	0.221	1.22638e-25	2.1485e-21
MRS1	SPPL2A	0.121016	0.366	0.315	1.3028e-25	2.28238e-21
MRS1	CNKSR1	0.000570251	0.001	0.007	1.3759e-25	2.41043e-21
MRS1	TJAP1	0.0168996	0.065	0.094	1.40293e-25	2.4578e-21
MRS1	HERC4	0.0053239	0.099	0.133	1.46419e-25	2.56511e-21
MRS1	MTDH	0.191309	0.652	0.66	1.51767e-25	2.6588e-21
MRS1	LAMTOR2	0.198089	0.682	0.69	1.61967e-25	2.83749e-21
MRS1	RBKS	0.0989196	0.162	0.123	1.69434e-25	2.96832e-21
MRS1	MEP1A	0.0394931	0.048	0.026	1.69808e-25	2.97487e-21
MRS1	IGSF23	0.0844742	0.082	0.053	1.82865e-25	3.20361e-21
MRS1	APOC4	0.0121563	0.014	0.003	2.00245e-25	3.5081e-21
MRS1	ABCC2	0.109076	0.138	0.102	2.2455e-25	3.93388e-21
MRS1	TSHZ2	0.00863731	0.15	0.186	2.58663e-25	4.53152e-21
MRS1	PLGLB1	0.136855	0.113	0.08	2.9745e-25	5.21103e-21
MRS1	WWP1	0.128104	0.313	0.266	4.08743e-25	7.16078e-21
MRS1	IL17RC	0.0579095	0.105	0.072	4.50791e-25	7.89741e-21
MRS1	PIEZO1	0.031619	0.032	0.053	5.0129e-25	8.7821e-21
MRS1	ENPP7	0.0389948	0.045	0.024	6.9097e-25	1.21051e-20
MRS1	OSBPL2	0.0183954	0.066	0.095	6.94145e-25	1.21607e-20
MRS1	FCN3	0.0321668	0.017	0.004	7.42602e-25	1.30096e-20
MRS1	FAM84A	0.0132791	0.004	0.013	8.21276e-25	1.43879e-20
MRS1	CPT2	0.0723935	0.139	0.103	8.82828e-25	1.54663e-20
MRS1	SHPRH	0.0204055	0.058	0.085	9.58981e-25	1.68004e-20
MRS1	GEN1	0.00758704	0.02	0.037	1.06415e-24	1.86428e-20
MRS1	MUM1	0.0605085	0.162	0.203	1.1106e-24	1.94566e-20
MRS1	SERPINA3	0.0680606	0.084	0.056	1.60252e-24	2.80745e-20
MRS1	AKR1B15	0.0328592	0.043	0.023	1.74655e-24	3.05979e-20
MRS1	RASGRP3	0.00252212	0.026	0.044	1.80875e-24	3.16875e-20
MRS1	TCAP	0.206978	0.024	0.009	1.86433e-24	3.26611e-20
MRS1	BTD	0.15564	0.222	0.178	2.1233e-24	3.71981e-20
MRS1	ECHDC3	0.0715805	0.271	0.223	2.67438e-24	4.68525e-20
MRS1	LIN7A	0.0648494	0.14	0.104	3.05388e-24	5.35009e-20
MRS1	CRLS1	0.15852	0.387	0.343	3.59614e-24	6.30009e-20
MRS1	TUFM	0.0258867	0.592	0.643	4.08666e-24	7.15943e-20
MRS1	MVD	0.126745	0.16	0.201	4.10698e-24	7.19502e-20
MRS1	PCCB	0.139412	0.329	0.285	4.18667e-24	7.33464e-20
MRS1	RP5-968D22.3	0.0247181	0.024	0.009	4.61568e-24	8.08621e-20
MRS1	CXCL10	0.0272887	0.086	0.118	4.6753e-24	8.19066e-20
MRS1	MPC2	0.107114	0.804	0.842	4.76392e-24	8.34591e-20
MRS1	RNF213	0.106156	0.308	0.351	4.76472e-24	8.34732e-20
MRS1	LIF	0.00682663	0.003	0.011	5.68639e-24	9.96199e-20
MRS1	CUX2	0.0266472	0.032	0.015	6.87372e-24	1.20421e-19
MRS1	KIAA2026	0.00472063	0.065	0.093	7.59151e-24	1.32996e-19
MRS1	AP000253.1	0.0414854	0.034	0.016	9.22823e-24	1.61669e-19
MRS1	SLC7A9	0.0628856	0.111	0.079	9.44657e-24	1.65494e-19
MRS1	SOCS2	0.0376114	0.069	0.044	9.95361e-24	1.74377e-19
MRS1	SEPSECS	0.0796374	0.083	0.055	1.1672e-23	2.04482e-19
MRS1	LDLRAD4	0.03947	0.13	0.095	1.24889e-23	2.18793e-19
MRS1	SLC25A30	0.047684	0.084	0.056	1.26108e-23	2.20928e-19
MRS1	LIPA	0.161274	0.285	0.243	1.67367e-23	2.93211e-19
MRS1	DENND5A	0.00101352	0.031	0.051	1.70685e-23	2.99023e-19
MRS1	KIFC3	0.0324235	0.06	0.087	1.83763e-23	3.21934e-19
MRS1	LAMB2	0.151768	0.106	0.075	1.84139e-23	3.22593e-19
MRS1	FAM83H	0.0582824	0.122	0.088	2.00315e-23	3.50932e-19
MRS1	PHACTR4	0.00493794	0.133	0.168	2.36831e-23	4.14903e-19
MRS1	TRPM8	0.0636138	0.065	0.04	2.51109e-23	4.39918e-19
MRS1	TMCO6	0.0532054	0.077	0.05	2.82041e-23	4.94108e-19
MRS1	DHX33	0.000208759	0.033	0.053	2.88977e-23	5.06259e-19
MRS1	CYP3A7	0.127075	0.062	0.038	3.03274e-23	5.31305e-19
MRS1	TMCO1	0.215525	0.658	0.664	3.23732e-23	5.67146e-19
MRS1	MAGIX	0.0537366	0.092	0.063	3.37088e-23	5.90545e-19
MRS1	GAK	0.0333027	0.089	0.12	3.41521e-23	5.98311e-19
MRS1	OGT	0.00742417	0.088	0.118	4.38279e-23	7.67821e-19
MRS1	IGSF8	0.0828233	0.235	0.192	5.48373e-23	9.60695e-19
MRS1	MALAT1	0.200591	0.93	0.95	5.6153e-23	9.83744e-19
MRS1	MT1M	0.350475	0.095	0.066	6.45911e-23	1.13157e-18
MRS1	TGDS	0.00144947	0.065	0.092	6.60535e-23	1.15719e-18
MRS1	SLC10A5	0.059189	0.044	0.024	7.12463e-23	1.24816e-18
MRS1	PLCG2	0.0545265	0.059	0.084	7.20536e-23	1.26231e-18
MRS1	OTUD7B	0.000820928	0.11	0.143	7.5258e-23	1.31844e-18
MRS1	RP11-434D9.1	0.0775457	0.04	0.021	8.14485e-23	1.4269e-18
MRS1	FIS1	0.240477	0.657	0.657	8.35859e-23	1.46434e-18
MRS1	RASSF7	0.0438614	0.183	0.222	8.42168e-23	1.47539e-18
MRS1	CDH23	0.0391765	0.043	0.024	8.44269e-23	1.47907e-18
MRS1	GCKR	0.156355	0.114	0.082	8.99311e-23	1.5755e-18
MRS1	MKLN1	0.0720818	0.14	0.176	9.4294e-23	1.65194e-18
MRS1	SLC8B1	0.00121179	0.029	0.048	9.46751e-23	1.65861e-18
MRS1	KNTC1	0.00382422	0.014	0.028	9.78829e-23	1.71481e-18
MRS1	TNFSF14	0.0155799	0.023	0.041	1.24735e-22	2.18523e-18
MRS1	RXRA	0.249228	0.194	0.157	1.38305e-22	2.42297e-18
MRS1	SLC2A9	0.0234445	0.022	0.009	1.41639e-22	2.48138e-18
MRS1	DDX60L	0.0126328	0.023	0.04	1.61018e-22	2.82087e-18
MRS1	METTL7B	0.147379	0.262	0.221	1.65336e-22	2.89652e-18
MRS1	NR2C2	0.000104887	0.025	0.043	1.71285e-22	3.00075e-18
MRS1	MTMR4	0.229498	0.173	0.136	1.81929e-22	3.18721e-18
MRS1	PLD3	0.0203857	0.268	0.311	1.97329e-22	3.45701e-18
MRS1	SLC22A18AS	0.0707626	0.087	0.059	2.12226e-22	3.71798e-18
MRS1	GMDS	0.0759708	0.223	0.182	2.2e-22	3.85419e-18
MRS1	DYSF	0.0231133	0.022	0.008	2.24611e-22	3.93496e-18
MRS1	RIC8B	0.00224649	0.036	0.057	2.67675e-22	4.68939e-18
MRS1	DIO3OS	0.0142357	0.015	0.004	2.73127e-22	4.7849e-18
MRS1	FLVCR1	0.00433187	0.065	0.091	4.32274e-22	7.57302e-18
MRS1	FBRSL1	0.010843	0.037	0.057	4.56474e-22	7.99697e-18
MRS1	ADCY10	0.0265794	0.028	0.013	4.99614e-22	8.75273e-18
MRS1	SIN3B	0.00483711	0.027	0.045	5.04823e-22	8.84399e-18
MRS1	PID1	0.0522463	0.145	0.109	5.20922e-22	9.12603e-18
MRS1	EPHA1	0.0890938	0.059	0.037	5.21202e-22	9.13094e-18
MRS1	IL17RE	0.0613379	0.08	0.054	5.28173e-22	9.25307e-18
MRS1	EFR3A	0.0939986	0.284	0.241	5.76539e-22	1.01004e-17
MRS1	MOCS2	0.153318	0.382	0.339	6.22044e-22	1.08976e-17
MRS1	HNMT	0.114522	0.388	0.34	6.53615e-22	1.14507e-17
MRS1	GHR	0.0823757	0.058	0.035	7.21233e-22	1.26353e-17
MRS1	TIMM8A	0.0821424	0.302	0.256	7.62114e-22	1.33515e-17
MRS1	PCCA	0.0949292	0.136	0.103	9.23066e-22	1.61712e-17
MRS1	MRPL24	0.159915	0.565	0.548	1.0277e-21	1.80043e-17
MRS1	PSD3	0.133435	0.084	0.057	1.06845e-21	1.87182e-17
MRS1	DIDO1	0.0395806	0.074	0.101	1.10703e-21	1.93941e-17
MRS1	RAPH1	0.140778	0.103	0.073	1.11294e-21	1.94975e-17
MRS1	SLC22A25	0.0396032	0.017	0.005	1.13571e-21	1.98966e-17
MRS1	COQ10A	0.115759	0.146	0.111	1.15232e-21	2.01874e-17
MRS1	MICA	0.0158871	0.097	0.127	1.23464e-21	2.16297e-17
MRS1	SMAD5	0.0294856	0.169	0.207	1.2347e-21	2.16307e-17
MRS1	TAOK2	0.00631685	0.034	0.054	1.26538e-21	2.21681e-17
MRS1	PPP1R32	0.0292161	0.026	0.011	1.36114e-21	2.38458e-17
MRS1	HEPACAM	0.0326268	0.012	0.002	1.42267e-21	2.49237e-17
MRS1	PEX19	0.106445	0.261	0.221	1.64821e-21	2.8875e-17
MRS1	DEXI	0.0794698	0.187	0.148	1.72351e-21	3.01943e-17
MRS1	ZNF341	0.0331424	0.035	0.018	1.81085e-21	3.17243e-17
MRS1	UBE2H	0.00457127	0.154	0.19	2.00314e-21	3.5093e-17
MRS1	CEP170B	0.00952994	0.028	0.046	2.25163e-21	3.94463e-17
MRS1	LINC00969	0.0551446	0.168	0.205	2.79115e-21	4.88982e-17
MRS1	COASY	0.0511208	0.236	0.279	2.79163e-21	4.89065e-17
MRS1	TTC38	0.191879	0.215	0.176	3.23403e-21	5.6657e-17
MRS1	HEPN1	0.0387092	0.012	0.003	4.38962e-21	7.69017e-17
MRS1	TM6SF2	0.0443682	0.046	0.027	4.81133e-21	8.42896e-17
MRS1	OLFM2	0.0476899	0.12	0.088	5.27916e-21	9.24855e-17
MRS1	RBMXL1	0.0175269	0.081	0.11	5.56416e-21	9.74785e-17
MRS1	PRICKLE4	0.0514123	0.082	0.056	6.65392e-21	1.1657e-16
MRS1	AC104667.3	0.018949	0.03	0.015	6.91981e-21	1.21228e-16
MRS1	MPV17L	0.0516526	0.076	0.05	7.75564e-21	1.35871e-16
MRS1	SIRT5	0.0807268	0.159	0.123	7.8915e-21	1.38251e-16
MRS1	DOK4	0.000159459	0.053	0.076	8.33082e-21	1.45948e-16
MRS1	MCF2L-AS1	0.0228858	0.042	0.023	8.94735e-21	1.56749e-16
MRS1	GSE1	0.0510499	0.057	0.082	8.99643e-21	1.57609e-16
MRS1	STRA13	0.0421377	0.55	0.602	1.08499e-20	1.90079e-16
MRS1	AP2A2	0.000633036	0.116	0.148	1.13442e-20	1.98739e-16
MRS1	C8orf46	0.0338112	0.022	0.009	1.21732e-20	2.13263e-16
MRS1	TGFBI	0.0562148	0.222	0.178	1.23161e-20	2.15767e-16
MRS1	SLC35E3	0.00237836	0.122	0.154	1.23285e-20	2.15984e-16
MRS1	MDM2	0.0584829	0.137	0.171	1.23719e-20	2.16743e-16
MRS1	C1orf159	0.016485	0.023	0.039	1.62822e-20	2.85247e-16
MRS1	TMEM129	0.0963397	0.101	0.072	1.70658e-20	2.98976e-16
MRS1	GRAMD4	0.0273245	0.033	0.052	1.8195e-20	3.18758e-16
MRS1	TSKU	0.0606007	0.203	0.164	1.88355e-20	3.29979e-16
MRS1	RAMP3	0.0094442	0.015	0.005	1.91883e-20	3.36161e-16
MRS1	GLDC	0.145109	0.086	0.06	2.10035e-20	3.67961e-16
MRS1	WDR66	0.000595051	0.003	0.01	2.83138e-20	4.96029e-16
MRS1	HOGA1	0.0387364	0.028	0.013	3.22921e-20	5.65725e-16
MRS1	SLC2A4RG	0.218793	0.314	0.274	3.23721e-20	5.67127e-16
MRS1	PKDCC	0.00271613	0.016	0.03	3.26879e-20	5.7266e-16
MRS1	VSNL1	0.121478	0.127	0.096	3.43796e-20	6.02295e-16
MRS1	IRF6	0.0615858	0.17	0.133	3.63234e-20	6.36349e-16
MRS1	ZNF785	0.00108042	0.014	0.026	3.77884e-20	6.62014e-16
MRS1	MT-ATP8	0.0464373	0.241	0.201	3.86241e-20	6.76655e-16
MRS1	KCTD11	0.0010578	0.006	0.016	4.2691e-20	7.47904e-16
MRS1	RP11-708J19.1	0.00881255	0.018	0.033	4.41997e-20	7.74334e-16
MRS1	MEF2A	0.0142543	0.104	0.135	4.74274e-20	8.30881e-16
MRS1	C5AR2	0.0136509	0.015	0.004	5.04189e-20	8.8329e-16
MRS1	MED13L	0.00779644	0.067	0.092	5.09607e-20	8.9278e-16
MRS1	MPRIP	0.0262536	0.051	0.073	5.81314e-20	1.0184e-15
MRS1	PLGLB2	0.0642376	0.093	0.066	6.21293e-20	1.08844e-15
MRS1	ARFGAP1	0.184651	0.06	0.085	6.31479e-20	1.10629e-15
MRS1	COX14	0.00907229	0.593	0.643	6.53426e-20	1.14474e-15
MRS1	TTC17	0.0287144	0.165	0.201	6.7704e-20	1.18611e-15
MRS1	AP001059.5	0.123687	0.018	0.006	6.80696e-20	1.19251e-15
MRS1	MGEA5	0.0207533	0.207	0.242	7.54986e-20	1.32266e-15
MRS1	AMPD2	0.0262991	0.058	0.082	7.70699e-20	1.35019e-15
MRS1	SOCS7	0.0117467	0.017	0.031	7.94181e-20	1.39133e-15
MRS1	DHRS3	0.161204	0.377	0.331	7.98232e-20	1.39842e-15
MRS1	GALNT8	0.000306752	0.004	0.012	8.03221e-20	1.40716e-15
MRS1	SLC23A2	0.0575584	0.068	0.045	8.08136e-20	1.41577e-15
MRS1	LHPP	0.0468774	0.151	0.116	8.93926e-20	1.56607e-15
MRS1	UBE2O	0.00779267	0.042	0.062	9.15384e-20	1.60366e-15
MRS1	ESRRG	0.00197773	0.003	0.009	1.12169e-19	1.9651e-15
MRS1	C1RL	0.0811437	0.115	0.085	1.15455e-19	2.02265e-15
MRS1	AC021218.2	0.00693837	0.014	0.027	1.22027e-19	2.1378e-15
MRS1	UPP2	0.0492353	0.013	0.003	1.2885e-19	2.25732e-15
MRS1	TRIM52	0.00747371	0.027	0.044	1.32778e-19	2.32614e-15
MRS1	NR1H3	0.131395	0.144	0.112	1.43053e-19	2.50614e-15
MRS1	NPAS2	0.00359655	0.021	0.036	1.55696e-19	2.72764e-15
MRS1	UBXN2B	0.0911773	0.182	0.147	1.67859e-19	2.94073e-15
MRS1	SC5D	0.139368	0.255	0.219	1.70334e-19	2.98408e-15
MRS1	RNF130	0.0837131	0.273	0.229	1.85353e-19	3.24719e-15
MRS1	ABHD15	0.0433007	0.069	0.046	1.89632e-19	3.32217e-15
MRS1	TMEM52	0.0419234	0.073	0.049	1.93704e-19	3.3935e-15
MRS1	CHAD	0.0465833	0.017	0.006	1.96548e-19	3.44332e-15
MRS1	VWF	0.0390829	0.023	0.01	2.13433e-19	3.73913e-15
MRS1	TRIM15	0.00458643	0.045	0.066	2.27734e-19	3.98966e-15
MRS1	SMO	0.0464784	0.042	0.024	2.37184e-19	4.15523e-15
MRS1	PANK3	0.0856422	0.22	0.183	2.38832e-19	4.18409e-15
MRS1	COMT	0.184072	0.395	0.365	2.5657e-19	4.49485e-15
MRS1	PPIP5K2	0.00238279	0.087	0.114	2.62129e-19	4.59223e-15
MRS1	NDST1	0.139734	0.085	0.06	2.73052e-19	4.7836e-15
MRS1	CHD9	0.0444807	0.143	0.176	3.18187e-19	5.57431e-15
MRS1	STRBP	0.0117155	0.079	0.105	3.1853e-19	5.58032e-15
MRS1	PAPPA2	0.0544291	0.015	0.005	3.31799e-19	5.81279e-15
MRS1	SH2B1	0.0370017	0.042	0.062	3.43081e-19	6.01044e-15
MRS1	CLDN5	0.0420351	0.019	0.008	3.46206e-19	6.06518e-15
MRS1	PARP6	0.0124194	0.018	0.031	4.34325e-19	7.60894e-15
MRS1	GGCX	0.138356	0.313	0.272	4.3462e-19	7.61412e-15
MRS1	MICALL2	0.0143168	0.022	0.038	4.4327e-19	7.76565e-15
MRS1	BANP	0.0257262	0.044	0.065	4.45975e-19	7.81304e-15
MRS1	LRRC45	0.0826322	0.089	0.063	4.54223e-19	7.95754e-15
MRS1	ANXA6	0.0260154	0.327	0.272	4.81711e-19	8.43909e-15
MRS1	PRKAB2	0.145068	0.248	0.208	5.73675e-19	1.00502e-14
MRS1	RP11-661A12.5	0.014454	0.027	0.013	5.81057e-19	1.01795e-14
MRS1	NISCH	0.0564774	0.069	0.094	6.19229e-19	1.08483e-14
MRS1	ZBED3	0.0469185	0.088	0.063	7.41065e-19	1.29827e-14
MRS1	ACOT2	0.0688773	0.15	0.118	7.42085e-19	1.30006e-14
MRS1	SWSAP1	0.00976944	0.045	0.065	7.73298e-19	1.35474e-14
MRS1	IFT140	0.00241719	0.005	0.012	8.14259e-19	1.4265e-14
MRS1	ANO6	0.0774936	0.164	0.131	8.29314e-19	1.45288e-14
MRS1	MT2A	0.871048	0.634	0.695	8.58719e-19	1.50439e-14
MRS1	PCNXL3	0.0118574	0.019	0.033	8.7051e-19	1.52505e-14
MRS1	COL5A3	0.0465314	0.031	0.016	8.83302e-19	1.54746e-14
MRS1	PRLR	0.0650626	0.08	0.056	9.39338e-19	1.64563e-14
MRS1	STAT2	0.185274	0.141	0.11	9.7784e-19	1.71308e-14
MRS1	HNF4A	0.152626	0.279	0.238	1.09544e-18	1.9191e-14
MRS1	ERBB3	0.241646	0.292	0.247	1.1711e-18	2.05165e-14
MRS1	MTHFD1	0.138374	0.226	0.189	1.22796e-18	2.15127e-14
MRS1	SERINC3	0.00643728	0.293	0.332	1.24965e-18	2.18926e-14
MRS1	MRPL23	0.0635093	0.447	0.399	1.41287e-18	2.47521e-14
MRS1	EIF4EBP1	0.109854	0.5	0.47	1.48146e-18	2.59537e-14
MRS1	GOT2	0.148671	0.273	0.235	1.7821e-18	3.12206e-14
MRS1	TMEM100	0.0260357	0.016	0.005	1.85012e-18	3.24123e-14
MRS1	SEPT4	0.0948111	0.076	0.053	2.01697e-18	3.53353e-14
MRS1	ALDH1A1	0.0613547	0.705	0.648	2.30121e-18	4.0315e-14
MRS1	BRAT1	0.000770836	0.097	0.124	2.35217e-18	4.12077e-14
MRS1	HELZ	0.063289	0.142	0.174	2.42683e-18	4.25156e-14
MRS1	MAT2A	0.126501	0.222	0.259	2.84623e-18	4.98632e-14
MRS1	NFE2L1	0.162269	0.271	0.235	2.95682e-18	5.18005e-14
MRS1	STARD5	0.0431258	0.044	0.026	3.22999e-18	5.65862e-14
MRS1	RP11-713M15.2	0.025525	0.044	0.026	3.34877e-18	5.86671e-14
MRS1	RP1-60O19.1	0.0825016	0.134	0.104	4.09058e-18	7.16628e-14
MRS1	LACTB	0.0704113	0.236	0.197	4.51578e-18	7.91119e-14
MRS1	CHRNA4	0.0164647	0.01	0.002	4.56937e-18	8.00507e-14
MRS1	TNKS2	0.00498167	0.074	0.099	4.58934e-18	8.04007e-14
MRS1	RP11-290F5.1	0.116047	0.033	0.018	4.73575e-18	8.29657e-14
MRS1	ADAMTS13	0.0274964	0.019	0.008	4.99124e-18	8.74415e-14
MRS1	EXOC3L4	0.0962407	0.043	0.026	5.01501e-18	8.78579e-14
MRS1	IL11RA	0.215228	0.072	0.05	5.06514e-18	8.87362e-14
MRS1	FLCN	0.0151156	0.077	0.102	5.53473e-18	9.69629e-14
MRS1	TMEM155	0.00318027	0.001	0.005	7.17948e-18	1.25777e-13
MRS1	HIRA	0.00273939	0.025	0.04	7.85701e-18	1.37647e-13
MRS1	HNF4A-AS1	0.0120488	0.011	0.003	8.21393e-18	1.439e-13
MRS1	ESM1	0.0507098	0.019	0.008	8.5825e-18	1.50357e-13
MRS1	SPINK5	0.00817656	0.008	0.017	1.00136e-17	1.75429e-13
MRS1	RP11-631N16.2	0.00952325	0.005	0.012	1.07202e-17	1.87807e-13
MRS1	SPHK2	0.0399706	0.053	0.074	1.0742e-17	1.8819e-13
MRS1	AQP7	0.0584407	0.052	0.033	1.25411e-17	2.19708e-13
MRS1	RP11-218M22.1	0.0488185	0.043	0.026	1.2814e-17	2.24488e-13
MRS1	MT1G	0.602132	0.202	0.173	1.38125e-17	2.41981e-13
MRS1	ENDOG	0.0543207	0.17	0.137	1.39378e-17	2.44177e-13
MRS1	FLNC	0.0214916	0.047	0.029	1.3971e-17	2.44758e-13
MRS1	ALDOC	0.00156896	0.212	0.251	1.50828e-17	2.64236e-13
MRS1	PEG10	0.0873029	0.136	0.17	1.553e-17	2.72071e-13
MRS1	TMEM170B	0.032089	0.065	0.044	1.56208e-17	2.73661e-13
MRS1	FGD6	0.00361107	0.022	0.036	1.58741e-17	2.78098e-13
MRS1	DNAJC25	0.086374	0.14	0.109	1.59833e-17	2.80012e-13
MRS1	ZDHHC18	0.00155993	0.036	0.054	1.71321e-17	3.00138e-13
MRS1	LTBP1	0.00338257	0.019	0.033	1.90118e-17	3.33068e-13
MRS1	AKAP10	0.00429092	0.021	0.035	1.91023e-17	3.34653e-13
MRS1	AL161668.5	0.0202446	0.01	0.002	2.0621e-17	3.61259e-13
MRS1	DGAT1	0.0473774	0.182	0.148	2.14541e-17	3.75854e-13
MRS1	EMCN	0.0174607	0.012	0.003	2.32205e-17	4.068e-13
MRS1	ARPP21	0.00426078	0.007	0.016	2.54453e-17	4.45775e-13
MRS1	TRMT13	0.00816192	0.073	0.097	2.73996e-17	4.80013e-13
MRS1	THRB	0.109401	0.105	0.079	2.76393e-17	4.84213e-13
MRS1	TUBG2	0.0531107	0.038	0.057	2.77866e-17	4.86793e-13
MRS1	ACVR2B	0.00624448	0.021	0.035	2.92869e-17	5.13076e-13
MRS1	CLUH	0.222233	0.117	0.09	3.05617e-17	5.35411e-13
MRS1	COL9A3	0.0237236	0.034	0.051	3.12705e-17	5.47827e-13
MRS1	RALGAPB	0.0131706	0.057	0.079	3.34015e-17	5.85162e-13
MRS1	TRPC4AP	0.0176376	0.096	0.122	3.73389e-17	6.5414e-13
MRS1	PLCXD1	0.00645248	0.041	0.059	4.48216e-17	7.85229e-13
MRS1	PLIN1	0.00984072	0.01	0.002	4.65635e-17	8.15747e-13
MRS1	AC018816.3	0.00993922	0.007	0.016	4.82314e-17	8.44966e-13
MRS1	PDLIM5	0.0148084	0.187	0.22	4.87728e-17	8.5445e-13
MRS1	SLC25A13	0.185334	0.29	0.253	5.0167e-17	8.78876e-13
MRS1	ZNF598	0.00774952	0.051	0.071	5.04626e-17	8.84054e-13
MRS1	RAF1	0.0151859	0.165	0.197	5.40892e-17	9.47589e-13
MRS1	ELP2	0.00352197	0.158	0.19	5.43117e-17	9.51487e-13
MRS1	SIGLEC15	0.0135728	0.01	0.002	5.60881e-17	9.82607e-13
MRS1	SLMAP	0.0164492	0.097	0.124	5.78738e-17	1.01389e-12
MRS1	RP11-622A1.2	0.0608255	0.011	0.003	5.78928e-17	1.01422e-12
MRS1	ZC3H11A	0.0370943	0.196	0.231	6.11425e-17	1.07116e-12
MRS1	DOCK6	0.0190955	0.022	0.036	6.32478e-17	1.10804e-12
MRS1	MTRNR2L12	0.0231262	0.147	0.115	6.38143e-17	1.11796e-12
MRS1	SEC11C	0.131959	0.648	0.658	6.49255e-17	1.13743e-12
MRS1	SLC28A1	0.127035	0.062	0.042	7.68174e-17	1.34576e-12
MRS1	CD5L	0.0264505	0.017	0.007	7.78652e-17	1.36412e-12
MRS1	LAMA5	0.0341379	0.031	0.048	7.80716e-17	1.36774e-12
MRS1	ZNHIT1	0.204108	0.692	0.7	7.9148e-17	1.38659e-12
MRS1	FURIN	0.0928961	0.186	0.152	8.22818e-17	1.44149e-12
MRS1	MFSD7	0.0170195	0.021	0.01	9.38479e-17	1.64412e-12
MRS1	ADAMTSL3	0.0240782	0.034	0.019	1.01682e-16	1.78137e-12
MRS1	FABP4	0.0482241	0.037	0.021	1.07685e-16	1.88654e-12
MRS1	C19orf68	0.00517778	0.021	0.035	1.10853e-16	1.94204e-12
MRS1	ACSL4	0.160276	0.252	0.222	1.14607e-16	2.0078e-12
MRS1	USO1	0.00224797	0.198	0.233	1.177e-16	2.06199e-12
MRS1	NDUFAB1	0.0191594	0.635	0.679	1.20767e-16	2.11572e-12
MRS1	PPIL2	0.0667845	0.061	0.083	1.22391e-16	2.14417e-12
MRS1	NAA25	0.0242098	0.068	0.091	1.27671e-16	2.23668e-12
MRS1	MMP3	0.00148614	0.003	0.008	1.38619e-16	2.42846e-12
MRS1	KDR	0.0206858	0.01	0.002	1.42535e-16	2.49706e-12
MRS1	ZNF609	0.00121048	0.037	0.055	1.55113e-16	2.71742e-12
MRS1	KMO	0.0563633	0.037	0.022	1.60966e-16	2.81997e-12
MRS1	TNKS1BP1	0.00225825	0.059	0.08	1.79225e-16	3.13984e-12
MRS1	LBX2	0.0233982	0.037	0.021	1.93185e-16	3.38441e-12
MRS1	NBPF15	0.00672337	0.025	0.04	1.93253e-16	3.3856e-12
MRS1	KDM4C	0.0138489	0.032	0.048	1.93345e-16	3.3872e-12
MRS1	IL13RA1	0.0691955	0.236	0.198	2.0281e-16	3.55304e-12
MRS1	CD34	0.0205783	0.014	0.005	2.15177e-16	3.76968e-12
MRS1	DHRS4	0.130836	0.259	0.226	2.2881e-16	4.00852e-12
MRS1	GPC6	0.0857904	0.132	0.104	2.31869e-16	4.06212e-12
MRS1	NTHL1	0.154653	0.282	0.251	2.52891e-16	4.4304e-12
MRS1	C10orf11	0.0390188	0.152	0.121	2.53695e-16	4.44448e-12
MRS1	CYHR1	0.12648	0.31	0.272	2.55541e-16	4.47682e-12
MRS1	ACOT1	0.013308	0.021	0.009	2.67022e-16	4.67796e-12
MRS1	ANO3	0.00132035	0.001	0.006	2.71055e-16	4.74861e-12
MRS1	CEPT1	0.00861411	0.081	0.106	2.95635e-16	5.17923e-12
MRS1	CES4A	0.17386	0.021	0.01	2.97703e-16	5.21546e-12
MRS1	HIST1H2AC	0.113166	0.446	0.421	3.01406e-16	5.28034e-12
MRS1	FAM160B2	0.00858924	0.015	0.027	3.15377e-16	5.52509e-12
MRS1	MRPS18B	0.138937	0.536	0.52	3.48541e-16	6.10609e-12
MRS1	RP4-798A10.7	0.00869373	0.01	0.02	3.53901e-16	6.2e-12
MRS1	MZF1	0.00273177	0.02	0.034	3.82014e-16	6.69251e-12
MRS1	ZNF117	0.0119917	0.014	0.026	3.91986e-16	6.86721e-12
MRS1	TMEM150A	0.105031	0.165	0.134	4.10966e-16	7.19972e-12
MRS1	ACADS	0.0933364	0.238	0.204	4.18181e-16	7.32612e-12
MRS1	TBC1D2B	0.0971943	0.068	0.047	4.2021e-16	7.36166e-12
MRS1	INTS3	0.0176445	0.063	0.084	4.28082e-16	7.49956e-12
MRS1	PDPR	0.0456007	0.027	0.042	4.33308e-16	7.59112e-12
MRS1	KCNU1	0.0127773	0.01	0.002	4.35137e-16	7.62317e-12
MRS1	GPER1	0.0383015	0.042	0.026	4.76617e-16	8.34985e-12
MRS1	PAQR9	0.0404125	0.123	0.095	5.13132e-16	8.98956e-12
MRS1	FCRLA	0.0172945	0.001	0.005	5.71469e-16	1.00116e-11
MRS1	RP11-587P21.2	0.0194866	0.004	0.011	6.08562e-16	1.06614e-11
MRS1	SLC6A11	0.0115593	0.012	0.004	6.61487e-16	1.15886e-11
MRS1	VSTM4	0.0148126	0.021	0.01	6.64826e-16	1.16471e-11
MRS1	FTCDNL1	0.019316	0.028	0.015	6.64996e-16	1.16501e-11
MRS1	ROGDI	0.00631955	0.114	0.14	6.75088e-16	1.18269e-11
MRS1	LRP3	0.0417392	0.059	0.04	7.32911e-16	1.28399e-11
MRS1	CDH5	0.00952677	0.01	0.002	8.87524e-16	1.55485e-11
MRS1	CSRP1	0.0190035	0.159	0.189	9.31041e-16	1.63109e-11
MRS1	FAM219A	0.0173402	0.015	0.027	9.60602e-16	1.68288e-11
MRS1	SLC22A17	0.00135281	0.008	0.016	9.65315e-16	1.69113e-11
MRS1	CCDC30	0.000757516	0.007	0.015	1.00234e-15	1.756e-11
MRS1	FBXO31	0.075987	0.071	0.05	1.10722e-15	1.93973e-11
MRS1	INHBC	0.0162157	0.021	0.01	1.27343e-15	2.23092e-11
MRS1	FAM47E	0.00333666	0.024	0.038	1.37336e-15	2.40599e-11
MRS1	RP11-320N7.2	0.00963108	0.009	0.002	1.48652e-15	2.60423e-11
MRS1	ANGPTL4	0.0970217	0.3	0.262	1.48658e-15	2.60434e-11
MRS1	ADAMTS1	0.00251443	0.015	0.026	1.51785e-15	2.65913e-11
MRS1	CBLC	0.0531865	0.074	0.053	1.61393e-15	2.82744e-11
MRS1	LIPG	0.114243	0.094	0.07	1.63342e-15	2.86159e-11
MRS1	U91319.1	0.017074	0.017	0.007	1.6666e-15	2.91971e-11
MRS1	DLG1	0.0108602	0.122	0.149	1.69238e-15	2.96487e-11
MRS1	MTMR10	0.0403162	0.059	0.04	1.69849e-15	2.97558e-11
MRS1	MED22	0.00580428	0.019	0.032	1.73262e-15	3.03538e-11
MRS1	RIPPLY1	0.017065	0.015	0.006	1.74733e-15	3.06115e-11
MRS1	TBCA	0.0179244	0.735	0.797	1.76194e-15	3.08675e-11
MRS1	RP11-115J16.1	0.0450042	0.011	0.003	1.85091e-15	3.24261e-11
MRS1	RP11-307B6.3	0.0247206	0.009	0.002	1.85997e-15	3.25848e-11
MRS1	SLC25A35	0.00160134	0.008	0.017	1.89239e-15	3.31527e-11
MRS1	ZNF107	0.00148787	0.008	0.016	1.97601e-15	3.46178e-11
MRS1	HSPA1A	0.108526	0.732	0.723	2.03182e-15	3.55954e-11
MRS1	GK	0.0139615	0.119	0.147	2.28768e-15	4.00778e-11
MRS1	DHODH	0.123785	0.115	0.089	2.34122e-15	4.10158e-11
MRS1	TNFRSF1A	0.085892	0.246	0.209	2.38256e-15	4.174e-11
MRS1	STAG3	0.0703487	0.038	0.023	2.43717e-15	4.26967e-11
MRS1	GDF7	0.0310122	0.018	0.008	2.45252e-15	4.29657e-11
MRS1	DDI2	0.137887	0.135	0.108	2.64126e-15	4.62723e-11
MRS1	SIAH2	0.0687877	0.232	0.198	3.14952e-15	5.51765e-11
MRS1	ZNF768	0.021175	0.068	0.09	3.20389e-15	5.6129e-11
MRS1	NDUFAF1	0.0822117	0.163	0.133	3.28656e-15	5.75772e-11
MRS1	ARHGEF28	0.0288421	0.039	0.024	3.67619e-15	6.44032e-11
MRS1	RP1-261G23.7	0.013253	0.015	0.006	3.71041e-15	6.50027e-11
MRS1	C22orf46	1.39223e-05	0.026	0.041	3.83438e-15	6.71746e-11
MRS1	LONP2	0.242209	0.222	0.19	3.9946e-15	6.99814e-11
MRS1	RP11-727F15.9	0.00511615	0.018	0.03	4.11366e-15	7.20672e-11
MRS1	NOTUM	0.059216	0.037	0.022	4.20818e-15	7.3723e-11
MRS1	SEC31A	0.0474956	0.223	0.256	4.53012e-15	7.93631e-11
MRS1	HMGCL	0.150911	0.373	0.341	4.56105e-15	7.99051e-11
MRS1	NR2F6	0.157263	0.208	0.175	4.75373e-15	8.32806e-11
MRS1	TRIP6	0.0495895	0.204	0.236	4.78376e-15	8.38067e-11
MRS1	SUCLG2	0.127766	0.379	0.345	5.21555e-15	9.13712e-11
MRS1	CDK13	0.0027881	0.074	0.096	5.2605e-15	9.21587e-11
MRS1	DNAJC3-AS1	0.00470352	0.038	0.055	5.54087e-15	9.70705e-11
MRS1	HMCN2	0.0887985	0.014	0.006	6.04088e-15	1.0583e-10
MRS1	ITSN1	0.00500191	0.102	0.128	6.20942e-15	1.08783e-10
MRS1	FBXL19	0.00140025	0.009	0.018	6.21424e-15	1.08867e-10
MRS1	SPDYC	0.0144117	0.012	0.004	6.97751e-15	1.22239e-10
MRS1	ZHX3	0.0592503	0.053	0.035	7.68494e-15	1.34633e-10
MRS1	LRRC20	0.104871	0.08	0.059	7.79657e-15	1.36588e-10
MRS1	ATP6V0A1	0.0102573	0.115	0.141	7.81274e-15	1.36871e-10
MRS1	C2CD2L	0.0131632	0.015	0.026	7.82303e-15	1.37052e-10
MRS1	C9orf114	0.00695808	0.094	0.118	8.08051e-15	1.41563e-10
MRS1	GLDN	0.00196489	0.005	0.012	8.61717e-15	1.50964e-10
MRS1	IGF2R	0.00785798	0.097	0.122	9.11266e-15	1.59645e-10
MRS1	GSAP	0.0647289	0.048	0.031	9.83203e-15	1.72247e-10
MRS1	RGS12	0.186126	0.105	0.081	1.00105e-14	1.75374e-10
MRS1	DNAH6	0.0476869	0.024	0.012	1.02595e-14	1.79736e-10
MRS1	F11R	0.087741	0.206	0.173	1.04095e-14	1.82364e-10
MRS1	PAIP2B	0.049127	0.081	0.059	1.1262e-14	1.97299e-10
MRS1	ACSS2	0.253572	0.136	0.11	1.23092e-14	2.15644e-10
MRS1	FAM110C	0.0166904	0.029	0.043	1.23732e-14	2.16765e-10
MRS1	AKT2	0.0575458	0.125	0.152	1.24336e-14	2.17825e-10
MRS1	SIGMAR1	0.139193	0.328	0.294	1.26035e-14	2.20801e-10
MRS1	LSS	0.170174	0.111	0.086	1.34879e-14	2.36295e-10
MRS1	SLC16A11	0.024106	0.044	0.028	1.40825e-14	2.46711e-10
MRS1	MCCC2	0.07028	0.179	0.148	1.43677e-14	2.51708e-10
MRS1	C2CD5	0.00340948	0.018	0.03	1.68349e-14	2.9493e-10
MRS1	FBXL19-AS1	0.00704058	0.004	0.011	1.70399e-14	2.98521e-10
MRS1	IGFBP7	0.349689	0.156	0.126	1.71436e-14	3.00339e-10
MRS1	UGT1A8	0.0106718	0.018	0.008	1.77835e-14	3.1155e-10
MRS1	RASGRP2	0.0705011	0.065	0.047	1.94256e-14	3.40318e-10
MRS1	TFE3	0.00228824	0.043	0.061	2.08275e-14	3.64876e-10
MRS1	IGFALS	0.0183241	0.022	0.011	2.09117e-14	3.66352e-10
MRS1	ERCC2	0.00470636	0.052	0.07	2.12711e-14	3.72648e-10
MRS1	ALPL	0.0361952	0.024	0.013	2.18655e-14	3.83062e-10
MRS1	MOCOS	0.0457244	0.071	0.051	2.29686e-14	4.02387e-10
MRS1	PI4K2B	0.0485724	0.117	0.091	2.41287e-14	4.22711e-10
MRS1	TMEM192	0.0949041	0.178	0.148	2.4629e-14	4.31476e-10
MRS1	ENHO	0.0335037	0.057	0.039	2.55327e-14	4.47307e-10
MRS1	TP53TG1	0.16202	0.266	0.236	2.68073e-14	4.69636e-10
MRS1	YJEFN3	0.00128635	0.01	0.019	2.74377e-14	4.80681e-10
MRS1	PBLD	0.0869543	0.118	0.093	2.91927e-14	5.11427e-10
MRS1	SIPA1L1	0.00946727	0.058	0.078	3.07354e-14	5.38454e-10
MRS1	DENND4B	0.0249815	0.04	0.057	3.33408e-14	5.84097e-10
MRS1	HGS	0.0724734	0.15	0.179	3.56584e-14	6.24699e-10
MRS1	NLGN4X	0.00560236	0.014	0.024	3.57456e-14	6.26227e-10
MRS1	STX16	0.0259214	0.102	0.126	3.60083e-14	6.3083e-10
MRS1	E4F1	0.00499009	0.055	0.074	3.78557e-14	6.63194e-10
MRS1	FAM160A2	0.0349212	0.066	0.086	4.11621e-14	7.21119e-10
MRS1	CHADL	0.0217151	0.025	0.013	4.20492e-14	7.3666e-10
MRS1	MSRB1	0.122356	0.421	0.386	4.23365e-14	7.41693e-10
MRS1	SOWAHA	0.028817	0.044	0.029	4.24284e-14	7.43303e-10
MRS1	SREBF1	0.143762	0.084	0.063	4.24471e-14	7.4363e-10
MRS1	HEXB	0.0772176	0.42	0.381	4.26192e-14	7.46645e-10
MRS1	NUDT7	0.0812129	0.16	0.131	4.96612e-14	8.70015e-10
MRS1	CD93	0.0253523	0.019	0.009	5.47306e-14	9.58825e-10
MRS1	NOL4	0.000887103	0.001	0.005	5.53679e-14	9.6999e-10
MRS1	PTMS	0.0863494	0.645	0.617	6.0398e-14	1.05811e-09
MRS1	COX17	0.0289808	0.716	0.765	6.06399e-14	1.06235e-09
MRS1	PPP2R1B	0.158995	0.167	0.139	6.17823e-14	1.08236e-09
MRS1	PDXDC1	0.0322342	0.183	0.213	6.58888e-14	1.15431e-09
MRS1	AXDND1	0.00116179	0.002	0.006	6.88109e-14	1.2055e-09
MRS1	PTPRK	0.00444759	0.126	0.152	7.34735e-14	1.28718e-09
MRS1	ZNF212	0.00888978	0.026	0.039	7.57661e-14	1.32735e-09
MRS1	CTD-2540F13.2	0.00192479	0.008	0.016	7.6638e-14	1.34262e-09
MRS1	FBXO9	0.111675	0.291	0.258	7.71834e-14	1.35218e-09
MRS1	NEDD4	0.0496923	0.094	0.071	7.7276e-14	1.3538e-09
MRS1	MON2	0.0334649	0.061	0.081	8.16654e-14	1.4307e-09
MRS1	TXNRD2	0.0462461	0.172	0.142	8.25162e-14	1.4456e-09
MRS1	TRABD2B	0.0140381	0.012	0.004	8.78177e-14	1.53848e-09
MRS1	ARHGEF25	0.000778945	0.002	0.007	9.06726e-14	1.58849e-09
MRS1	HM13	0.00494317	0.422	0.454	9.23429e-14	1.61775e-09
MRS1	MYO18B	0.00376138	0.002	0.006	9.57612e-14	1.67764e-09
MRS1	DCUN1D3	0.0118565	0.013	0.023	1.01612e-13	1.78014e-09
MRS1	NAT2	0.0129798	0.023	0.012	1.07139e-13	1.87696e-09
MRS1	GAS6	0.0504736	0.048	0.032	1.09818e-13	1.92391e-09
MRS1	CCDC150	0.000850248	0.02	0.031	1.10416e-13	1.93437e-09
MRS1	GREB1	0.0188577	0.021	0.011	1.15553e-13	2.02437e-09
MRS1	RP11-448A19.1	0.0163094	0.04	0.057	1.18723e-13	2.07991e-09
MRS1	NENF	0.0692067	0.544	0.514	1.23287e-13	2.15987e-09
MRS1	COL24A1	0.00230853	0.005	0.012	1.26989e-13	2.22472e-09
MRS1	CDK5RAP3	0.44356	0.313	0.281	1.27678e-13	2.23679e-09
MRS1	AGPAT3	0.0958376	0.14	0.113	1.3444e-13	2.35525e-09
MRS1	DSG1	0.00753486	0.01	0.003	1.3789e-13	2.4157e-09
MRS1	ADAMTS5	0.0257788	0.004	0.01	1.39735e-13	2.44801e-09
MRS1	DST	0.403709	0.309	0.269	1.44231e-13	2.52678e-09
MRS1	PTAR1	0.026296	0.09	0.113	1.53733e-13	2.69325e-09
MRS1	NEU3	0.00585996	0.011	0.02	1.64079e-13	2.87449e-09
MRS1	RP11-344P13.6	0.0414359	0.026	0.014	1.6883e-13	2.95774e-09
MRS1	EVI5	0.0374486	0.13	0.156	1.72452e-13	3.02118e-09
MRS1	NAT9	0.0437784	0.121	0.147	1.75035e-13	3.06644e-09
MRS1	CCDC57	0.170333	0.161	0.134	1.76775e-13	3.09693e-09
MRS1	FARP1	0.0353624	0.105	0.13	1.81504e-13	3.17977e-09
MRS1	CTNNA2	0.0229202	0.007	0.001	1.8907e-13	3.31232e-09
MRS1	IRS1	0.072104	0.132	0.106	1.89786e-13	3.32486e-09
MRS1	FAM109B	0.00131314	0.002	0.007	2.04493e-13	3.58252e-09
MRS1	DEPDC7	0.0647545	0.063	0.045	2.0904e-13	3.66217e-09
MRS1	AASDH	0.0277842	0.069	0.089	2.21905e-13	3.88756e-09
MRS1	RAC3	0.0884349	0.134	0.108	2.28984e-13	4.01158e-09
MRS1	RP11-285F7.2	0.00418025	0.006	0.013	2.70267e-13	4.7348e-09
MRS1	LINC01146	0.0618342	0.048	0.033	2.72726e-13	4.77789e-09
MRS1	CLEC14A	0.0108935	0.013	0.005	2.75924e-13	4.83391e-09
MRS1	CLDN2	0.0180171	0.03	0.018	3.08908e-13	5.41175e-09
MRS1	ADCK3	0.0972049	0.227	0.196	3.39746e-13	5.952e-09
MRS1	MPHOSPH9	0.0038267	0.068	0.087	3.40431e-13	5.96402e-09
MRS1	LL22NC03-104C7.1	0.0147255	0.013	0.005	3.73138e-13	6.537e-09
MRS1	LINC00877	0.00225003	0.002	0.006	3.82171e-13	6.69526e-09
MRS1	ASPSCR1	0.247006	0.277	0.247	3.83632e-13	6.72085e-09
MRS1	RILP	0.0312155	0.134	0.107	3.86885e-13	6.77783e-09
MRS1	MEN1	0.000466235	0.05	0.067	4.21832e-13	7.39007e-09
MRS1	TMEM63A	0.052669	0.079	0.1	4.28674e-13	7.50994e-09
MRS1	RP11-486G15.2	0.000897166	0.023	0.035	4.49577e-13	7.87613e-09
MRS1	CHERP	0.00293759	0.081	0.102	4.55551e-13	7.98079e-09
MRS1	MOV10	0.0433085	0.088	0.111	4.64819e-13	8.14316e-09
MRS1	MESP1	0.0191049	0.119	0.094	4.73202e-13	8.29002e-09
MRS1	ZNF682	0.00188523	0.023	0.035	4.83506e-13	8.47055e-09
MRS1	MAFG	0.0129995	0.094	0.117	4.85704e-13	8.50906e-09
MRS1	SLC38A9	0.0374613	0.11	0.087	5.27482e-13	9.24096e-09
MRS1	PHLDB2	0.00709471	0.063	0.082	5.31375e-13	9.30916e-09
MRS1	AP000355.2	0.0436314	0.028	0.016	5.45786e-13	9.56163e-09
MRS1	KMT2E-AS1	0.0339068	0.078	0.099	5.46523e-13	9.57454e-09
MRS1	FRY	0.0432083	0.058	0.077	5.48825e-13	9.61486e-09
MRS1	SUMF1	0.0407172	0.117	0.093	6.07155e-13	1.06368e-08
MRS1	SGK3	0.039974	0.093	0.071	6.22671e-13	1.09086e-08
MRS1	CRHBP	0.0144424	0.007	0.001	6.59064e-13	1.15461e-08
MRS1	AK4	0.0830953	0.352	0.313	6.72987e-13	1.17901e-08
MRS1	SIK1	0.0177336	0.064	0.046	6.79086e-13	1.18969e-08
MRS1	SH3BP2	0.0779991	0.066	0.047	6.95206e-13	1.21793e-08
MRS1	ESR1	0.0247937	0.012	0.004	7.55081e-13	1.32283e-08
MRS1	GRIA3	0.0142096	0.02	0.031	7.55773e-13	1.32404e-08
MRS1	RP11-983P16.4	0.051104	0.088	0.067	8.0142e-13	1.40401e-08
MRS1	RP11-256L6.3	0.0137756	0.01	0.004	8.07783e-13	1.41515e-08
MRS1	AGAP9	0.011589	0.006	0.013	8.3278e-13	1.45895e-08
MRS1	NR0B2	0.0567869	0.316	0.28	8.32827e-13	1.45903e-08
MRS1	CRB3	0.0511164	0.136	0.109	8.49494e-13	1.48823e-08
MRS1	TMEM256	0.138859	0.416	0.465	8.78891e-13	1.53973e-08
MRS1	SLC1A1	0.0217966	0.027	0.015	8.99321e-13	1.57552e-08
MRS1	ZNF337	0.00651648	0.016	0.026	9.21467e-13	1.61432e-08
MRS1	SYNE4	0.0927834	0.097	0.075	9.59168e-13	1.68037e-08
MRS1	PIGO	0.00274243	0.051	0.068	9.63413e-13	1.6878e-08
MRS1	RUNDC3B	0.0309426	0.044	0.029	9.6356e-13	1.68806e-08
MRS1	AMT	0.130936	0.166	0.139	9.68818e-13	1.69727e-08
MRS1	RHOB	0.0410138	0.516	0.472	1.1173e-12	1.9574e-08
MRS1	ZNF182	0.00379677	0.008	0.016	1.13492e-12	1.98827e-08
MRS1	KCNC3	0.00648752	0.005	0.011	1.27312e-12	2.23037e-08
MRS1	TACO1	0.0431666	0.28	0.244	1.37283e-12	2.40507e-08
MRS1	PARP14	0.0231276	0.148	0.174	1.43857e-12	2.52024e-08
MRS1	CDH1	0.073352	0.123	0.099	1.53014e-12	2.68066e-08
MRS1	CDC42BPA	0.0278986	0.11	0.134	1.55099e-12	2.71718e-08
MRS1	KMT2D	0.000574612	0.033	0.047	1.7033e-12	2.98401e-08
MRS1	TCEANC2	0.000699267	0.022	0.033	1.74457e-12	3.05631e-08
MRS1	NSUN2	0.000373092	0.104	0.126	1.74735e-12	3.06119e-08
MRS1	AFF1	0.0265394	0.051	0.068	1.81041e-12	3.17167e-08
MRS1	RP11-396O20.1	0.0118687	0.008	0.002	1.87371e-12	3.28255e-08
MRS1	ATXN2	0.0285335	0.124	0.148	1.89523e-12	3.32025e-08
MRS1	PCSK9	0.0953696	0.081	0.061	2.02059e-12	3.53986e-08
MRS1	RP11-254F7.2	0.00177053	0.026	0.038	2.07471e-12	3.63469e-08
MRS1	AP1AR	0.00794254	0.055	0.072	2.12673e-12	3.72582e-08
MRS1	KIAA0430	0.0172734	0.054	0.071	2.14429e-12	3.75658e-08
MRS1	FIGN	0.0300557	0.026	0.039	2.24736e-12	3.93716e-08
MRS1	NOL6	0.00116726	0.023	0.035	2.32411e-12	4.07162e-08
MRS1	GALK1	0.244128	0.453	0.449	2.33147e-12	4.0845e-08
MRS1	NDUFB1	0.132244	0.776	0.823	2.34116e-12	4.10148e-08
MRS1	ARHGEF7	0.0069585	0.049	0.065	2.40182e-12	4.20775e-08
MRS1	RGS16	0.0256586	0.031	0.044	2.42355e-12	4.24582e-08
MRS1	IRX3	0.0214749	0.03	0.018	2.42381e-12	4.24628e-08
MRS1	MTFR1	0.0761288	0.231	0.201	2.46713e-12	4.32216e-08
MRS1	ST5	0.00330848	0.042	0.058	2.49596e-12	4.37267e-08
MRS1	AFMID	0.257638	0.273	0.244	2.52193e-12	4.41818e-08
MRS1	CCDC40	0.000423357	0.009	0.017	2.52716e-12	4.42733e-08
MRS1	MAN2C1	0.136037	0.095	0.074	2.55834e-12	4.48195e-08
MRS1	P2RY11	0.0039092	0.007	0.014	2.59457e-12	4.54543e-08
MRS1	DCAF5	0.0376902	0.094	0.116	2.6019e-12	4.55826e-08
MRS1	HSPB9	0.0460416	0.037	0.023	2.70604e-12	4.74071e-08
MRS1	USP35	0.00487838	0.01	0.018	2.70983e-12	4.74736e-08
MRS1	EP400NL	0.0321778	0.035	0.05	2.77931e-12	4.86908e-08
MRS1	GBF1	0.0103978	0.053	0.07	2.80142e-12	4.90781e-08
MRS1	ADIRF	0.203193	0.185	0.161	2.80849e-12	4.9202e-08
MRS1	BRF1	0.0192604	0.031	0.044	2.98992e-12	5.23804e-08
MRS1	PRPSAP1	0.131245	0.316	0.282	3.11729e-12	5.46118e-08
MRS1	HSBP1L1	0.0425303	0.27	0.233	3.12989e-12	5.48325e-08
MRS1	MGA	0.00136561	0.049	0.065	3.1366e-12	5.49501e-08
MRS1	RP11-756H6.1	0.0177074	0.01	0.003	3.14098e-12	5.50268e-08
MRS1	DENND4A	0.00283354	0.055	0.072	3.2329e-12	5.66371e-08
MRS1	FAM169A	0.029105	0.031	0.019	3.25537e-12	5.70309e-08
MRS1	CHST8	0.0100038	0.011	0.004	3.42924e-12	6.00769e-08
MRS1	SH3BP5L	0.000494934	0.038	0.053	3.79624e-12	6.65062e-08
MRS1	NDUFV3	0.186024	0.483	0.467	3.99809e-12	7.00425e-08
MRS1	SLC7A7	0.00319583	0.014	0.024	4.113e-12	7.20556e-08
MRS1	NOXA1	0.038855	0.037	0.024	4.1828e-12	7.32785e-08
MRS1	ERCC5	0.0234114	0.041	0.057	4.27004e-12	7.48068e-08
MRS1	CDK18	0.00662183	0.024	0.036	4.34732e-12	7.61608e-08
MRS1	SERPINH1	0.0936874	0.231	0.264	4.36183e-12	7.64148e-08
MRS1	BAG4	0.0412408	0.155	0.129	4.38995e-12	7.69075e-08
MRS1	TMEM30B	0.0281729	0.039	0.025	4.39947e-12	7.70743e-08
MRS1	MID1	0.0050356	0.034	0.048	4.43095e-12	7.76258e-08
MRS1	CDC37L1	0.00402248	0.17	0.197	4.48745e-12	7.86157e-08
MRS1	IDUA	0.0184255	0.038	0.025	4.50279e-12	7.88844e-08
MRS1	RP11-130L8.2	0.0200835	0.013	0.005	4.58397e-12	8.03066e-08
MRS1	AC004951.6	0.0237199	0.044	0.059	4.76611e-12	8.34975e-08
MRS1	NPIPB11	0.00366781	0.002	0.005	5.32892e-12	9.33574e-08
MRS1	KIF3B	0.00227498	0.103	0.126	5.46559e-12	9.57517e-08
MRS1	OCIAD1	0.0238545	0.453	0.493	5.53003e-12	9.68806e-08
MRS1	FOXD2-AS1	0.00308673	0.01	0.018	5.64849e-12	9.89559e-08
MRS1	ISOC1	0.103358	0.276	0.244	5.65675e-12	9.91006e-08
MRS1	SRCIN1	0.0323075	0.018	0.009	5.88078e-12	1.03025e-07
MRS1	IPP	0.00261217	0.037	0.051	5.89497e-12	1.03274e-07
MRS1	ARHGEF5	0.00136357	0.042	0.058	5.96251e-12	1.04457e-07
MRS1	NBPF20	0.0116503	0.017	0.027	6.04204e-12	1.0585e-07
MRS1	AMY2B	0.0429902	0.019	0.01	6.10226e-12	1.06905e-07
MRS1	RP11-6F2.5	0.00938595	0.019	0.01	6.14507e-12	1.07656e-07
MRS1	ZNF813	0.00318881	0.004	0.009	6.28359e-12	1.10082e-07
MRS1	CLASRP	0.0529134	0.068	0.087	6.63404e-12	1.16222e-07
MRS1	PCED1A	0.0214892	0.046	0.062	6.748e-12	1.18218e-07
MRS1	RP11-22N19.2	0.00205652	0.022	0.034	6.7763e-12	1.18714e-07
MRS1	SETD1A	0.0117711	0.027	0.04	6.78062e-12	1.1879e-07
MRS1	NPW	0.0151804	0.09	0.112	6.81845e-12	1.19452e-07
MRS1	NUDT16	0.116837	0.307	0.276	7.18567e-12	1.25886e-07
MRS1	SOX5	0.0459115	0.04	0.026	7.28829e-12	1.27683e-07
MRS1	RPL10L	0.00544247	0.004	0.009	7.72068e-12	1.35259e-07
MRS1	GORASP1	0.00574147	0.04	0.055	8.05033e-12	1.41034e-07
MRS1	RCAN2	0.0215042	0.029	0.018	8.28777e-12	1.45193e-07
MRS1	AKR1A1	0.314927	0.564	0.561	8.71714e-12	1.52716e-07
MRS1	QRICH2	0.00800608	0.006	0.013	8.76919e-12	1.53627e-07
MRS1	HDAC5	0.0181606	0.088	0.108	9.15061e-12	1.6031e-07
MRS1	IGIP	0.0214153	0.029	0.018	9.36612e-12	1.64085e-07
MRS1	ARRDC3	0.0814366	0.225	0.195	9.71166e-12	1.70139e-07
MRS1	GRINA	0.090339	0.558	0.531	9.74599e-12	1.7074e-07
MRS1	KB-1615E4.2	0.000376515	0.002	0.006	9.89348e-12	1.73324e-07
MRS1	GPS1	0.0566897	0.316	0.349	1.03519e-11	1.81355e-07
MRS1	CXorf36	0.0137821	0.008	0.002	1.04076e-11	1.82331e-07
MRS1	YBX2	0.0116867	0.02	0.031	1.06616e-11	1.8678e-07
MRS1	EMP2	0.0960535	0.318	0.283	1.09013e-11	1.9098e-07
MRS1	CLMN	0.0951243	0.132	0.108	1.19503e-11	2.09358e-07
MRS1	GADD45B	0.137896	0.412	0.38	1.21192e-11	2.12316e-07
MRS1	PRR26	0.0015414	0.012	0.02	1.22651e-11	2.14872e-07
MRS1	IGSF9	0.0152511	0.01	0.017	1.23385e-11	2.16159e-07
MRS1	NCKIPSD	0.00471294	0.049	0.065	1.26444e-11	2.21518e-07
MRS1	HERC2	0.0263508	0.101	0.123	1.26655e-11	2.21887e-07
MRS1	CLEC16A	0.0141403	0.02	0.031	1.27401e-11	2.23194e-07
MRS1	ABCC3	0.31137	0.223	0.194	1.34863e-11	2.36266e-07
MRS1	LMF1	0.0262062	0.045	0.031	1.38212e-11	2.42134e-07
MRS1	RP11-166O4.6	0.00696407	0.011	0.02	1.42697e-11	2.4999e-07
MRS1	SLC26A1	0.0382376	0.034	0.022	1.50376e-11	2.63444e-07
MRS1	FCN2	0.0233194	0.005	0.001	1.52226e-11	2.66685e-07
MRS1	COL27A1	0.14069	0.079	0.099	1.61524e-11	2.82975e-07
MRS1	RBM27	0.0462658	0.116	0.093	1.66599e-11	2.91865e-07
MRS1	TMEM201	0.00421734	0.012	0.021	1.71604e-11	3.00632e-07
MRS1	CEBPA-AS1	0.0302049	0.048	0.033	1.91413e-11	3.35337e-07
MRS1	IKBKB	0.000546268	0.042	0.057	2.01649e-11	3.53269e-07
MRS1	UNC13B	0.0216815	0.03	0.042	2.09534e-11	3.67082e-07
MRS1	TMEM260	0.0132325	0.032	0.045	2.13313e-11	3.73702e-07
MRS1	RP11-201A3.1	0.0238631	0.012	0.005	2.13894e-11	3.74721e-07
MRS1	PPFIA3	0.0147539	0.039	0.054	2.41536e-11	4.23147e-07
MRS1	PAPD4	0.0128675	0.084	0.104	2.47421e-11	4.33457e-07
MRS1	DSEL	0.00985804	0.031	0.044	2.62374e-11	4.59653e-07
MRS1	ABCA9	0.025233	0.01	0.003	2.63059e-11	4.60853e-07
MRS1	CTBP1-AS2	0.000729082	0.045	0.06	2.71752e-11	4.76083e-07
MRS1	FAM153B	0.00403382	0.001	0.004	2.74449e-11	4.80807e-07
MRS1	COL1A2	0.00124471	0.012	0.021	2.77037e-11	4.8534e-07
MRS1	SPOCK1	0.00105528	0.001	0.004	2.82543e-11	4.94987e-07
MRS1	EFNB2	0.0186637	0.008	0.003	2.8677e-11	5.02392e-07
MRS1	GJC3	0.0101669	0.016	0.008	3.1129e-11	5.45349e-07
MRS1	TBCD	0.054542	0.095	0.115	3.15839e-11	5.53319e-07
MRS1	ABL2	0.000275685	0.072	0.091	3.17151e-11	5.55616e-07
MRS1	GATAD1	0.0224118	0.103	0.124	3.19626e-11	5.59952e-07
MRS1	PTCHD1	0.0549456	0.007	0.002	3.22227e-11	5.6451e-07
MRS1	RP11-471M2.3	0.000833182	0.008	0.015	3.76506e-11	6.59602e-07
MRS1	NHLRC1	0.0152726	0.035	0.023	3.78778e-11	6.63582e-07
MRS1	RP11-1000B6.3	0.0422886	0.04	0.027	3.91331e-11	6.85573e-07
MRS1	CPNE8	0.00426184	0.079	0.098	4.07817e-11	7.14455e-07
MRS1	TECPR1	0.0354622	0.032	0.044	4.12145e-11	7.22037e-07
MRS1	ZBTB4	0.000590647	0.019	0.03	4.19927e-11	7.35669e-07
MRS1	SCAPER	0.00384193	0.066	0.083	4.27191e-11	7.48397e-07
MRS1	CAMK2N1	0.0968875	0.226	0.197	4.27256e-11	7.4851e-07
MRS1	CES3	0.118775	0.049	0.035	4.36478e-11	7.64665e-07
MRS1	RP11-286N22.8	0.000112119	0.002	0.007	4.43942e-11	7.77743e-07
MRS1	POMT2	0.0205908	0.014	0.023	4.4991e-11	7.88197e-07
MRS1	IFT88	0.00482911	0.071	0.089	4.533e-11	7.94136e-07
MRS1	RP11-1114A5.4	0.00117055	0.01	0.018	4.62355e-11	8.1e-07
MRS1	LONP1	0.00507673	0.144	0.167	4.73258e-11	8.291e-07
MRS1	GNE	0.0546086	0.078	0.06	4.75411e-11	8.32873e-07
MRS1	THNSL2	0.120591	0.095	0.076	4.75422e-11	8.32892e-07
MRS1	C14orf1	0.157217	0.445	0.426	4.96727e-11	8.70215e-07
MRS1	THBS3	0.0150135	0.02	0.03	5.41508e-11	9.48668e-07
MRS1	KCTD7	0.00149615	0.015	0.024	5.46037e-11	9.56603e-07
MRS1	RP11-344P13.4	0.0184908	0.024	0.014	5.6746e-11	9.94133e-07
MRS1	MYO15B	0.0364871	0.043	0.058	5.87865e-11	1.02988e-06
MRS1	CCDC170	0.0267406	0.027	0.016	6.17839e-11	1.08239e-06
MRS1	MSTO1	0.00895264	0.091	0.111	6.30684e-11	1.10489e-06
MRS1	TRAM2-AS1	0.0193948	0.042	0.029	6.46901e-11	1.13331e-06
MRS1	HDDC3	0.0999885	0.245	0.217	6.48511e-11	1.13613e-06
MRS1	WDR27	0.00375978	0.017	0.026	6.64091e-11	1.16342e-06
MRS1	DGKD	0.00760969	0.025	0.036	6.681e-11	1.17044e-06
MRS1	RP11-1391J7.1	0.011034	0.008	0.016	7.07511e-11	1.23949e-06
MRS1	RP11-328J2.1	0.019707	0.02	0.031	7.16757e-11	1.25569e-06
MRS1	KLHDC10	0.132482	0.124	0.102	7.76508e-11	1.36036e-06
MRS1	LINC00910	0.0200249	0.037	0.025	7.78258e-11	1.36343e-06
MRS1	CTA-445C9.14	0.00352552	0.012	0.021	7.89961e-11	1.38393e-06
MRS1	GSTK1	0.212121	0.654	0.663	8.3623e-11	1.46499e-06
MRS1	SLC6A13	0.0417154	0.011	0.004	8.65367e-11	1.51604e-06
MRS1	PDP2	0.00487205	0.025	0.036	9.1032e-11	1.59479e-06
MRS1	HM13-AS1	0.0182811	0.023	0.013	9.5447e-11	1.67214e-06
MRS1	2022-03-02	0.0442641	0.125	0.102	9.57489e-11	1.67743e-06
MRS1	FCHSD1	0.00164871	0.005	0.01	9.93724e-11	1.7409e-06
MRS1	MYCT1	0.0104192	0.005	0.001	1.00219e-10	1.75574e-06
MRS1	RBAK	0.0029978	0.018	0.028	1.04686e-10	1.83399e-06
MRS1	SRA1	0.0120786	0.365	0.394	1.05239e-10	1.84368e-06
MRS1	PPP1R13B	0.00240302	0.021	0.032	1.06451e-10	1.86491e-06
MRS1	GABBR2	0.00917989	0.008	0.003	1.07018e-10	1.87484e-06
MRS1	PANX2	0.0194871	0.036	0.024	1.08213e-10	1.89578e-06
MRS1	CTSD	0.0388449	0.688	0.751	1.08356e-10	1.89829e-06
MRS1	FSIP1	0.00513564	0.005	0.011	1.10568e-10	1.93704e-06
MRS1	ZBTB40	0.00731292	0.017	0.027	1.10864e-10	1.94222e-06
MRS1	DNAH8	0.0134699	0.015	0.007	1.12478e-10	1.97051e-06
MRS1	RARA	0.0139569	0.112	0.134	1.14273e-10	2.00194e-06
MRS1	SYDE2	0.00508238	0.02	0.03	1.15124e-10	2.01685e-06
MRS1	RSAD1	0.0967063	0.107	0.087	1.21418e-10	2.12712e-06
MRS1	PPP1R12B	0.00531441	0.042	0.056	1.24983e-10	2.18958e-06
MRS1	EPM2AIP1	0.099424	0.094	0.114	1.25477e-10	2.19822e-06
MRS1	PLA2G15	0.0348393	0.021	0.031	1.25712e-10	2.20235e-06
MRS1	MRPS36	0.0151222	0.425	0.461	1.30033e-10	2.27804e-06
MRS1	NAPB	0.00126451	0.03	0.042	1.30258e-10	2.28199e-06
MRS1	GDNF-AS1	0.0168347	0.004	0	1.31851e-10	2.3099e-06
MRS1	MOGAT1	0.0204451	0.008	0.003	1.35865e-10	2.38022e-06
MRS1	VPRBP	0.0110864	0.037	0.05	1.38756e-10	2.43087e-06
MRS1	ATG14	0.00454398	0.057	0.073	1.41198e-10	2.47365e-06
MRS1	MRPL40	0.00482958	0.479	0.51	1.4195e-10	2.48683e-06
MRS1	SLC23A1	0.0487011	0.052	0.037	1.44269e-10	2.52745e-06
MRS1	AC005150.1	0.0142351	0.006	0.011	1.5252e-10	2.67199e-06
MRS1	MAU2	0.00614015	0.035	0.048	1.692e-10	2.96421e-06
MRS1	COL5A2	0.0130933	0.02	0.03	1.71886e-10	3.01127e-06
MRS1	FAM98C	0.0168711	0.112	0.09	1.77995e-10	3.11829e-06
MRS1	AC022201.5	0.00657237	0.006	0.001	1.84315e-10	3.22902e-06
MRS1	RP4-601P9.2	0.00740867	0.007	0.002	1.84881e-10	3.23893e-06
MRS1	NPTX2	0.00115507	0.005	0.01	1.88234e-10	3.29768e-06
MRS1	DHX34	0.0162862	0.026	0.038	1.95e-10	3.4162e-06
MRS1	UGT1A4	0.00993566	0.014	0.007	1.97225e-10	3.45519e-06
MRS1	RP11-166P13.3	0.00484093	0.037	0.051	1.99375e-10	3.49285e-06
MRS1	LRRC8A	0.00620563	0.08	0.098	2.14543e-10	3.75859e-06
MRS1	ABCG8	0.0743082	0.094	0.075	2.16225e-10	3.78804e-06
MRS1	RP5-1148A21.3	0.034688	0.041	0.028	2.18192e-10	3.8225e-06
MRS1	GGACT	0.0197735	0.058	0.043	2.18933e-10	3.83549e-06
MRS1	EXOC3	0.00441462	0.073	0.091	2.339e-10	4.09769e-06
MRS1	SIK2	0.0758118	0.076	0.059	2.42201e-10	4.24312e-06
MRS1	JAK2	0.00050713	0.008	0.014	2.45916e-10	4.3082e-06
MRS1	PEX1	0.0176143	0.044	0.058	2.50343e-10	4.38576e-06
MRS1	ZKSCAN1	0.345168	0.319	0.292	2.54755e-10	4.46306e-06
MRS1	HLA-DOB	0.00294728	0.01	0.017	2.55011e-10	4.46754e-06
MRS1	UAP1	0.0955773	0.298	0.271	2.58998e-10	4.53739e-06
MRS1	IRGQ	0.0181672	0.036	0.049	2.67653e-10	4.68901e-06
MRS1	RNF217	0.0676504	0.061	0.046	2.69191e-10	4.71596e-06
MRS1	COL4A1	0.0472286	0.028	0.017	2.8138e-10	4.92949e-06
MRS1	LINC00853	0.00936773	0.035	0.024	2.85427e-10	5.0004e-06
MRS1	C1orf111	0.0057907	0.006	0.001	2.8821e-10	5.04916e-06
MRS1	ZCCHC24	0.0303451	0.056	0.041	2.90572e-10	5.09052e-06
MRS1	KDM8	0.0281298	0.015	0.007	2.91673e-10	5.10983e-06
MRS1	KCNJ14	0.000194089	0.003	0.008	2.93383e-10	5.13978e-06
MRS1	SIRT7	0.0424245	0.14	0.163	2.96544e-10	5.19515e-06
MRS1	ZNF10	0.00648591	0.023	0.033	3.0201e-10	5.29091e-06
MRS1	SAP30L	0.0278939	0.097	0.078	3.03385e-10	5.315e-06
MRS1	RNF152	0.0467058	0.063	0.047	3.1269e-10	5.47802e-06
MRS1	HTT	0.0316916	0.068	0.085	3.1811e-10	5.57296e-06
MRS1	LINC00659	0.0250216	0.014	0.007	3.20374e-10	5.61263e-06
MRS1	NCOA4	0.111718	0.358	0.33	3.26216e-10	5.71497e-06
MRS1	ABCD1	0.00224523	0.031	0.043	3.36401e-10	5.89341e-06
MRS1	RP11-10A14.4	0.0317051	0.053	0.038	3.39767e-10	5.95238e-06
MRS1	RGS3	0.0105408	0.085	0.104	3.46323e-10	6.06723e-06
MRS1	ZNF618	0.0188651	0.036	0.049	3.72259e-10	6.5216e-06
MRS1	ZNF558	0.00130042	0.014	0.022	3.74568e-10	6.56206e-06
MRS1	MMRN2	0.011065	0.011	0.005	3.7528e-10	6.57454e-06
MRS1	MAP3K11	0.0349208	0.153	0.176	3.93751e-10	6.89812e-06
MRS1	AGAP3	0.0139605	0.053	0.069	4.01322e-10	7.03076e-06
MRS1	VSIG10	0.0490567	0.137	0.16	4.13917e-10	7.25142e-06
MRS1	AQP11	0.0446461	0.118	0.097	4.40084e-10	7.70982e-06
MRS1	SFXN2	0.0669453	0.038	0.026	4.74718e-10	8.31658e-06
MRS1	HPS4	0.0324871	0.086	0.105	4.79782e-10	8.4053e-06
MRS1	RASAL2	0.00294847	0.032	0.045	5.26342e-10	9.22098e-06
MRS1	TIPARP-AS1	0.0490166	0.085	0.067	5.37771e-10	9.4212e-06
MRS1	COG1	0.0105739	0.05	0.065	5.41778e-10	9.49142e-06
MRS1	MAST2	0.00943429	0.029	0.041	5.76669e-10	1.01027e-05
MRS1	C14orf28	0.0257175	0.045	0.032	5.91738e-10	1.03667e-05
MRS1	TNRC6C	0.0134678	0.054	0.069	6.67346e-10	1.16912e-05
MRS1	PLIN4	0.0987502	0.014	0.007	6.85035e-10	1.20011e-05
MRS1	BTAF1	0.0294362	0.036	0.048	6.90091e-10	1.20897e-05
MRS1	POLE	0.0628686	0.022	0.032	6.91097e-10	1.21073e-05
MRS1	ZNF75A	0.00793862	0.082	0.1	7.4173e-10	1.29944e-05
MRS1	CALD1	0.176726	0.655	0.613	7.51999e-10	1.31743e-05
MRS1	HSD17B11	0.110502	0.587	0.566	7.53624e-10	1.32027e-05
MRS1	CLOCK	0.0150998	0.074	0.091	7.80022e-10	1.36652e-05
MRS1	TPTE	0.00524392	0.002	0.006	7.82226e-10	1.37038e-05
MRS1	ZNF324	0.13245	0.054	0.041	7.87055e-10	1.37884e-05
MRS1	GTF2I	0.174871	0.337	0.367	7.87636e-10	1.37986e-05
MRS1	PIK3C2G	0.0750357	0.059	0.044	8.18317e-10	1.43361e-05
MRS1	NUAK1	0.0242893	0.042	0.055	8.45729e-10	1.48163e-05
MRS1	TOP3B	0.017686	0.024	0.035	8.5305e-10	1.49446e-05
MRS1	FRRS1	0.0397711	0.026	0.016	8.64708e-10	1.51488e-05
MRS1	UCK1	0.00257644	0.098	0.118	8.73991e-10	1.53115e-05
MRS1	SAMD5	0.019367	0.016	0.024	9.32443e-10	1.63355e-05
MRS1	ADIPOR2	0.0489631	0.153	0.176	9.36457e-10	1.64058e-05
MRS1	ERC2	0.00558901	0.002	0.006	9.38744e-10	1.64458e-05
MRS1	LINC01124	0.0107165	0.012	0.005	9.48888e-10	1.66236e-05
MRS1	REPS2	0.0264815	0.027	0.017	9.57291e-10	1.67708e-05
MRS1	CTD-2336O2.1	0.0732976	0.099	0.08	1.00478e-09	1.76028e-05
MRS1	SMIM13	0.0381839	0.135	0.114	1.01858e-09	1.78446e-05
MRS1	PAQR3	0.00727749	0.019	0.029	1.03083e-09	1.80591e-05
MRS1	PARG	0.00634849	0.038	0.05	1.04621e-09	1.83286e-05
MRS1	NDUFA4	0.0313519	0.856	0.919	1.07461e-09	1.88261e-05
MRS1	RABGAP1	0.0303298	0.055	0.07	1.08664e-09	1.90369e-05
MRS1	TBC1D9	0.0025638	0.039	0.052	1.10328e-09	1.93283e-05
MRS1	SLITRK4	0.000705889	0.001	0.003	1.12077e-09	1.96348e-05
MRS1	RP11-168L7.1	0.0107991	0.008	0.003	1.13388e-09	1.98645e-05
MRS1	C19orf54	0.0067354	0.018	0.027	1.14243e-09	2.00142e-05
MRS1	KIRREL2	0.000624506	0	0.003	1.16323e-09	2.03787e-05
MRS1	SSH3	0.00373705	0.03	0.041	1.21063e-09	2.12091e-05
MRS1	ZNF736	0.000473372	0.013	0.021	1.21964e-09	2.13668e-05
MRS1	GSTT2B	0.0415268	0.044	0.032	1.2399e-09	2.17217e-05
MRS1	PHF1	0.00887347	0.109	0.128	1.31937e-09	2.3114e-05
MRS1	ZNF276	0.0112992	0.03	0.041	1.40003e-09	2.45272e-05
MRS1	IFIT1	0.0180097	0.068	0.052	1.40568e-09	2.46261e-05
MRS1	MFSD2B	0.00972047	0.009	0.015	1.4933e-09	2.61611e-05
MRS1	SETD7	0.063218	0.137	0.115	1.51517e-09	2.65443e-05
MRS1	ZNF552	0.000280253	0.02	0.03	1.57184e-09	2.75371e-05
MRS1	LBX2-AS1	0.0340708	0.05	0.036	1.57746e-09	2.76355e-05
MRS1	MBNL3	0.0464518	0.113	0.093	1.67174e-09	2.92872e-05
MRS1	PDGFRB	0.0117439	0.02	0.012	1.67739e-09	2.93862e-05
MRS1	AGAP6	0.0234293	0.013	0.021	1.69755e-09	2.97394e-05
MRS1	INTU	0.00623045	0.02	0.03	1.75945e-09	3.08238e-05
MRS1	RP11-362F19.1	0.0147444	0.005	0.01	1.77055e-09	3.10182e-05
MRS1	SYT17	0.068032	0.05	0.065	1.78314e-09	3.12388e-05
MRS1	AC010226.4	0.0149733	0.022	0.013	1.79814e-09	3.15015e-05
MRS1	OXLD1	0.154624	0.262	0.236	1.80024e-09	3.15385e-05
MRS1	NOMO3	0.000178618	0.009	0.015	1.80786e-09	3.1672e-05
MRS1	PHF8	0.0367346	0.068	0.053	1.81618e-09	3.18176e-05
MRS1	C16orf86	0.0364991	0.026	0.017	1.89053e-09	3.31201e-05
MRS1	C6orf226	0.0458028	0.145	0.167	1.90884e-09	3.3441e-05
MRS1	PARP10	0.0710209	0.115	0.094	1.91311e-09	3.35158e-05
MRS1	IGHMBP2	0.0113041	0.029	0.041	1.92375e-09	3.37021e-05
MRS1	MAN2A1	0.0881719	0.199	0.175	2.10687e-09	3.69103e-05
MRS1	MEGF8	0.00414327	0.022	0.032	2.13336e-09	3.73743e-05
MRS1	PAXIP1	0.00227534	0.031	0.042	2.20072e-09	3.85544e-05
MRS1	SHANK2	0.0351783	0.034	0.023	2.25029e-09	3.94228e-05
MRS1	LRRC2	0.0520494	0.04	0.028	2.26968e-09	3.97625e-05
MRS1	LARP4	0.13178	0.232	0.207	2.29533e-09	4.02119e-05
MRS1	CC2D1A	0.0470919	0.06	0.076	2.35892e-09	4.1326e-05
MRS1	MLYCD	0.0469315	0.086	0.068	2.37897e-09	4.16772e-05
MRS1	FANCC	0.0287488	0.019	0.028	2.40025e-09	4.205e-05
MRS1	LYPD8	0.00444607	0.005	0.009	2.41955e-09	4.23882e-05
MRS1	STRA6	0.000281962	0.001	0.003	2.47771e-09	4.34069e-05
MRS1	RTKN	0.00672471	0.132	0.153	2.57329e-09	4.50815e-05
MRS1	CTD-2162K18.4	0.00128919	0.002	0.005	2.62009e-09	4.59013e-05
MRS1	NOS1AP	0.0215754	0.04	0.028	2.77007e-09	4.85288e-05
MRS1	PPP1R12C	0.0491205	0.039	0.051	2.77468e-09	4.86095e-05
MRS1	PHYKPL	0.130577	0.149	0.126	2.80622e-09	4.91622e-05
MRS1	ANKS3	0.0342671	0.054	0.068	2.81385e-09	4.92959e-05
MRS1	STK19	0.0397962	0.121	0.141	2.8709e-09	5.02953e-05
MRS1	GDA	0.108278	0.079	0.062	2.94245e-09	5.15488e-05
MRS1	ARVCF	0.0143634	0.014	0.022	2.98869e-09	5.23589e-05
MRS1	MGC39584	0.0834044	0.013	0.021	3.03073e-09	5.30954e-05
MRS1	HS3ST3B1	0.0237485	0.042	0.03	3.04695e-09	5.33794e-05
MRS1	MIA2	0.0220954	0.016	0.008	3.05592e-09	5.35366e-05
MRS1	UHRF1BP1L	0.0087329	0.067	0.083	3.34425e-09	5.85879e-05
MRS1	CYP2A13	0.0108397	0.004	0.001	3.36186e-09	5.88965e-05
MRS1	SALL4	0.0219233	0.005	0.01	3.49645e-09	6.12543e-05
MRS1	IKBKAP	0.0170036	0.051	0.065	3.74896e-09	6.5678e-05
MRS1	MASP1	0.089855	0.123	0.102	3.87061e-09	6.78093e-05
MRS1	HECTD4	0.0281672	0.032	0.044	3.87659e-09	6.7914e-05
MRS1	DDX51	0.0199687	0.029	0.04	3.89172e-09	6.8179e-05
MRS1	RP11-77H9.2	0.00095163	0.002	0.005	4.0927e-09	7.17e-05
MRS1	MRPS33	0.0179729	0.482	0.514	4.10424e-09	7.19022e-05
MRS1	SLC35E2B	0.0299229	0.056	0.071	4.13199e-09	7.23884e-05
MRS1	INO80B	0.0113386	0.068	0.053	4.19564e-09	7.35035e-05
MRS1	PAOX	0.0150663	0.093	0.075	4.31735e-09	7.56357e-05
MRS1	EPS8L2	0.0825386	0.155	0.176	4.44345e-09	7.78448e-05
MRS1	SLC17A3	0.0551922	0.091	0.073	4.48948e-09	7.86512e-05
MRS1	TNRC18	0.0415665	0.039	0.052	4.78019e-09	8.37441e-05
MRS1	RP11-384J4.2	0.000889091	0.004	0.009	4.84313e-09	8.48468e-05
MRS1	CLPX	0.00344628	0.153	0.175	5.08857e-09	8.91467e-05
MRS1	NIT1	0.0826125	0.237	0.211	5.1425e-09	9.00915e-05
MRS1	UNC93A	0.00246219	0.026	0.037	5.46825e-09	9.57982e-05
MRS1	HIST1H2AE	0.0238253	0.072	0.089	5.50855e-09	9.65043e-05
MRS1	TBX10	0.0124132	0.014	0.008	5.55345e-09	9.72909e-05
MRS1	RYK	0.00622076	0.065	0.08	5.55552e-09	9.73271e-05
MRS1	WDR91	0.0140608	0.023	0.033	5.63142e-09	9.86569e-05
MRS1	MTHFR	0.0426019	0.036	0.048	5.73896e-09	0.000100541
MRS1	CDHR3	0.00369397	0.019	0.028	5.8787e-09	0.000102989
MRS1	CUX1	0.0491489	0.098	0.116	5.89019e-09	0.00010319
MRS1	HIVEP1	0.00281127	0.032	0.043	6.08018e-09	0.000106519
MRS1	CLSTN3	0.0494183	0.056	0.071	6.1125e-09	0.000107085
MRS1	ZMYM6	0.0157446	0.025	0.035	6.15137e-09	0.000107766
MRS1	ALDH3A2	0.146117	0.324	0.299	6.34791e-09	0.000111209
MRS1	SCAMP5	0.0134961	0.013	0.02	6.36729e-09	0.000111549
MRS1	PALM3	0.0868448	0.031	0.021	6.5968e-09	0.000115569
MRS1	NPIPB5	0.00802221	0.016	0.024	6.84227e-09	0.00011987
MRS1	SP5	0.0109438	0.029	0.02	6.86413e-09	0.000120253
MRS1	SLC35B1	0.0240212	0.394	0.421	6.89237e-09	0.000120747
MRS1	TRIM33	0.0576	0.153	0.175	6.94598e-09	0.000121687
MRS1	TMEM259	0.0436525	0.167	0.188	7.12813e-09	0.000124878
MRS1	GLRX5	0.0289905	0.414	0.379	7.17948e-09	0.000125777
MRS1	ZDHHC17	0.0119642	0.038	0.05	7.25279e-09	0.000127062
MRS1	SMCR5	0.0195948	0.026	0.037	7.33117e-09	0.000128435
MRS1	RP3-414A15.10	0.0142376	0.038	0.026	7.44807e-09	0.000130483
MRS1	SALL1	0.0336182	0.052	0.039	7.45486e-09	0.000130602
MRS1	CYB5R1	0.0644996	0.303	0.278	7.51692e-09	0.000131689
MRS1	ZNF587B	0.00708688	0.011	0.018	7.54811e-09	0.000132235
MRS1	FAM107A	0.00418497	0.005	0.001	7.54924e-09	0.000132255
MRS1	RP11-209K10.2	0.00964509	0.013	0.007	7.71857e-09	0.000135222
MRS1	ARTN	0.00132946	0.001	0.003	7.80362e-09	0.000136712
MRS1	TSTD2	0.0180543	0.039	0.051	8.00757e-09	0.000140285
MRS1	PHKA2	0.121628	0.082	0.099	8.08971e-09	0.000141724
MRS1	CHRD	0.124955	0.035	0.024	8.11914e-09	0.000142239
MRS1	RP11-379B8.1	0.024876	0.055	0.041	8.7883e-09	0.000153962
MRS1	AC007246.3	0.0497653	0.112	0.093	8.85101e-09	0.000155061
MRS1	SPG7	0.113887	0.105	0.124	9.12678e-09	0.000159892
MRS1	ANPEP	0.0232742	0.315	0.278	9.31367e-09	0.000163166
MRS1	RBM20	0.00116144	0.001	0.004	9.35086e-09	0.000163818
MRS1	USP32	0.0189473	0.054	0.068	9.46085e-09	0.000165745
MRS1	MAP6D1	0.000230985	0.001	0.004	9.68044e-09	0.000169592
MRS1	PUM2	0.0175254	0.144	0.164	9.76815e-09	0.000171128
MRS1	ENO3	0.229172	0.075	0.061	1.04227e-08	0.000182595
MRS1	LRP6	0.0930394	0.108	0.09	1.06176e-08	0.00018601
MRS1	MARVELD3	0.0487665	0.058	0.045	1.06914e-08	0.000187302
MRS1	TMEM143	0.000453248	0.031	0.042	1.07803e-08	0.00018886
MRS1	CTC-367J11.1	0.0119999	0.008	0.003	1.08646e-08	0.000190336
MRS1	GBA2	0.0810184	0.079	0.096	1.09014e-08	0.000190982
MRS1	RP11-96D1.11	0.0348673	0.035	0.025	1.10389e-08	0.00019339
MRS1	BBS2	0.002017	0.039	0.051	1.12094e-08	0.000196378
MRS1	RP11-41O4.1	0.0362827	0.027	0.018	1.12477e-08	0.000197048
MRS1	PPP1R3B	0.0726292	0.102	0.084	1.1345e-08	0.000198752
MRS1	FUCA1	0.0853538	0.201	0.177	1.14842e-08	0.000201192
MRS1	ZNF692	0.0556217	0.059	0.073	1.17979e-08	0.000206687
MRS1	RP11-1246C19.1	0.00427686	0.003	0.007	1.28991e-08	0.000225979
MRS1	HMG20A	0.00858648	0.073	0.089	1.3476e-08	0.000236086
MRS1	GNAQ	0.0263896	0.136	0.158	1.35212e-08	0.000236878
MRS1	PMM1	0.0104889	0.211	0.234	1.43429e-08	0.000251274
MRS1	SLC25A20	0.0909876	0.101	0.083	1.43745e-08	0.000251827
MRS1	BTNL9	0.0131369	0.008	0.003	1.48961e-08	0.000260964
MRS1	GJA4	0.0108693	0.011	0.005	1.52673e-08	0.000267467
MRS1	CAP2	0.03474	0.188	0.163	1.53771e-08	0.000269391
MRS1	ZNF879	0.0039217	0.004	0.009	1.55472e-08	0.000272372
MRS1	USP30	0.0308047	0.058	0.044	1.59102e-08	0.00027873
MRS1	ZNF678	0.00538634	0.021	0.03	1.61034e-08	0.000282115
MRS1	SLFN12	0.00590748	0.006	0.011	1.65082e-08	0.000289207
MRS1	ABHD6	0.0446541	0.075	0.06	1.70914e-08	0.000299424
MRS1	RELL2	0.011853	0.016	0.024	1.74746e-08	0.000306138
MRS1	RP11-42O15.3	0.0198811	0.011	0.005	1.7779e-08	0.00031147
MRS1	NPTXR	0.0169944	0.002	0.006	1.78663e-08	0.000313
MRS1	MPP5	0.0122443	0.071	0.087	1.90401e-08	0.000333563
MRS1	PLXNB1	0.22971	0.074	0.059	1.91835e-08	0.000336077
MRS1	ZNF589	0.00956179	0.006	0.011	1.91991e-08	0.000336349
MRS1	HIBADH	0.0980468	0.29	0.265	1.96854e-08	0.000344869
MRS1	RP11-390F4.6	0.0030697	0.043	0.055	1.9784e-08	0.000346596
MRS1	RNF135	0.00527546	0.018	0.011	2.09054e-08	0.000366242
MRS1	MRPL14	0.122319	0.655	0.675	2.11283e-08	0.000370146
MRS1	SLC38A10	0.155467	0.199	0.175	2.163e-08	0.000378935
MRS1	FBXO44	0.0112197	0.075	0.091	2.1799e-08	0.000381896
MRS1	HMCN1	0.000826375	0.008	0.014	2.38798e-08	0.000418351
MRS1	WDR19	0.018067	0.027	0.037	2.40893e-08	0.00042202
MRS1	INTS6-AS1	0.000287459	0.01	0.017	2.54471e-08	0.000445808
MRS1	PPP2R5A	0.0765092	0.243	0.219	2.55024e-08	0.000446776
MRS1	DNAJC13	0.00525273	0.05	0.063	2.56395e-08	0.000449178
MRS1	SNED1	0.0193997	0.008	0.003	2.57816e-08	0.000451668
MRS1	SBF2	0.0570261	0.062	0.076	2.59406e-08	0.000454453
MRS1	DDTL	0.0107844	0.024	0.015	2.61394e-08	0.000457935
MRS1	RP11-327J17.2	0.0136442	0.013	0.007	2.6216e-08	0.000459278
MRS1	LRRC47	0.00755815	0.122	0.141	2.65582e-08	0.000465274
MRS1	CYYR1	0.00811144	0.005	0.002	2.66143e-08	0.000466256
MRS1	SLC35B4	0.0478639	0.076	0.091	2.66278e-08	0.000466492
MRS1	MAGT1	0.0880092	0.29	0.266	2.68979e-08	0.000471224
MRS1	PTPRJ	0.031631	0.037	0.048	2.72499e-08	0.000477392
MRS1	SLC13A3	0.0161091	0.028	0.019	2.74497e-08	0.000480892
MRS1	NFX1	0.0214274	0.067	0.082	2.77901e-08	0.000486855
MRS1	LAMP2	0.0933887	0.53	0.504	2.80229e-08	0.000490934
MRS1	LDLRAD1	0.00932391	0.014	0.008	2.81051e-08	0.000492373
MRS1	RP11-111M22.2	0.00307789	0.007	0.012	2.88507e-08	0.000505435
MRS1	PIK3R1	0.00687545	0.239	0.208	2.92214e-08	0.00051193
MRS1	XXbac-B135H6.18	0.02494	0.019	0.012	3.10366e-08	0.000543731
MRS1	TEF	0.0450841	0.039	0.028	3.16177e-08	0.000553911
MRS1	PIP5KL1	0.0128899	0.003	0.007	3.17657e-08	0.000556503
MRS1	PIGL	0.00543318	0.036	0.047	3.193e-08	0.000559382
MRS1	RP11-48B3.3	1.18795e-05	0.001	0.004	3.25238e-08	0.000569784
MRS1	SLC17A1	0.0194107	0.016	0.009	3.33877e-08	0.000584919
MRS1	CTAGE5	0.0479199	0.066	0.081	3.36318e-08	0.000589195
MRS1	MAGI1	0.0751515	0.089	0.072	3.41175e-08	0.000597705
MRS1	AUTS2	0.0341495	0.06	0.074	3.46926e-08	0.000607779
MRS1	MAPK8IP3	0.0492166	0.017	0.025	3.50715e-08	0.000614417
MRS1	SCARF2	0.00173808	0.004	0.008	3.53022e-08	0.00061846
MRS1	ADAM23	0.00876067	0.012	0.006	3.53685e-08	0.00061962
MRS1	NDOR1	0.00227426	0.006	0.011	3.59631e-08	0.000630038
MRS1	NFASC	0.00736965	0.005	0.01	3.62013e-08	0.00063421
MRS1	LPIN2	0.113981	0.321	0.296	3.63445e-08	0.00063672
MRS1	RP11-963H4.3	0.00641726	0.005	0.001	3.91252e-08	0.000685435
MRS1	POLRMT	0.0226445	0.082	0.098	4.01669e-08	0.000703684
MRS1	MBLAC1	0.00779955	0.026	0.017	4.03163e-08	0.000706301
MRS1	SLC38A7	0.00834134	0.053	0.066	4.11439e-08	0.0007208
MRS1	PAWR	0.136237	0.214	0.192	4.73191e-08	0.000828984
MRS1	MUC3A	0.0384787	0.041	0.053	4.73559e-08	0.000829627
MRS1	C3orf62	0.00736264	0.025	0.034	4.74521e-08	0.000831313
MRS1	ZNF514	0.0024966	0.042	0.054	4.78705e-08	0.000838644
MRS1	CTB-113I20.2	0.0335534	0.054	0.041	4.7998e-08	0.000840877
MRS1	QTRT1	0.137079	0.156	0.177	4.83675e-08	0.000847351
MRS1	TDRD6	0.0181994	0.009	0.004	4.93721e-08	0.00086495
MRS1	RP11-1223D19.1	0.00373067	0.035	0.025	4.94133e-08	0.000865671
MRS1	ZNF280D	0.00676879	0.143	0.163	5.10899e-08	0.000895044
MRS1	DIAPH1	0.0611328	0.204	0.178	5.1553e-08	0.000903158
MRS1	PPTC7	0.00407069	0.067	0.081	5.1857e-08	0.000908482
MRS1	AC003075.4	0.0218326	0.062	0.048	5.39831e-08	0.000945729
MRS1	RP11-430G17.3	0.00254765	0.003	0.007	5.43061e-08	0.000951389
MRS1	CDC14B	0.0426738	0.05	0.038	5.48189e-08	0.000960372
MRS1	KBTBD11	0.00781873	0.007	0.003	5.51059e-08	0.0009654
MRS1	NIPAL2	0.0183577	0.074	0.06	5.57272e-08	0.000976284
MRS1	PCDHA10	0.00135351	0	0.002	5.74488e-08	0.00100645
MRS1	NOD1	0.000317926	0.005	0.009	5.75397e-08	0.00100804
MRS1	CCL15	0.0951231	0.276	0.251	5.79239e-08	0.00101477
MRS1	IDH1	0.0835855	0.498	0.464	5.79881e-08	0.00101589
MRS1	TAF1	0.0285142	0.047	0.059	5.97704e-08	0.00104712
MRS1	CTD-3193K9.4	0.0087585	0.007	0.012	6.01647e-08	0.00105403
MRS1	UBAC2-AS1	0.00375386	0.025	0.035	6.13783e-08	0.00107529
MRS1	TTN-AS1	0.00312667	0.014	0.021	6.20838e-08	0.00108765
MRS1	ARL4D	0.181833	0.236	0.215	6.23044e-08	0.00109151
MRS1	KLHL25	0.00936856	0.026	0.035	6.26746e-08	0.001098
MRS1	ZNF48	0.0092888	0.027	0.037	6.30537e-08	0.00110464
MRS1	EPAS1	0.0878882	0.146	0.127	6.32493e-08	0.00110806
MRS1	TSPAN4	0.0140803	0.248	0.272	6.3575e-08	0.00111377
MRS1	RP11-98D18.9	0.000350683	0.007	0.012	7.2502e-08	0.00127016
MRS1	MYRF	0.025026	0.032	0.042	7.30773e-08	0.00128024
MRS1	SHANK3	0.00977601	0.007	0.003	7.61917e-08	0.0013348
MRS1	ACY3	0.0635574	0.098	0.081	7.72282e-08	0.00135296
MRS1	ZBTB41	0.00334018	0.045	0.057	7.80519e-08	0.00136739
MRS1	MMAB	0.171898	0.344	0.328	7.80688e-08	0.00136769
MRS1	CROCC	0.00718617	0.014	0.021	8.01419e-08	0.00140401
MRS1	MDN1	0.028021	0.041	0.053	8.02986e-08	0.00140675
MRS1	LPIN1	0.113038	0.122	0.139	8.09896e-08	0.00141886
MRS1	RNF40	0.0167004	0.093	0.11	8.15814e-08	0.00142922
MRS1	TRAPPC6A	0.114907	0.357	0.334	8.21622e-08	0.0014394
MRS1	IL1B	0.017412	0.052	0.065	8.32298e-08	0.0014581
MRS1	VPS13A	0.121054	0.09	0.107	8.51024e-08	0.00149091
MRS1	KLHL22	0.0208948	0.029	0.039	8.57756e-08	0.0015027
MRS1	LINC00535	0.0258908	0.047	0.035	8.74383e-08	0.00153183
MRS1	FAM210B	0.0134147	0.262	0.232	8.76451e-08	0.00153546
MRS1	RNF185	0.00551951	0.074	0.09	8.78811e-08	0.00153959
MRS1	TMEM208	0.0866942	0.508	0.535	8.79044e-08	0.00154
MRS1	RP11-324I22.4	0.000593224	0.007	0.013	8.96308e-08	0.00157024
MRS1	TMEM53	0.0782299	0.218	0.194	9.06086e-08	0.00158737
MRS1	MTMR12	0.00112397	0.057	0.07	9.30199e-08	0.00162962
MRS1	RP1-30M3.5	0.00782338	0.012	0.006	9.33329e-08	0.0016351
MRS1	IQSEC1	0.0556118	0.131	0.112	9.42905e-08	0.00165188
MRS1	TOB1	0.0712858	0.398	0.373	9.51251e-08	0.0016665
MRS1	RP11-296O14.3	0.0183704	0.028	0.019	9.73571e-08	0.0017056
MRS1	ZNF512B	0.082022	0.043	0.032	1.00651e-07	0.00176331
MRS1	SYVN1	0.0894759	0.153	0.133	1.03614e-07	0.00181522
MRS1	SUGCT	0.0376607	0.091	0.075	1.04378e-07	0.0018286
MRS1	COL4A2	0.00311129	0.034	0.045	1.0571e-07	0.00185194
MRS1	LACTB2	0.092375	0.361	0.335	1.06075e-07	0.00185833
MRS1	CTD-2024P10.2	0.00378872	0.006	0.002	1.1355e-07	0.00198928
MRS1	DICER1-AS1	0.0305012	0.02	0.029	1.13738e-07	0.00199257
MRS1	CALML4	0.0199201	0.032	0.022	1.13865e-07	0.00199481
MRS1	ATP11A	0.0158488	0.042	0.054	1.16397e-07	0.00203916
MRS1	TMEM178A	0.000665684	0.002	0.005	1.17632e-07	0.0020608
MRS1	SLC25A27	0.0240539	0.013	0.007	1.17944e-07	0.00206626
MRS1	ARHGEF10L	0.177792	0.076	0.062	1.18517e-07	0.00207631
MRS1	TONSL	0.0234012	0.068	0.054	1.18869e-07	0.00208246
MRS1	CGN	0.069633	0.107	0.09	1.23446e-07	0.00216265
MRS1	SLC25A16	0.0779129	0.069	0.055	1.27375e-07	0.00223148
MRS1	LILRB5	0.0139379	0.008	0.003	1.31572e-07	0.002305
MRS1	LRSAM1	0.0121527	0.02	0.028	1.35445e-07	0.00237285
MRS1	MTG2	0.033147	0.107	0.124	1.40788e-07	0.00246647
MRS1	PXDC1	0.0445753	0.174	0.152	1.42234e-07	0.0024918
MRS1	POMT1	0.0155236	0.047	0.059	1.42436e-07	0.00249534
MRS1	ACACA	0.00645502	0.078	0.093	1.44957e-07	0.0025395
MRS1	TP53I13	0.0209129	0.183	0.16	1.48217e-07	0.00259661
MRS1	NNT-AS1	0.00286539	0.121	0.139	1.53084e-07	0.00268189
MRS1	RP11-10C24.2	0.0011913	0.001	0.004	1.55942e-07	0.00273194
MRS1	RP11-96H19.1	0.00893823	0.032	0.022	1.5823e-07	0.00277202
MRS1	METTL23	0.0252204	0.338	0.363	1.6254e-07	0.00284753
MRS1	DNAH1	0.0990591	0.018	0.011	1.64581e-07	0.00288329
MRS1	FBXL6	0.0399236	0.09	0.075	1.64654e-07	0.00288458
MRS1	ENG	0.0297019	0.025	0.017	1.66205e-07	0.00291175
MRS1	CLDN7	0.0794296	0.254	0.223	1.67061e-07	0.00292674
MRS1	PPL	0.00929672	0.016	0.023	1.75597e-07	0.00307628
MRS1	TRPM4	0.0603095	0.111	0.129	1.7785e-07	0.00311576
MRS1	POLR3A	0.00159289	0.04	0.051	1.80801e-07	0.00316745
MRS1	ACAT2	0.107214	0.357	0.394	1.83199e-07	0.00320946
MRS1	BRWD3	0.00361832	0.033	0.043	1.85022e-07	0.0032414
MRS1	TMEM145	0.00214211	0.003	0.006	1.869e-07	0.00327429
MRS1	BCL2L2	0.00277064	0.018	0.026	1.87221e-07	0.00327992
MRS1	WDR45	0.0281716	0.264	0.288	1.89479e-07	0.00331948
MRS1	ZBTB20	0.0315119	0.181	0.199	1.95615e-07	0.00342699
MRS1	PCDH9	0.0337169	0.02	0.028	1.97114e-07	0.00345324
MRS1	BST1	0.0170845	0.014	0.008	2.04174e-07	0.00357693
MRS1	CTD-2561B21.11	0.00148533	0.001	0.003	2.04386e-07	0.00358064
MRS1	AL592183.1	0.0265436	0.072	0.058	2.04418e-07	0.0035812
[truncated: 12,573 more rows]

## Sheet: Supplementary Table 3
Supplementary Table 3. Specifically expressed genes of each myeloid subpopulaion.
cluster	gene	avg_log2FC	pct.1	pct.2	p_val	p_val_adj
SEPP1_Mono/Macro	SEPP1	2.24694	0.795	0.435	0	0
SEPP1_Mono/Macro	RNASE1	2.10708	0.659	0.273	0	0
SEPP1_Mono/Macro	SLC40A1	2.01385	0.65	0.269	0	0
SEPP1_Mono/Macro	LGMN	1.84153	0.787	0.434	0	0
SEPP1_Mono/Macro	APOE	1.80424	0.856	0.604	0	0
SEPP1_Mono/Macro	APOC1	1.66533	0.941	0.737	0	0
SEPP1_Mono/Macro	FOLR2	1.55647	0.619	0.243	0	0
SEPP1_Mono/Macro	C1QA	1.55287	0.909	0.594	0	0
SEPP1_Mono/Macro	C1QB	1.54103	0.893	0.563	0	0
SEPP1_Mono/Macro	PLD3	1.52656	0.757	0.425	0	0
SEPP1_Mono/Macro	LIPA	1.51558	0.79	0.518	0	0
SEPP1_Mono/Macro	GPNMB	1.48572	0.727	0.341	0	0
SEPP1_Mono/Macro	C1QC	1.47237	0.874	0.507	0	0
SEPP1_Mono/Macro	CTSD	1.46008	0.896	0.701	0	0
SEPP1_Mono/Macro	FTL	1.36546	0.999	0.998	0	0
SEPP1_Mono/Macro	DAB2	1.34402	0.685	0.327	0	0
SEPP1_Mono/Macro	CTSB	1.25265	0.908	0.769	0	0
SEPP1_Mono/Macro	MS4A4A	1.21406	0.702	0.411	0	0
SEPP1_Mono/Macro	A2M	1.12667	0.618	0.324	0	0
SEPP1_Mono/Macro	BLVRB	1.10021	0.787	0.607	0	0
SEPP1_Mono/Macro	CTSL	1.02665	0.725	0.444	0	0
SEPP1_Mono/Macro	CREG1	0.992867	0.631	0.374	0	0
SEPP1_Mono/Macro	CD68	0.987834	0.875	0.719	0	0
SEPP1_Mono/Macro	MSR1	0.954541	0.627	0.344	0	0
SEPP1_Mono/Macro	PSAP	0.882714	0.921	0.912	0	0
SEPP1_Mono/Macro	SLCO2B1	0.86576	0.463	0.189	0	0
SEPP1_Mono/Macro	FCGRT	0.852153	0.829	0.76	0	0
SEPP1_Mono/Macro	CD63	0.764608	0.916	0.866	0	0
SEPP1_Mono/Macro	NPC2	0.660939	0.943	0.912	0	0
SEPP1_Mono/Macro	TYROBP	0.535312	0.974	0.92	0	0
SEPP1_Mono/Macro	MS4A7	0.959932	0.783	0.63	2.98114e-301	5.22267e-297
SEPP1_Mono/Macro	NPL	0.836684	0.496	0.221	1.09184e-299	1.91279e-295
SEPP1_Mono/Macro	CD59	0.946576	0.58	0.352	3.88103e-285	6.79918e-281
SEPP1_Mono/Macro	GPR34	0.989243	0.503	0.241	6.81404e-285	1.19375e-280
SEPP1_Mono/Macro	CTSZ	0.980266	0.762	0.616	5.51535e-282	9.66234e-278
SEPP1_Mono/Macro	NUPR1	1.59873	0.488	0.236	2.37904e-280	4.16784e-276
SEPP1_Mono/Macro	PLTP	0.990493	0.463	0.201	5.02352e-273	8.80071e-269
SEPP1_Mono/Macro	OTOA	0.868993	0.379	0.127	5.60775e-273	9.82421e-269
SEPP1_Mono/Macro	ASAH1	0.733195	0.789	0.668	2.53048e-267	4.43315e-263
SEPP1_Mono/Macro	CD163	0.89063	0.601	0.365	2.71575e-266	4.75771e-262
SEPP1_Mono/Macro	LILRB5	0.705028	0.272	0.056	2.16104e-260	3.78593e-256
SEPP1_Mono/Macro	LY96	0.767116	0.755	0.6	8.17441e-259	1.43208e-254
SEPP1_Mono/Macro	FABP5	1.35069	0.743	0.596	2.89356e-253	5.06922e-249
SEPP1_Mono/Macro	GLUL	0.703262	0.85	0.746	5.69154e-253	9.97101e-249
SEPP1_Mono/Macro	GPX1	0.507811	0.956	0.924	3.0295e-243	5.30738e-239
SEPP1_Mono/Macro	C2	0.752683	0.413	0.181	1.49177e-234	2.61344e-230
SEPP1_Mono/Macro	IGF1	0.69114	0.277	0.07	8.52801e-232	1.49402e-227
SEPP1_Mono/Macro	SDC3	0.70714	0.333	0.111	1.16162e-231	2.03504e-227
SEPP1_Mono/Macro	MAF	0.746917	0.49	0.255	4.13722e-222	7.248e-218
SEPP1_Mono/Macro	ACP5	0.988314	0.548	0.346	3.32111e-221	5.81825e-217
SEPP1_Mono/Macro	TREM2	0.889889	0.481	0.243	7.49409e-221	1.31289e-216
SEPP1_Mono/Macro	FUCA1	0.768455	0.4	0.185	5.11731e-219	8.96502e-215
SEPP1_Mono/Macro	VCAM1	1.15539	0.286	0.087	9.58766e-215	1.67966e-210
SEPP1_Mono/Macro	ITM2B	0.692515	0.848	0.801	4.83067e-210	8.46284e-206
SEPP1_Mono/Macro	PLA2G7	0.735342	0.453	0.228	1.32684e-209	2.32448e-205
SEPP1_Mono/Macro	FCGR3A	0.677915	0.664	0.443	1.47966e-206	2.59222e-202
SEPP1_Mono/Macro	GATM	0.774653	0.443	0.226	2.1527e-206	3.77132e-202
SEPP1_Mono/Macro	MARCKS	0.657529	0.716	0.528	2.76512e-206	4.84422e-202
SEPP1_Mono/Macro	TSPAN4	0.713782	0.497	0.288	1.02327e-202	1.79267e-198
SEPP1_Mono/Macro	CSTB	0.985842	0.875	0.838	6.84787e-200	1.19968e-195
SEPP1_Mono/Macro	PRDX1	0.745059	0.815	0.738	2.20683e-194	3.86614e-190
SEPP1_Mono/Macro	TMEM37	0.527626	0.294	0.101	7.14879e-191	1.2524e-186
SEPP1_Mono/Macro	PDK4	1.24804	0.403	0.204	1.89871e-187	3.32636e-183
SEPP1_Mono/Macro	APOA2	0.981637	0.841	0.713	5.61938e-186	9.84459e-182
SEPP1_Mono/Macro	LAMP1	0.64406	0.556	0.363	6.30227e-185	1.1041e-180
SEPP1_Mono/Macro	NRP1	0.575542	0.332	0.137	1.94903e-178	3.41451e-174
SEPP1_Mono/Macro	SERPING1	0.717524	0.52	0.331	3.71247e-177	6.50387e-173
SEPP1_Mono/Macro	CTSC	0.712343	0.735	0.641	6.9303e-175	1.21412e-170
SEPP1_Mono/Macro	CFD	0.896692	0.515	0.313	9.49141e-172	1.6628e-167
SEPP1_Mono/Macro	KCNMA1	0.568785	0.312	0.125	2.92228e-170	5.11954e-166
SEPP1_Mono/Macro	TMEM176B	0.640436	0.676	0.495	4.04557e-170	7.08743e-166
SEPP1_Mono/Macro	ALDH1A1	0.664092	0.401	0.205	8.78485e-170	1.53902e-165
SEPP1_Mono/Macro	VAT1	0.529802	0.304	0.122	3.25521e-166	5.70281e-162
SEPP1_Mono/Macro	GYPC	0.900855	0.559	0.392	7.75801e-166	1.35913e-161
SEPP1_Mono/Macro	CCL3	0.67738	0.722	0.553	2.93681e-165	5.145e-161
SEPP1_Mono/Macro	SDCBP	0.546679	0.84	0.801	1.27437e-164	2.23257e-160
SEPP1_Mono/Macro	TIMP2	0.594555	0.477	0.285	7.44067e-161	1.30353e-156
SEPP1_Mono/Macro	MS4A6A	0.637462	0.791	0.663	1.15787e-159	2.02848e-155
SEPP1_Mono/Macro	LGALS3	0.738244	0.748	0.646	2.78368e-158	4.87673e-154
SEPP1_Mono/Macro	SMPDL3A	0.519303	0.299	0.12	7.06374e-157	1.2375e-152
SEPP1_Mono/Macro	EPHX1	0.638662	0.417	0.229	1.4784e-156	2.59e-152
SEPP1_Mono/Macro	ABCA1	0.541038	0.4	0.203	2.083e-155	3.64921e-151
SEPP1_Mono/Macro	MFSD1	0.606715	0.641	0.507	8.01946e-155	1.40493e-150
SEPP1_Mono/Macro	IDH1	0.564264	0.411	0.226	1.01087e-154	1.77095e-150
SEPP1_Mono/Macro	GRN	0.514688	0.828	0.8	1.06492e-153	1.86563e-149
SEPP1_Mono/Macro	LAMP2	0.587355	0.554	0.392	2.88248e-151	5.04982e-147
SEPP1_Mono/Macro	MCOLN1	0.57059	0.395	0.216	8.17905e-149	1.43289e-144
SEPP1_Mono/Macro	SCD	0.63583	0.341	0.166	9.90306e-148	1.73492e-143
SEPP1_Mono/Macro	SCARB2	0.53626	0.45	0.27	1.5387e-147	2.69565e-143
SEPP1_Mono/Macro	MERTK	0.46776	0.264	0.1	5.66266e-147	9.92042e-143
SEPP1_Mono/Macro	APOA1	0.866027	0.685	0.547	9.66876e-145	1.69387e-140
SEPP1_Mono/Macro	ATOX1	0.596387	0.754	0.675	1.86742e-135	3.27153e-131
SEPP1_Mono/Macro	HNMT	0.564066	0.573	0.404	1.94861e-135	3.41377e-131
SEPP1_Mono/Macro	LGALS3BP	0.583643	0.458	0.286	3.8319e-134	6.71311e-130
SEPP1_Mono/Macro	ALB	0.833951	0.793	0.686	3.72098e-133	6.51879e-129
SEPP1_Mono/Macro	SLC1A3	0.497841	0.404	0.228	8.31908e-132	1.45742e-127
SEPP1_Mono/Macro	CD81	0.58608	0.52	0.351	2.95672e-131	5.17987e-127
SEPP1_Mono/Macro	RHOB	0.746598	0.621	0.474	4.86903e-129	8.53005e-125
SEPP1_Mono/Macro	FPR3	0.5706	0.418	0.249	3.02586e-127	5.30101e-123
SEPP1_Mono/Macro	TTR	0.809381	0.596	0.44	8.79109e-127	1.54011e-122
SEPP1_Mono/Macro	HMOX1	0.693483	0.574	0.422	6.76775e-125	1.18564e-120
SEPP1_Mono/Macro	AKR1B1	0.695866	0.516	0.383	2.36829e-121	4.14901e-117
SEPP1_Mono/Macro	FCER1G	0.401674	0.938	0.896	5.20108e-121	9.11176e-117
SEPP1_Mono/Macro	SPP1	1.22385	0.488	0.32	8.83185e-120	1.54725e-115
SEPP1_Mono/Macro	AMBP	0.643753	0.625	0.469	2.16726e-119	3.79682e-115
SEPP1_Mono/Macro	CPM	0.677988	0.467	0.313	2.0071e-117	3.51624e-113
SEPP1_Mono/Macro	FTH1	0.395741	0.978	0.986	6.8619e-117	1.20214e-112
SEPP1_Mono/Macro	EGR1	0.865892	0.476	0.324	1.26749e-114	2.22052e-110
SEPP1_Mono/Macro	JUN	0.670908	0.688	0.569	5.61604e-114	9.83875e-110
SEPP1_Mono/Macro	FCGR2A	0.579118	0.667	0.541	8.59504e-114	1.50577e-109
SEPP1_Mono/Macro	CTSA	0.508454	0.581	0.445	1.55706e-112	2.72782e-108
SEPP1_Mono/Macro	CALM3	0.622835	0.677	0.575	4.02494e-112	7.05129e-108
SEPP1_Mono/Macro	SLC38A6	0.420046	0.279	0.132	9.74168e-111	1.70665e-106
SEPP1_Mono/Macro	APOC3	1.03717	0.604	0.473	1.84031e-109	3.22404e-105
SEPP1_Mono/Macro	CD14	0.538044	0.681	0.522	5.74416e-109	1.00632e-104
SEPP1_Mono/Macro	MPP1	0.482993	0.417	0.264	5.7598e-109	1.00906e-104
SEPP1_Mono/Macro	MGST3	0.573122	0.62	0.508	2.01264e-106	3.52595e-102
SEPP1_Mono/Macro	TMEM176A	0.502094	0.55	0.399	2.8403e-106	4.97592e-102
SEPP1_Mono/Macro	ADAP2	0.504978	0.415	0.27	9.20094e-105	1.61191e-100
SEPP1_Mono/Macro	FCHO2	0.381661	0.252	0.116	1.66361e-104	2.91448e-100
SEPP1_Mono/Macro	MRC1	0.586365	0.395	0.241	2.9656e-104	5.19543e-100
SEPP1_Mono/Macro	CD84	0.47181	0.429	0.285	3.34126e-103	5.85355e-99
SEPP1_Mono/Macro	MGLL	0.410599	0.278	0.136	3.56711e-103	6.24922e-99
SEPP1_Mono/Macro	CD9	0.599938	0.537	0.385	6.81399e-100	1.19374e-95
SEPP1_Mono/Macro	NENF	0.502461	0.465	0.331	2.27328e-99	3.98257e-95
SEPP1_Mono/Macro	AP2A2	0.442094	0.314	0.177	1.33998e-98	2.34751e-94
SEPP1_Mono/Macro	LRP1	0.425915	0.323	0.18	6.16668e-98	1.08034e-93
SEPP1_Mono/Macro	GPX3	0.481686	0.353	0.21	1.72192e-97	3.01663e-93
SEPP1_Mono/Macro	MAFB	0.436499	0.618	0.469	2.31432e-97	4.05446e-93
SEPP1_Mono/Macro	HEXA	0.480327	0.514	0.389	1.37155e-95	2.40282e-91
SEPP1_Mono/Macro	TCN2	0.374479	0.276	0.146	1.89496e-90	3.31979e-86
SEPP1_Mono/Macro	FAM213A	0.39302	0.283	0.154	1.38456e-89	2.4256e-85
SEPP1_Mono/Macro	CYB5A	0.500936	0.476	0.342	3.496e-88	6.12464e-84
SEPP1_Mono/Macro	APOH	0.682074	0.488	0.355	8.81554e-88	1.54439e-83
SEPP1_Mono/Macro	RBP4	0.752778	0.508	0.381	4.05873e-86	7.1105e-82
SEPP1_Mono/Macro	GM2A	0.458437	0.342	0.215	8.33059e-86	1.45944e-81
SEPP1_Mono/Macro	ACP2	0.351072	0.293	0.167	3.75602e-84	6.58016e-80
SEPP1_Mono/Macro	STAB1	0.521989	0.306	0.181	3.27304e-81	5.73405e-77
SEPP1_Mono/Macro	LINC00998	0.461065	0.466	0.339	4.58814e-81	8.03796e-77
SEPP1_Mono/Macro	SNX6	0.4965	0.549	0.451	4.40751e-80	7.72152e-76
SEPP1_Mono/Macro	SMS	0.470177	0.576	0.469	5.49693e-80	9.63008e-76
SEPP1_Mono/Macro	CCL4	0.595347	0.656	0.551	2.54089e-79	4.45138e-75
SEPP1_Mono/Macro	TF	0.516645	0.436	0.301	6.01294e-79	1.05341e-74
SEPP1_Mono/Macro	RNASET2	0.45429	0.738	0.693	1.16517e-77	2.04126e-73
SEPP1_Mono/Macro	NGFRAP1	0.452423	0.322	0.199	5.00848e-77	8.77436e-73
SEPP1_Mono/Macro	HES1	0.694244	0.458	0.323	1.89663e-76	3.32271e-72
SEPP1_Mono/Macro	MMP19	0.448911	0.254	0.135	4.20483e-76	7.36644e-72
SEPP1_Mono/Macro	IGSF6	0.560003	0.648	0.553	6.87195e-75	1.2039e-70
SEPP1_Mono/Macro	PTMS	0.397812	0.493	0.367	4.97587e-74	8.71722e-70
SEPP1_Mono/Macro	C3AR1	0.420115	0.453	0.332	8.18266e-72	1.43352e-67
SEPP1_Mono/Macro	NRP2	0.341386	0.29	0.17	6.12289e-71	1.07267e-66
SEPP1_Mono/Macro	ADAM9	0.29985	0.252	0.139	7.2005e-71	1.26146e-66
SEPP1_Mono/Macro	CCL3L3	0.517786	0.532	0.409	3.54232e-70	6.20579e-66
SEPP1_Mono/Macro	WBP5	0.406407	0.338	0.211	5.05387e-70	8.85388e-66
SEPP1_Mono/Macro	GNS	0.365005	0.406	0.284	1.07768e-69	1.88799e-65
SEPP1_Mono/Macro	LAPTM5	0.321713	0.86	0.86	2.64898e-69	4.64076e-65
SEPP1_Mono/Macro	AIF1	0.269457	0.945	0.91	4.88976e-69	8.56638e-65
SEPP1_Mono/Macro	CSF1R	0.423291	0.51	0.399	1.35328e-68	2.37081e-64
SEPP1_Mono/Macro	TTYH3	0.385018	0.288	0.177	2.97382e-68	5.20983e-64
SEPP1_Mono/Macro	VMO1	0.432872	0.325	0.207	3.64796e-68	6.39086e-64
SEPP1_Mono/Macro	EPB41L2	0.417309	0.327	0.215	2.40428e-67	4.21206e-63
SEPP1_Mono/Macro	VTN	0.48938	0.497	0.379	3.74221e-67	6.55597e-63
SEPP1_Mono/Macro	FEZ2	0.375754	0.371	0.26	4.57085e-67	8.00767e-63
SEPP1_Mono/Macro	DHRS3	0.344314	0.29	0.179	1.50175e-66	2.63091e-62
SEPP1_Mono/Macro	RENBP	0.335996	0.325	0.208	3.36695e-66	5.89855e-62
SEPP1_Mono/Macro	CCL4L2	0.869959	0.532	0.424	5.48109e-66	9.60232e-62
SEPP1_Mono/Macro	MMP9	0.893229	0.285	0.176	1.35283e-65	2.37003e-61
SEPP1_Mono/Macro	TPP1	0.3829	0.619	0.558	3.52544e-65	6.17623e-61
SEPP1_Mono/Macro	GSTA1	0.476213	0.331	0.217	3.80389e-65	6.66404e-61
SEPP1_Mono/Macro	CHCHD10	0.386591	0.543	0.427	3.84996e-65	6.74475e-61
SEPP1_Mono/Macro	LILRB4	0.414928	0.449	0.337	4.22795e-65	7.40694e-61
SEPP1_Mono/Macro	CES1	0.517163	0.353	0.236	2.15101e-64	3.76835e-60
SEPP1_Mono/Macro	FRMD4B	0.382802	0.387	0.275	2.8447e-64	4.98364e-60
SEPP1_Mono/Macro	GPR137B	0.325558	0.298	0.188	1.06946e-63	1.87358e-59
SEPP1_Mono/Macro	CTSS	0.262194	0.858	0.859	3.87623e-63	6.79077e-59
SEPP1_Mono/Macro	VSIG4	0.420702	0.49	0.361	5.36661e-63	9.40176e-59
SEPP1_Mono/Macro	PRAP1	0.432775	0.377	0.263	2.5949e-61	4.54601e-57
SEPP1_Mono/Macro	ORM1	0.658636	0.391	0.276	3.61005e-61	6.32445e-57
SEPP1_Mono/Macro	AHSG	0.667925	0.347	0.238	5.78004e-61	1.0126e-56
SEPP1_Mono/Macro	PEBP1	0.447697	0.648	0.592	7.68729e-61	1.34674e-56
SEPP1_Mono/Macro	GADD45B	0.499861	0.714	0.662	8.02123e-61	1.40524e-56
SEPP1_Mono/Macro	GAA	0.349712	0.348	0.242	1.74513e-60	3.05729e-56
SEPP1_Mono/Macro	AXL	0.379411	0.349	0.239	1.03774e-59	1.81801e-55
SEPP1_Mono/Macro	TMBIM6	0.318818	0.781	0.781	4.22811e-59	7.40722e-55
SEPP1_Mono/Macro	BRI3	0.415333	0.544	0.436	1.33704e-58	2.34237e-54
SEPP1_Mono/Macro	IQGAP2	0.360166	0.386	0.283	1.2264e-57	2.14853e-53
SEPP1_Mono/Macro	GNPDA1	0.341436	0.297	0.195	1.11408e-56	1.95175e-52
SEPP1_Mono/Macro	RNF130	0.332442	0.602	0.506	1.53969e-56	2.69739e-52
SEPP1_Mono/Macro	BCAP31	0.37763	0.581	0.513	4.50125e-56	7.88574e-52
SEPP1_Mono/Macro	CD4	0.395803	0.507	0.419	2.58585e-55	4.53016e-51
SEPP1_Mono/Macro	ABHD12	0.327595	0.303	0.205	1.66752e-54	2.92133e-50
SEPP1_Mono/Macro	CRYL1	0.327656	0.264	0.168	1.81753e-54	3.18413e-50
SEPP1_Mono/Macro	C1orf54	0.259964	0.519	0.403	6.8455e-54	1.19926e-49
SEPP1_Mono/Macro	IFI27	1.15955	0.36	0.271	1.23971e-53	2.17185e-49
SEPP1_Mono/Macro	PRNP	0.336195	0.453	0.354	1.25207e-53	2.19351e-49
SEPP1_Mono/Macro	ATP6V1F	0.380276	0.771	0.758	4.06545e-53	7.12226e-49
SEPP1_Mono/Macro	NTAN1	0.295765	0.275	0.177	4.21595e-53	7.38592e-49
SEPP1_Mono/Macro	SDC2	0.358533	0.28	0.178	8.83272e-53	1.5474e-48
SEPP1_Mono/Macro	LAIR1	0.327707	0.439	0.333	1.12855e-52	1.97711e-48
SEPP1_Mono/Macro	RNF13	0.355564	0.541	0.457	1.82044e-52	3.18923e-48
SEPP1_Mono/Macro	RB1	0.413276	0.408	0.311	1.01904e-51	1.78526e-47
SEPP1_Mono/Macro	VAMP8	0.307128	0.839	0.834	1.06468e-50	1.86522e-46
SEPP1_Mono/Macro	RARRES2	0.425101	0.404	0.302	5.58629e-50	9.78663e-46
SEPP1_Mono/Macro	DNPH1	0.396939	0.486	0.402	7.16953e-49	1.25603e-44
SEPP1_Mono/Macro	BLVRA	0.377456	0.458	0.367	1.33347e-48	2.3361e-44
SEPP1_Mono/Macro	DNASE2	0.302435	0.286	0.191	4.02704e-48	7.05497e-44
SEPP1_Mono/Macro	CPEB4	0.275163	0.292	0.196	2.59909e-47	4.55335e-43
SEPP1_Mono/Macro	SULT1A1	0.292155	0.266	0.171	1.27764e-46	2.2383e-42
SEPP1_Mono/Macro	TSC22D1	0.289633	0.333	0.234	1.43697e-46	2.51742e-42
SEPP1_Mono/Macro	ELL2	0.327677	0.372	0.271	1.93907e-46	3.39705e-42
SEPP1_Mono/Macro	CLTA	0.362832	0.615	0.56	7.28793e-46	1.27677e-41
SEPP1_Mono/Macro	CYFIP1	0.323264	0.29	0.201	9.42989e-46	1.65202e-41
SEPP1_Mono/Macro	SCPEP1	0.343525	0.416	0.329	1.112e-45	1.94811e-41
SEPP1_Mono/Macro	APLP2	0.31824	0.607	0.536	3.43066e-45	6.01017e-41
SEPP1_Mono/Macro	PCBD1	0.382591	0.447	0.364	5.59089e-45	9.79469e-41
SEPP1_Mono/Macro	ADM	0.439449	0.287	0.196	1.49747e-44	2.62343e-40
SEPP1_Mono/Macro	SLC15A3	0.303629	0.29	0.202	1.32365e-43	2.31891e-39
SEPP1_Mono/Macro	BCAT1	0.30071	0.305	0.215	3.87887e-43	6.79538e-39
SEPP1_Mono/Macro	HP	0.614645	0.359	0.271	9.96742e-43	1.74619e-38
SEPP1_Mono/Macro	DBI	0.379345	0.801	0.786	1.08963e-42	1.90892e-38
SEPP1_Mono/Macro	FGG	0.378664	0.372	0.277	1.31559e-42	2.30478e-38
SEPP1_Mono/Macro	GRINA	0.315889	0.507	0.433	3.7124e-42	6.50376e-38
SEPP1_Mono/Macro	AP1B1	0.338652	0.291	0.207	3.75704e-42	6.58196e-38
SEPP1_Mono/Macro	KNG1	0.351612	0.252	0.165	4.46297e-42	7.81868e-38
SEPP1_Mono/Macro	FGB	0.422496	0.344	0.254	8.69994e-42	1.52414e-37
SEPP1_Mono/Macro	CLTC	0.330945	0.372	0.285	1.76041e-40	3.08406e-36
SEPP1_Mono/Macro	UNC93B1	0.277931	0.309	0.227	3.18094e-40	5.57268e-36
SEPP1_Mono/Macro	RAB13	0.310627	0.37	0.28	7.34555e-40	1.28687e-35
SEPP1_Mono/Macro	BNIP3	0.271321	0.304	0.214	1.13197e-38	1.98311e-34
SEPP1_Mono/Macro	FABP1	0.538215	0.339	0.25	1.14444e-38	2.00494e-34
SEPP1_Mono/Macro	KCTD12	0.364012	0.511	0.442	2.47182e-38	4.33039e-34
SEPP1_Mono/Macro	HEXB	0.324896	0.469	0.395	3.47954e-37	6.0958e-33
SEPP1_Mono/Macro	RPS27L	0.304994	0.759	0.741	3.68021e-37	6.44735e-33
SEPP1_Mono/Macro	ATP6AP1	0.305637	0.464	0.392	5.78829e-37	1.01405e-32
SEPP1_Mono/Macro	AGT	0.304372	0.309	0.224	5.89737e-37	1.03316e-32
SEPP1_Mono/Macro	ATP1B1	0.320445	0.4	0.316	9.01313e-37	1.57901e-32
SEPP1_Mono/Macro	HLA-DMA	0.262176	0.825	0.802	1.16592e-36	2.04257e-32
SEPP1_Mono/Macro	DDAH2	0.33721	0.454	0.38	1.39573e-36	2.44519e-32
SEPP1_Mono/Macro	CBR1	0.328983	0.363	0.285	2.84923e-36	4.99156e-32
SEPP1_Mono/Macro	IL18BP	0.254108	0.251	0.173	3.6827e-36	6.45172e-32
SEPP1_Mono/Macro	ZFHX3	0.297735	0.265	0.189	4.23625e-36	7.42149e-32
SEPP1_Mono/Macro	ZFAND5	0.468786	0.632	0.596	5.56337e-36	9.74646e-32
SEPP1_Mono/Macro	ATP6AP2	0.311716	0.609	0.563	1.07611e-35	1.88524e-31
SEPP1_Mono/Macro	ADI1	0.377552	0.425	0.356	2.58431e-35	4.52745e-31
SEPP1_Mono/Macro	SDS	0.315956	0.333	0.245	4.20814e-35	7.37223e-31
SEPP1_Mono/Macro	DRAM2	0.343475	0.535	0.478	5.06825e-35	8.87907e-31
SEPP1_Mono/Macro	NCOA4	0.323077	0.491	0.429	7.44429e-35	1.30416e-30
SEPP1_Mono/Macro	GC	0.333042	0.298	0.217	2.31624e-34	4.05782e-30
SEPP1_Mono/Macro	FGA	0.329342	0.313	0.233	4.50924e-34	7.89973e-30
SEPP1_Mono/Macro	CAPG	0.457485	0.577	0.54	1.18965e-33	2.08416e-29
SEPP1_Mono/Macro	SERPINC1	0.36818	0.255	0.18	8.76636e-33	1.53578e-28
SEPP1_Mono/Macro	MKNK1	0.258076	0.253	0.179	1.62801e-32	2.85212e-28
SEPP1_Mono/Macro	TFPT	0.285881	0.29	0.216	7.8759e-32	1.37978e-27
SEPP1_Mono/Macro	DPP7	0.29226	0.503	0.449	2.19176e-31	3.83974e-27
SEPP1_Mono/Macro	P4HB	0.299602	0.554	0.498	2.54138e-31	4.45224e-27
SEPP1_Mono/Macro	CITED2	0.321699	0.343	0.266	7.29649e-31	1.27827e-26
SEPP1_Mono/Macro	ATP6V0E1	0.259639	0.782	0.816	7.59175e-31	1.33e-26
SEPP1_Mono/Macro	TMEM70	0.310925	0.34	0.268	1.54548e-30	2.70753e-26
SEPP1_Mono/Macro	MPEG1	0.278514	0.447	0.375	7.36964e-30	1.29109e-25
SEPP1_Mono/Macro	RTN4	0.265861	0.655	0.633	1.28702e-29	2.25474e-25
SEPP1_Mono/Macro	GOLIM4	0.275811	0.257	0.19	2.60184e-29	4.55816e-25
SEPP1_Mono/Macro	CXCL16	0.273679	0.592	0.537	5.65256e-29	9.90272e-25
SEPP1_Mono/Macro	KLF2	0.482935	0.326	0.255	2.94073e-28	5.15186e-24
SEPP1_Mono/Macro	ATP5I	0.273379	0.817	0.827	2.40587e-27	4.21485e-23
SEPP1_Mono/Macro	RAP2B	0.284901	0.368	0.303	6.91844e-27	1.21204e-22
SEPP1_Mono/Macro	AKR1A1	0.328203	0.549	0.509	7.21481e-27	1.26396e-22
SEPP1_Mono/Macro	SGK1	0.28059	0.629	0.569	9.02665e-27	1.58138e-22
SEPP1_Mono/Macro	MGST1	0.370402	0.357	0.289	1.64451e-26	2.88102e-22
SEPP1_Mono/Macro	QKI	0.258693	0.42	0.355	3.43536e-26	6.01841e-22
SEPP1_Mono/Macro	RAB20	0.257646	0.421	0.349	4.4483e-26	7.79297e-22
SEPP1_Mono/Macro	MT1X	0.878746	0.45	0.392	2.09298e-24	3.6667e-20
SEPP1_Mono/Macro	SNX2	0.283863	0.473	0.423	2.88264e-24	5.05009e-20
SEPP1_Mono/Macro	SQSTM1	0.278849	0.615	0.588	3.57637e-23	6.26545e-19
SEPP1_Mono/Macro	ABL2	0.257419	0.291	0.227	3.95105e-23	6.92184e-19
SEPP1_Mono/Macro	IL18	0.32624	0.399	0.346	1.06251e-22	1.8614e-18
SEPP1_Mono/Macro	HLA-DMB	0.270123	0.687	0.659	1.61167e-22	2.82348e-18
SEPP1_Mono/Macro	HLA-DOA	0.256569	0.284	0.228	4.07333e-22	7.13607e-18
SEPP1_Mono/Macro	ARHGAP18	0.263665	0.414	0.356	4.831e-22	8.46342e-18
SEPP1_Mono/Macro	NAGK	0.318981	0.484	0.442	5.02185e-22	8.79779e-18
SEPP1_Mono/Macro	MT-ND2	0.250797	0.931	0.97	5.29142e-22	9.27004e-18
SEPP1_Mono/Macro	SOD1	0.270258	0.722	0.708	8.1225e-21	1.42298e-16
SEPP1_Mono/Macro	UQCRQ	0.290323	0.793	0.798	2.20396e-20	3.86112e-16
SEPP1_Mono/Macro	RGS1	0.264907	0.682	0.641	5.78653e-20	1.01374e-15
SEPP1_Mono/Macro	SPATS2L	0.267506	0.327	0.273	6.35988e-20	1.11419e-15
SEPP1_Mono/Macro	LPAR6	0.256615	0.315	0.256	7.22023e-20	1.26491e-15
SEPP1_Mono/Macro	USMG5	0.250271	0.8	0.807	2.34699e-19	4.1117e-15
SEPP1_Mono/Macro	SNX10	0.328682	0.495	0.46	3.60085e-19	6.30832e-15
SEPP1_Mono/Macro	NOP10	0.252809	0.727	0.732	3.91324e-19	6.8556e-15
SEPP1_Mono/Macro	TFRC	0.260156	0.31	0.254	4.74889e-19	8.31958e-15
SEPP1_Mono/Macro	BST2	0.270939	0.664	0.66	6.66244e-19	1.16719e-14
SEPP1_Mono/Macro	TCEAL4	0.262438	0.331	0.277	1.10412e-18	1.93431e-14
SEPP1_Mono/Macro	DSTN	0.261153	0.482	0.437	8.85474e-17	1.55126e-12
SEPP1_Mono/Macro	LGALS1	0.323651	0.893	0.907	1.72412e-15	3.02048e-11
SEPP1_Mono/Macro	IER3	0.289291	0.644	0.612	2.33395e-15	4.08884e-11
SEPP1_Mono/Macro	ATF3	0.360702	0.524	0.503	2.6726e-13	4.68213e-09
SEPP1_Mono/Macro	MT-ND3	0.276859	0.901	0.947	1.14314e-12	2.00267e-08
SEPP1_Mono/Macro	MT2A	0.459535	0.77	0.773	3.11286e-11	5.45341e-07
SEPP1_Mono/Macro	IFI6	0.295553	0.463	0.426	5.21084e-11	9.12888e-07
SEPP1_Mono/Macro	FOS	0.286641	0.802	0.826	8.20746e-09	0.000143786
SEPP1_Mono/Macro	DCXR	0.330644	0.44	0.427	2.97588e-08	0.000521344
SEPP1_Mono/Macro	IER2	0.28001	0.517	0.519	2.24148e-05	0.392685
STMN1_Mono/Macro	STMN1	2.36837	0.973	0.428	0	0
STMN1_Mono/Macro	H2AFZ	2.30547	0.99	0.668	0	0
STMN1_Mono/Macro	KIAA0101	2.15127	0.817	0.052	0	0
STMN1_Mono/Macro	TUBB	2.0615	0.984	0.643	0	0
STMN1_Mono/Macro	TOP2A	2.01716	0.702	0.031	0	0
STMN1_Mono/Macro	HMGN2	2.00379	0.985	0.715	0	0
STMN1_Mono/Macro	UBE2C	1.95889	0.699	0.055	0	0
STMN1_Mono/Macro	PTTG1	1.75431	0.743	0.138	0	0
STMN1_Mono/Macro	CKS1B	1.65533	0.827	0.204	0	0
STMN1_Mono/Macro	CDK1	1.62362	0.656	0.037	0	0
STMN1_Mono/Macro	TK1	1.57336	0.739	0.04	0	0
STMN1_Mono/Macro	NUSAP1	1.50266	0.673	0.043	0	0
STMN1_Mono/Macro	MKI67	1.4226	0.618	0.016	0	0
STMN1_Mono/Macro	CENPF	1.41009	0.558	0.024	0	0
STMN1_Mono/Macro	BIRC5	1.36751	0.678	0.038	0	0
STMN1_Mono/Macro	TYMS	1.36377	0.591	0.028	0	0
STMN1_Mono/Macro	RRM2	1.23662	0.518	0.018	0	0
STMN1_Mono/Macro	CDKN3	1.19166	0.572	0.037	0	0
STMN1_Mono/Macro	ZWINT	1.07267	0.603	0.036	0	0
STMN1_Mono/Macro	CENPM	1.03564	0.546	0.028	0	0
STMN1_Mono/Macro	CDC20	1.03334	0.447	0.023	0	0
STMN1_Mono/Macro	SMC4	1.01363	0.633	0.126	0	0
STMN1_Mono/Macro	DTYMK	0.956161	0.636	0.115	0	0
STMN1_Mono/Macro	MAD2L1	0.955943	0.55	0.029	0	0
STMN1_Mono/Macro	CENPW	0.944179	0.624	0.09	0	0
STMN1_Mono/Macro	HMMR	0.935833	0.454	0.012	0	0
STMN1_Mono/Macro	CCNB1	0.926969	0.391	0.03	0	0
STMN1_Mono/Macro	AURKB	0.909728	0.468	0.013	0	0
STMN1_Mono/Macro	PRC1	0.880564	0.501	0.02	0	0
STMN1_Mono/Macro	SMC2	0.875019	0.562	0.087	0	0
STMN1_Mono/Macro	TPX2	0.840317	0.468	0.015	0	0
STMN1_Mono/Macro	CCNB2	0.834144	0.453	0.02	0	0
STMN1_Mono/Macro	GTSE1	0.815054	0.426	0.007	0	0
STMN1_Mono/Macro	RAD51AP1	0.757622	0.482	0.052	0	0
STMN1_Mono/Macro	TACC3	0.73693	0.466	0.063	0	0
STMN1_Mono/Macro	DHFR	0.734625	0.44	0.049	0	0
STMN1_Mono/Macro	CENPK	0.71194	0.44	0.025	0	0
STMN1_Mono/Macro	PHF19	0.702554	0.448	0.055	0	0
STMN1_Mono/Macro	ASPM	0.702445	0.341	0.008	0	0
STMN1_Mono/Macro	CEP55	0.682181	0.388	0.011	0	0
STMN1_Mono/Macro	CLSPN	0.67788	0.388	0.017	0	0
STMN1_Mono/Macro	CENPU	0.642067	0.413	0.036	0	0
STMN1_Mono/Macro	CCNA2	0.615803	0.351	0.009	0	0
STMN1_Mono/Macro	PLK1	0.609572	0.313	0.008	0	0
STMN1_Mono/Macro	UBE2T	0.607449	0.4	0.028	0	0
STMN1_Mono/Macro	CENPE	0.600806	0.33	0.024	0	0
STMN1_Mono/Macro	CENPN	0.597534	0.416	0.043	0	0
STMN1_Mono/Macro	SPC25	0.589368	0.363	0.011	0	0
STMN1_Mono/Macro	HELLS	0.587377	0.33	0.021	0	0
STMN1_Mono/Macro	SGOL2	0.570501	0.358	0.022	0	0
STMN1_Mono/Macro	NUF2	0.569279	0.358	0.01	0	0
STMN1_Mono/Macro	ANLN	0.53117	0.291	0.005	0	0
STMN1_Mono/Macro	ASF1B	0.522407	0.341	0.015	0	0
STMN1_Mono/Macro	CENPA	0.513763	0.264	0.012	0	0
STMN1_Mono/Macro	CDCA3	0.504054	0.329	0.011	0	0
STMN1_Mono/Macro	NCAPG	0.499557	0.304	0.006	0	0
STMN1_Mono/Macro	DLGAP5	0.497797	0.273	0.005	0	0
STMN1_Mono/Macro	SGOL1	0.482485	0.336	0.012	0	0
STMN1_Mono/Macro	SHCBP1	0.475149	0.327	0.015	0	0
STMN1_Mono/Macro	FEN1	0.471538	0.313	0.027	0	0
STMN1_Mono/Macro	KIFC1	0.46467	0.304	0.025	0	0
STMN1_Mono/Macro	TROAP	0.447391	0.263	0.012	0	0
STMN1_Mono/Macro	CDCA8	0.443245	0.283	0.008	0	0
STMN1_Mono/Macro	MYBL2	0.42238	0.257	0.01	0	0
STMN1_Mono/Macro	KIF11	0.415581	0.26	0.005	0	0
STMN1_Mono/Macro	MELK	0.407132	0.265	0.005	0	0
STMN1_Mono/Macro	NCAPH	0.392259	0.27	0.008	0	0
STMN1_Mono/Macro	MND1	0.382853	0.255	0.006	0	0
STMN1_Mono/Macro	NDC80	0.382798	0.254	0.009	0	0
STMN1_Mono/Macro	ESCO2	0.378323	0.255	0.007	0	0
STMN1_Mono/Macro	HMGB2	2.23588	0.935	0.442	1.18395e-305	2.07416e-301
STMN1_Mono/Macro	GINS2	0.471302	0.268	0.02	2.54119e-300	4.45191e-296
STMN1_Mono/Macro	HIST1H4C	3.07507	0.811	0.276	3.50202e-300	6.1352e-296
STMN1_Mono/Macro	TUBA1B	1.85536	0.997	0.808	4.7985e-300	8.40649e-296
STMN1_Mono/Macro	TMEM106C	0.765994	0.527	0.088	8.88227e-295	1.55608e-290
STMN1_Mono/Macro	RACGAP1	0.49907	0.326	0.032	1.9706e-289	3.45229e-285
STMN1_Mono/Macro	HMGB1	1.64914	0.996	0.791	5.16707e-288	9.05219e-284
STMN1_Mono/Macro	WDR34	0.430851	0.263	0.02	2.68132e-287	4.6974e-283
STMN1_Mono/Macro	AURKA	0.579222	0.344	0.037	1.39254e-286	2.4396e-282
STMN1_Mono/Macro	ATAD2	0.575534	0.36	0.041	5.75423e-280	1.00808e-275
STMN1_Mono/Macro	MCM7	0.694542	0.423	0.06	4.24206e-277	7.43166e-273
STMN1_Mono/Macro	ORC6	0.364378	0.268	0.022	6.84349e-271	1.19891e-266
STMN1_Mono/Macro	LMNB1	0.612591	0.42	0.06	1.3283e-266	2.32705e-262
STMN1_Mono/Macro	MCM4	0.396542	0.263	0.023	7.40258e-253	1.29686e-248
STMN1_Mono/Macro	RNASEH2A	0.616162	0.465	0.079	5.81285e-246	1.01835e-241
STMN1_Mono/Macro	TMPO	0.828371	0.602	0.136	2.7264e-245	4.77639e-241
STMN1_Mono/Macro	DNAJC9	0.63394	0.453	0.077	2.61526e-242	4.58168e-238
STMN1_Mono/Macro	HMGB3	0.89221	0.56	0.121	3.05454e-241	5.35125e-237
STMN1_Mono/Macro	CKAP2	0.6915	0.44	0.074	2.86608e-238	5.02109e-234
STMN1_Mono/Macro	PCNA	1.28434	0.603	0.151	4.07902e-237	7.14603e-233
STMN1_Mono/Macro	RPA3	1.12839	0.785	0.263	1.48289e-236	2.59788e-232
STMN1_Mono/Macro	HIRIP3	0.475274	0.361	0.05	1.56239e-233	2.73716e-229
STMN1_Mono/Macro	CENPH	0.37515	0.282	0.031	3.01534e-227	5.28257e-223
STMN1_Mono/Macro	ANP32E	0.905443	0.647	0.173	6.77306e-223	1.18657e-218
STMN1_Mono/Macro	SKA2	0.727538	0.547	0.121	3.13377e-222	5.49005e-218
STMN1_Mono/Macro	RRM1	0.496646	0.37	0.056	1.57632e-219	2.76156e-215
STMN1_Mono/Macro	GMNN	0.62882	0.441	0.081	1.60287e-213	2.80807e-209
STMN1_Mono/Macro	PRR11	0.38854	0.276	0.031	8.86627e-213	1.55328e-208
STMN1_Mono/Macro	CCDC34	0.48119	0.342	0.049	2.04345e-210	3.57992e-206
STMN1_Mono/Macro	GGH	0.801676	0.612	0.149	1.77953e-209	3.11756e-205
STMN1_Mono/Macro	KIF20B	0.556835	0.406	0.071	1.58391e-204	2.77484e-200
STMN1_Mono/Macro	NUCKS1	1.21041	0.917	0.488	1.98572e-201	3.47878e-197
STMN1_Mono/Macro	CDKN2C	0.505475	0.344	0.053	5.47693e-198	9.59503e-194
STMN1_Mono/Macro	ITGB3BP	0.47722	0.42	0.078	1.77477e-195	3.10921e-191
STMN1_Mono/Macro	KPNA2	1.18222	0.696	0.238	8.50553e-188	1.49008e-183
STMN1_Mono/Macro	RAN	1.06678	0.957	0.619	1.98993e-187	3.48616e-183
STMN1_Mono/Macro	DEK	1.30159	0.878	0.471	7.26948e-187	1.27354e-182
STMN1_Mono/Macro	RPL39L	0.457779	0.353	0.06	3.70052e-179	6.48293e-175
STMN1_Mono/Macro	CARHSP1	0.816948	0.649	0.206	5.51443e-178	9.66072e-174
STMN1_Mono/Macro	FAM111A	0.613526	0.471	0.109	4.71456e-172	8.25944e-168
STMN1_Mono/Macro	H2AFV	1.22375	0.814	0.393	1.2419e-171	2.17568e-167
STMN1_Mono/Macro	VRK1	0.457506	0.347	0.062	6.94765e-167	1.21716e-162
STMN1_Mono/Macro	H2AFX	0.611909	0.42	0.092	1.63244e-164	2.85987e-160
STMN1_Mono/Macro	MCM6	0.382686	0.258	0.036	2.07366e-162	3.63285e-158
STMN1_Mono/Macro	USP1	0.551476	0.468	0.114	1.17569e-159	2.05969e-155
STMN1_Mono/Macro	SNRNP25	0.696987	0.577	0.174	1.22807e-155	2.15145e-151
STMN1_Mono/Macro	TUBG1	0.388377	0.333	0.063	5.96735e-153	1.04542e-148
STMN1_Mono/Macro	CBX5	0.529779	0.463	0.115	6.83277e-153	1.19703e-148
STMN1_Mono/Macro	PTMA	0.771873	0.999	0.982	1.2156e-151	2.12961e-147
STMN1_Mono/Macro	KIF22	0.498526	0.476	0.12	9.97442e-151	1.74742e-146
STMN1_Mono/Macro	DNMT1	0.697784	0.591	0.188	4.3783e-149	7.67034e-145
STMN1_Mono/Macro	NRM	0.296547	0.27	0.042	5.36575e-148	9.40026e-144
STMN1_Mono/Macro	DDX39A	0.685369	0.599	0.197	2.04339e-147	3.57982e-143
STMN1_Mono/Macro	PPIA	0.779935	0.988	0.877	1.29563e-145	2.26981e-141
STMN1_Mono/Macro	NUDT1	0.674662	0.673	0.244	4.50161e-143	7.88638e-139
STMN1_Mono/Macro	STRA13	0.783136	0.689	0.263	1.19683e-141	2.09673e-137
STMN1_Mono/Macro	UBE2S	0.82114	0.541	0.168	1.79141e-141	3.13837e-137
STMN1_Mono/Macro	EZH2	0.374464	0.298	0.055	5.75909e-137	1.00894e-132
STMN1_Mono/Macro	BUB3	0.700703	0.633	0.23	5.96866e-134	1.04565e-129
STMN1_Mono/Macro	ACTL6A	0.388973	0.361	0.08	2.00704e-133	3.51614e-129
STMN1_Mono/Macro	TUBA1C	0.925948	0.742	0.32	5.93808e-132	1.04029e-127
STMN1_Mono/Macro	SMC3	0.516317	0.559	0.176	1.59644e-131	2.7968e-127
STMN1_Mono/Macro	NASP	0.689268	0.618	0.228	1.3794e-124	2.41657e-120
STMN1_Mono/Macro	RAD21	0.695318	0.649	0.249	6.99214e-122	1.22495e-117
STMN1_Mono/Macro	DUT	1.00411	0.671	0.298	2.75827e-121	4.83221e-117
STMN1_Mono/Macro	LRR1	0.318201	0.257	0.046	9.86064e-121	1.72748e-116
STMN1_Mono/Macro	LSM5	0.787442	0.824	0.425	2.32754e-120	4.07761e-116
STMN1_Mono/Macro	IDH2	0.929129	0.706	0.33	2.07986e-119	3.64371e-115
STMN1_Mono/Macro	MZT1	0.497232	0.453	0.133	6.56914e-117	1.15085e-112
STMN1_Mono/Macro	CDC25B	0.353096	0.267	0.052	1.72657e-116	3.02477e-112
STMN1_Mono/Macro	SIVA1	0.783921	0.757	0.368	5.75327e-116	1.00792e-111
STMN1_Mono/Macro	PAICS	0.386443	0.373	0.094	8.85298e-116	1.55095e-111
STMN1_Mono/Macro	LSM4	0.792844	0.743	0.371	1.24068e-115	2.17354e-111
STMN1_Mono/Macro	SNRPG	0.750794	0.904	0.604	1.54545e-111	2.70748e-107
STMN1_Mono/Macro	SMC1A	0.518086	0.471	0.148	2.74685e-111	4.81221e-107
STMN1_Mono/Macro	CFL1	0.654545	0.993	0.919	5.80767e-111	1.01745e-106
STMN1_Mono/Macro	MCM3	0.387596	0.288	0.062	5.99576e-111	1.0504e-106
STMN1_Mono/Macro	SAE1	0.389194	0.395	0.107	6.57127e-111	1.15122e-106
STMN1_Mono/Macro	HAUS1	0.401688	0.434	0.124	6.91902e-111	1.21214e-106
STMN1_Mono/Macro	ZDHHC12	0.590984	0.583	0.219	1.05797e-110	1.85346e-106
STMN1_Mono/Macro	PARP1	0.768036	0.64	0.276	1.24683e-108	2.18433e-104
STMN1_Mono/Macro	PSMC3	0.610294	0.72	0.329	3.80606e-107	6.66783e-103
STMN1_Mono/Macro	EMC9	0.326429	0.279	0.06	5.49295e-105	9.62309e-101
STMN1_Mono/Macro	RANBP1	0.946293	0.709	0.369	2.46462e-104	4.31777e-100
STMN1_Mono/Macro	TEX30	0.305322	0.32	0.076	4.26381e-104	7.46976e-100
STMN1_Mono/Macro	SNRPD1	0.685308	0.782	0.413	1.21644e-101	2.13108e-97
STMN1_Mono/Macro	RBBP7	0.476395	0.51	0.178	1.79416e-101	3.14319e-97
STMN1_Mono/Macro	DBF4	0.311084	0.273	0.059	2.49529e-101	4.3715e-97
STMN1_Mono/Macro	CHCHD2	0.638007	0.96	0.805	3.32562e-100	5.82615e-96
STMN1_Mono/Macro	CKS2	0.784635	0.785	0.411	3.93494e-100	6.89363e-96
STMN1_Mono/Macro	TUBB4B	0.748723	0.764	0.389	6.98652e-100	1.22397e-95
STMN1_Mono/Macro	ANAPC11	0.659136	0.898	0.579	8.84579e-100	1.54969e-95
STMN1_Mono/Macro	BCL2L12	0.293198	0.307	0.074	5.87802e-99	1.02977e-94
STMN1_Mono/Macro	HNRNPAB	0.598581	0.578	0.23	4.53165e-98	7.93899e-94
STMN1_Mono/Macro	COX8A	0.63249	0.963	0.763	6.95495e-98	1.21844e-93
STMN1_Mono/Macro	ANP32B	0.764517	0.776	0.433	3.11967e-95	5.46535e-91
STMN1_Mono/Macro	C19orf48	0.369489	0.32	0.083	5.13651e-94	8.99866e-90
STMN1_Mono/Macro	SSRP1	0.431751	0.437	0.142	5.50278e-94	9.64032e-90
STMN1_Mono/Macro	CMSS1	0.399873	0.389	0.115	1.18476e-92	2.07558e-88
STMN1_Mono/Macro	CKAP5	0.358116	0.288	0.071	8.30907e-92	1.45567e-87
STMN1_Mono/Macro	MCM5	0.486531	0.4	0.127	9.79734e-92	1.7164e-87
STMN1_Mono/Macro	SNRPB	0.69293	0.808	0.497	2.24412e-91	3.93147e-87
STMN1_Mono/Macro	CKLF	0.714618	0.872	0.53	1.50197e-90	2.63131e-86
STMN1_Mono/Macro	PA2G4	0.656139	0.786	0.425	1.94702e-89	3.41098e-85
STMN1_Mono/Macro	CDK4	0.474764	0.509	0.192	7.7842e-89	1.36371e-84
STMN1_Mono/Macro	GAPDH	0.603014	0.997	0.948	2.17338e-88	3.80755e-84
STMN1_Mono/Macro	PMM1	0.305493	0.298	0.076	2.83113e-88	4.95986e-84
STMN1_Mono/Macro	YEATS4	0.353797	0.358	0.104	1.31378e-87	2.3016e-83
STMN1_Mono/Macro	HN1	0.745758	0.854	0.538	1.01714e-86	1.78192e-82
STMN1_Mono/Macro	MZT2B	0.850952	0.749	0.453	2.48956e-86	4.36145e-82
STMN1_Mono/Macro	MZT2A	0.62176	0.602	0.268	2.65677e-86	4.6544e-82
STMN1_Mono/Macro	ASRGL1	0.284172	0.263	0.062	3.4046e-86	5.96452e-82
STMN1_Mono/Macro	COMMD4	0.44873	0.518	0.199	4.11867e-85	7.2155e-81
STMN1_Mono/Macro	RHEB	0.694763	0.811	0.481	6.40811e-85	1.12264e-80
STMN1_Mono/Macro	MAGOHB	0.347993	0.369	0.113	2.26562e-84	3.96914e-80
STMN1_Mono/Macro	HNRNPA3	0.640202	0.9	0.584	7.22881e-84	1.26642e-79
STMN1_Mono/Macro	LSM3	0.558432	0.811	0.487	1.75655e-83	3.07729e-79
STMN1_Mono/Macro	PAFAH1B3	0.334572	0.383	0.121	7.83357e-83	1.37236e-78
STMN1_Mono/Macro	TFDP1	0.343559	0.358	0.109	4.16887e-82	7.30345e-78
STMN1_Mono/Macro	VPS29	0.621065	0.87	0.553	2.05239e-81	3.59559e-77
STMN1_Mono/Macro	SLC25A5	0.682187	0.942	0.708	2.45621e-81	4.30304e-77
STMN1_Mono/Macro	SNRPA1	0.406045	0.456	0.165	3.69692e-81	6.47664e-77
STMN1_Mono/Macro	PRPS2	0.312955	0.354	0.107	3.91609e-81	6.86059e-77
STMN1_Mono/Macro	TMEM109	0.433193	0.488	0.185	1.92621e-80	3.37452e-76
STMN1_Mono/Macro	LBR	0.412636	0.414	0.14	2.8645e-80	5.01832e-76
STMN1_Mono/Macro	UQCC2	0.557153	0.684	0.342	9.74516e-80	1.70726e-75
STMN1_Mono/Macro	POLR3K	0.32433	0.355	0.111	2.21016e-78	3.87198e-74
STMN1_Mono/Macro	FADS1	0.32601	0.299	0.084	3.37704e-78	5.91624e-74
STMN1_Mono/Macro	SNRPE	0.540905	0.839	0.509	6.06063e-78	1.06176e-73
STMN1_Mono/Macro	CBX3	0.589665	0.788	0.45	5.77467e-77	1.01166e-72
STMN1_Mono/Macro	SVIP	0.400599	0.441	0.159	5.87169e-77	1.02866e-72
STMN1_Mono/Macro	HAT1	0.336806	0.423	0.148	1.2142e-76	2.12716e-72
STMN1_Mono/Macro	RUVBL2	0.340713	0.369	0.12	1.15286e-75	2.0197e-71
STMN1_Mono/Macro	EXOSC8	0.329322	0.386	0.129	1.72746e-75	3.02634e-71
STMN1_Mono/Macro	CCDC167	0.358373	0.496	0.192	2.15957e-75	3.78335e-71
STMN1_Mono/Macro	TIMM10	0.449952	0.563	0.246	1.13971e-74	1.99667e-70
STMN1_Mono/Macro	ENO1	0.624323	0.942	0.746	2.37162e-74	4.15485e-70
STMN1_Mono/Macro	HADH	0.328275	0.406	0.14	6.10607e-74	1.06972e-69
STMN1_Mono/Macro	HMGN1	0.67495	0.842	0.546	7.37761e-74	1.29248e-69
STMN1_Mono/Macro	SUPT16H	0.34566	0.404	0.143	8.53624e-74	1.49546e-69
STMN1_Mono/Macro	CSE1L	0.280697	0.291	0.082	1.53562e-73	2.69025e-69
STMN1_Mono/Macro	MRPL51	0.496542	0.786	0.452	2.416e-73	4.23258e-69
STMN1_Mono/Macro	TUBB6	0.299672	0.342	0.107	2.43291e-73	4.26221e-69
STMN1_Mono/Macro	COX20	0.486352	0.653	0.31	1.33088e-72	2.33158e-68
STMN1_Mono/Macro	VDAC3	0.465291	0.602	0.274	3.45816e-72	6.05835e-68
STMN1_Mono/Macro	EBNA1BP2	0.315827	0.379	0.13	8.02178e-72	1.40534e-67
STMN1_Mono/Macro	SNRPD3	0.451958	0.717	0.367	1.04564e-71	1.83186e-67
STMN1_Mono/Macro	TMEM97	0.254311	0.271	0.074	1.556e-71	2.72595e-67
STMN1_Mono/Macro	PPIH	0.290862	0.366	0.122	3.88637e-71	6.80853e-67
STMN1_Mono/Macro	PKM	0.648104	0.879	0.651	1.39017e-70	2.43545e-66
STMN1_Mono/Macro	RAD51C	0.278738	0.341	0.11	4.46114e-69	7.81548e-65
STMN1_Mono/Macro	PGAM1	0.569164	0.789	0.478	5.67416e-69	9.94056e-65
STMN1_Mono/Macro	SNRNP40	0.314891	0.409	0.148	7.92514e-69	1.38841e-64
STMN1_Mono/Macro	MAD2L2	0.343263	0.432	0.163	7.93459e-69	1.39006e-64
STMN1_Mono/Macro	RSRC1	0.376542	0.515	0.215	3.45149e-68	6.04667e-64
STMN1_Mono/Macro	EBP	0.336312	0.466	0.181	5.13522e-68	8.99639e-64
STMN1_Mono/Macro	RANGAP1	0.278856	0.273	0.078	5.84335e-68	1.0237e-63
STMN1_Mono/Macro	RPA1	0.262791	0.323	0.101	6.55307e-68	1.14803e-63
STMN1_Mono/Macro	KPNB1	0.489287	0.621	0.3	1.06991e-67	1.87438e-63
STMN1_Mono/Macro	LDHA	0.556399	0.919	0.666	1.45175e-67	2.54332e-63
STMN1_Mono/Macro	ALOX5AP	0.744996	0.64	0.317	1.68202e-67	2.94673e-63
STMN1_Mono/Macro	BANF1	0.484366	0.779	0.464	3.4993e-67	6.13042e-63
STMN1_Mono/Macro	DCTPP1	0.362918	0.404	0.152	4.15803e-67	7.28446e-63
STMN1_Mono/Macro	BOLA3	0.379317	0.487	0.199	4.26136e-67	7.46547e-63
STMN1_Mono/Macro	ITGB1BP1	0.405506	0.513	0.221	5.90298e-67	1.03414e-62
STMN1_Mono/Macro	LDHB	0.613397	0.758	0.452	3.38656e-66	5.93292e-62
STMN1_Mono/Macro	HDAC2	0.409391	0.552	0.242	6.24993e-66	1.09493e-61
STMN1_Mono/Macro	SNRPF	0.514894	0.74	0.43	1.44084e-65	2.52421e-61
STMN1_Mono/Macro	MRPL37	0.308624	0.431	0.166	2.70482e-65	4.73857e-61
STMN1_Mono/Macro	PSIP1	0.309951	0.342	0.117	3.81268e-65	6.67944e-61
STMN1_Mono/Macro	HMGA1	0.547347	0.571	0.27	6.23401e-65	1.09214e-60
STMN1_Mono/Macro	GALM	0.410591	0.482	0.203	6.52167e-65	1.14253e-60
STMN1_Mono/Macro	XPO1	0.377607	0.456	0.182	2.22472e-64	3.89748e-60
STMN1_Mono/Macro	POLD2	0.265755	0.353	0.121	2.76273e-64	4.84003e-60
STMN1_Mono/Macro	TXNDC17	0.454128	0.723	0.395	9.38342e-64	1.64388e-59
STMN1_Mono/Macro	LSM2	0.396261	0.608	0.292	1.24133e-63	2.17469e-59
STMN1_Mono/Macro	TUBA1A	0.411254	0.717	0.363	1.47947e-63	2.59189e-59
STMN1_Mono/Macro	AP2S1	0.485054	0.95	0.744	1.59419e-63	2.79286e-59
STMN1_Mono/Macro	ARL6IP1	1.01659	0.864	0.618	2.67136e-63	4.67996e-59
STMN1_Mono/Macro	POLE3	0.316515	0.422	0.162	4.04211e-63	7.08138e-59
STMN1_Mono/Macro	GGCT	0.40164	0.518	0.232	4.82766e-63	8.45757e-59
STMN1_Mono/Macro	PAK1	0.490203	0.584	0.281	8.16139e-63	1.42979e-58
STMN1_Mono/Macro	HNRNPA2B1	0.545809	0.944	0.743	1.10333e-62	1.93292e-58
STMN1_Mono/Macro	PIN1	0.406579	0.599	0.292	1.11131e-62	1.94691e-58
STMN1_Mono/Macro	PRKDC	0.324347	0.386	0.145	1.87764e-62	3.28944e-58
STMN1_Mono/Macro	CCDC14	0.261077	0.263	0.077	3.9051e-62	6.84135e-58
STMN1_Mono/Macro	CBFB	0.314434	0.386	0.144	2.44428e-61	4.28213e-57
STMN1_Mono/Macro	HNRNPD	0.463636	0.611	0.303	2.94394e-61	5.15749e-57
STMN1_Mono/Macro	PSMD14	0.381264	0.574	0.274	4.25816e-61	7.45987e-57
STMN1_Mono/Macro	RNASEH2C	0.428206	0.631	0.322	4.46321e-61	7.81909e-57
STMN1_Mono/Macro	TPI1	0.503152	0.959	0.805	8.72349e-61	1.52827e-56
STMN1_Mono/Macro	NME4	0.449785	0.465	0.2	9.04164e-61	1.584e-56
STMN1_Mono/Macro	TPRKB	0.337025	0.547	0.248	1.6063e-60	2.81409e-56
STMN1_Mono/Macro	PLP2	0.447449	0.527	0.238	2.60604e-60	4.56553e-56
STMN1_Mono/Macro	NUDT21	0.32516	0.481	0.203	4.09923e-60	7.18144e-56
STMN1_Mono/Macro	NHP2	0.440879	0.667	0.356	6.45461e-60	1.13078e-55
STMN1_Mono/Macro	TMED9	0.475331	0.788	0.475	1.28028e-59	2.24293e-55
STMN1_Mono/Macro	HPRT1	0.387001	0.541	0.254	1.49128e-59	2.61257e-55
STMN1_Mono/Macro	ILF2	0.403423	0.608	0.304	3.14806e-59	5.51508e-55
STMN1_Mono/Macro	ACAT2	0.253475	0.353	0.126	3.33521e-59	5.84296e-55
STMN1_Mono/Macro	SRSF3	0.528626	0.879	0.606	4.59217e-59	8.04502e-55
STMN1_Mono/Macro	MRPS11	0.289664	0.459	0.188	6.25828e-59	1.09639e-54
STMN1_Mono/Macro	CBX1	0.300652	0.381	0.145	7.64244e-59	1.33888e-54
STMN1_Mono/Macro	CORO1A	0.581641	0.764	0.461	1.71667e-58	3.00744e-54
STMN1_Mono/Macro	NAP1L4	0.264058	0.376	0.141	5.0187e-58	8.79227e-54
STMN1_Mono/Macro	UQCRQ	0.47576	0.972	0.787	5.53101e-58	9.68978e-54
STMN1_Mono/Macro	PKIB	0.459157	0.419	0.171	1.10504e-57	1.93592e-53
STMN1_Mono/Macro	SUZ12	0.286095	0.324	0.114	1.10792e-57	1.94096e-53
STMN1_Mono/Macro	PXMP2	0.285633	0.273	0.086	2.74503e-57	4.80902e-53
STMN1_Mono/Macro	TPGS2	0.250381	0.373	0.141	5.64517e-57	9.88978e-53
STMN1_Mono/Macro	CRIP1	0.472398	0.499	0.22	5.79297e-57	1.01487e-52
STMN1_Mono/Macro	ERH	0.460752	0.838	0.539	1.00809e-56	1.76608e-52
STMN1_Mono/Macro	MRPL17	0.29959	0.425	0.175	1.815e-56	3.17969e-52
STMN1_Mono/Macro	RAC2	0.401138	0.64	0.333	1.95178e-56	3.41932e-52
STMN1_Mono/Macro	LRRC59	0.34999	0.49	0.219	6.77279e-56	1.18653e-51
STMN1_Mono/Macro	CDK2AP2	0.394708	0.529	0.25	6.79548e-56	1.1905e-51
STMN1_Mono/Macro	SNRPA	0.305474	0.389	0.154	6.97837e-56	1.22254e-51
STMN1_Mono/Macro	PDZD11	0.275313	0.42	0.17	1.39529e-55	2.44441e-51
STMN1_Mono/Macro	SEPT11	0.272725	0.403	0.16	1.75474e-55	3.07413e-51
STMN1_Mono/Macro	DCTN3	0.400309	0.594	0.301	1.9542e-55	3.42357e-51
STMN1_Mono/Macro	MRPL13	0.335504	0.562	0.27	2.5366e-55	4.44388e-51
STMN1_Mono/Macro	NME1	0.372992	0.622	0.313	4.10436e-55	7.19042e-51
STMN1_Mono/Macro	NPM3	0.273568	0.378	0.146	4.84516e-55	8.48824e-51
STMN1_Mono/Macro	MRPS16	0.342073	0.586	0.287	6.90284e-55	1.20931e-50
STMN1_Mono/Macro	C9orf142	0.326883	0.513	0.233	2.1899e-54	3.83649e-50
STMN1_Mono/Macro	RRP7A	0.355799	0.481	0.218	2.35078e-54	4.11833e-50
STMN1_Mono/Macro	GTF2A2	0.393917	0.698	0.378	2.41423e-54	4.22949e-50
STMN1_Mono/Macro	RNPS1	0.339978	0.568	0.278	2.83728e-54	4.97063e-50
STMN1_Mono/Macro	HP1BP3	0.373778	0.569	0.28	4.17413e-54	7.31266e-50
STMN1_Mono/Macro	TPM3	0.432701	0.947	0.714	6.66844e-54	1.16824e-49
STMN1_Mono/Macro	HMGN3	0.443388	0.77	0.464	6.78201e-54	1.18814e-49
STMN1_Mono/Macro	H3F3A	0.39561	0.99	0.926	6.79648e-54	1.19068e-49
STMN1_Mono/Macro	MEA1	0.331955	0.583	0.288	1.12909e-53	1.97805e-49
STMN1_Mono/Macro	VBP1	0.281034	0.49	0.22	1.18476e-53	2.07557e-49
STMN1_Mono/Macro	NOP58	0.262474	0.466	0.201	2.55103e-53	4.46915e-49
STMN1_Mono/Macro	HSPB11	0.357844	0.575	0.286	3.06431e-53	5.36836e-49
STMN1_Mono/Macro	HNRNPR	0.388789	0.572	0.286	7.03755e-53	1.23291e-48
STMN1_Mono/Macro	MRPL11	0.334241	0.532	0.253	1.86447e-52	3.26637e-48
STMN1_Mono/Macro	RBM8A	0.388464	0.813	0.519	1.4128e-51	2.47508e-47
STMN1_Mono/Macro	HINT1	0.413863	0.975	0.805	1.55497e-51	2.72415e-47
STMN1_Mono/Macro	NAA38	0.410968	0.737	0.436	1.63628e-51	2.86659e-47
STMN1_Mono/Macro	AK2	0.291551	0.518	0.246	2.95383e-51	5.17482e-47
STMN1_Mono/Macro	RBX1	0.399389	0.897	0.629	4.03239e-51	7.06434e-47
STMN1_Mono/Macro	TMA16	0.259102	0.375	0.15	4.81451e-51	8.43454e-47
STMN1_Mono/Macro	G3BP1	0.37264	0.599	0.304	6.40854e-51	1.12271e-46
STMN1_Mono/Macro	MTCH2	0.342468	0.605	0.311	7.28668e-51	1.27655e-46
STMN1_Mono/Macro	PFN1	0.564275	0.982	0.876	1.1489e-50	2.01276e-46
STMN1_Mono/Macro	NOP56	0.331882	0.507	0.237	1.93084e-50	3.38264e-46
STMN1_Mono/Macro	PPP1CA	0.425162	0.83	0.556	1.94549e-50	3.4083e-46
STMN1_Mono/Macro	ARL6IP6	0.280241	0.313	0.116	2.00995e-50	3.52123e-46
STMN1_Mono/Macro	ILF3	0.259672	0.459	0.203	3.82712e-50	6.70474e-46
STMN1_Mono/Macro	PGP	0.307752	0.323	0.124	5.87323e-50	1.02893e-45
STMN1_Mono/Macro	FIBP	0.345324	0.588	0.304	6.11973e-50	1.07212e-45
STMN1_Mono/Macro	NCL	0.465116	0.826	0.545	6.44036e-50	1.12829e-45
STMN1_Mono/Macro	YWHAQ	0.393642	0.715	0.417	7.82014e-50	1.37001e-45
STMN1_Mono/Macro	RALY	0.452065	0.59	0.323	8.52289e-50	1.49312e-45
STMN1_Mono/Macro	CALM3	0.460604	0.883	0.629	2.84212e-49	4.97912e-45
STMN1_Mono/Macro	RFC1	0.283331	0.376	0.154	3.18113e-49	5.57303e-45
STMN1_Mono/Macro	RPSA	0.450988	0.976	0.857	4.02679e-49	7.05453e-45
STMN1_Mono/Macro	NUDT5	0.307618	0.49	0.228	4.30919e-49	7.54927e-45
STMN1_Mono/Macro	UBE2V2	0.305525	0.544	0.263	6.29279e-49	1.10243e-44
STMN1_Mono/Macro	CORO1C	0.336774	0.541	0.266	7.21454e-49	1.26392e-44
STMN1_Mono/Macro	IMPDH2	0.309162	0.454	0.206	8.94704e-49	1.56743e-44
STMN1_Mono/Macro	DCK	0.385413	0.507	0.248	1.06525e-48	1.86621e-44
STMN1_Mono/Macro	TECR	0.397362	0.653	0.359	1.12728e-48	1.97488e-44
STMN1_Mono/Macro	MANF	0.380344	0.608	0.32	1.75187e-48	3.0691e-44
STMN1_Mono/Macro	CCT5	0.329685	0.612	0.321	2.21601e-48	3.88223e-44
STMN1_Mono/Macro	PSMB2	0.360725	0.709	0.419	2.31745e-48	4.05994e-44
STMN1_Mono/Macro	VMA21	0.347319	0.655	0.361	2.58252e-48	4.52431e-44
STMN1_Mono/Macro	YWHAH	0.57308	0.74	0.482	3.44885e-48	6.04205e-44
STMN1_Mono/Macro	RBMX	0.406857	0.717	0.433	3.7349e-48	6.54316e-44
STMN1_Mono/Macro	ZCRB1	0.293698	0.59	0.304	8.06098e-48	1.4122e-43
STMN1_Mono/Macro	PRDX3	0.404545	0.761	0.469	1.06341e-47	1.86299e-43
STMN1_Mono/Macro	ACTB	0.443265	1	0.99	1.54713e-47	2.71042e-43
STMN1_Mono/Macro	PSME2	0.509152	0.898	0.683	1.82149e-47	3.19108e-43
STMN1_Mono/Macro	GLRX5	0.279539	0.355	0.145	2.48228e-47	4.34871e-43
STMN1_Mono/Macro	HNRNPM	0.423428	0.706	0.418	3.01639e-47	5.28441e-43
STMN1_Mono/Macro	SUMO3	0.406574	0.735	0.447	3.45218e-47	6.04788e-43
STMN1_Mono/Macro	REEP4	0.285787	0.307	0.117	3.8079e-47	6.67107e-43
STMN1_Mono/Macro	NDUFS8	0.36369	0.758	0.467	9.51286e-47	1.66656e-42
STMN1_Mono/Macro	PSMA4	0.398069	0.855	0.58	1.12117e-46	1.96418e-42
STMN1_Mono/Macro	HNRNPA1	0.553192	0.96	0.805	1.76809e-46	3.09752e-42
STMN1_Mono/Macro	TPM4	0.41247	0.795	0.497	1.90203e-46	3.33216e-42
STMN1_Mono/Macro	ATP5G3	0.427655	0.898	0.702	2.4501e-46	4.29234e-42
STMN1_Mono/Macro	PHB	0.359358	0.659	0.366	2.54269e-46	4.45454e-42
STMN1_Mono/Macro	CMC2	0.253284	0.457	0.208	2.58342e-46	4.5259e-42
STMN1_Mono/Macro	PRDX4	0.353114	0.581	0.304	3.65886e-46	6.40996e-42
STMN1_Mono/Macro	FDPS	0.296488	0.537	0.267	3.98072e-46	6.97383e-42
STMN1_Mono/Macro	DNAJC8	0.314205	0.72	0.423	4.62668e-46	8.10549e-42
STMN1_Mono/Macro	SRP9	0.356354	0.729	0.44	4.67497e-46	8.19008e-42
STMN1_Mono/Macro	SDF2L1	0.409627	0.606	0.332	5.91604e-46	1.03643e-41
STMN1_Mono/Macro	POLR2K	0.333032	0.676	0.386	5.92072e-46	1.03725e-41
STMN1_Mono/Macro	SRSF7	0.499308	0.758	0.465	7.06129e-46	1.23707e-41
STMN1_Mono/Macro	NUTF2	0.286357	0.552	0.278	7.11688e-46	1.24681e-41
STMN1_Mono/Macro	CALM2	0.506694	0.99	0.888	1.17291e-45	2.05482e-41
STMN1_Mono/Macro	XRCC6	0.358418	0.686	0.39	1.34749e-45	2.36066e-41
STMN1_Mono/Macro	NUCB2	0.270268	0.438	0.199	1.87318e-45	3.28162e-41
STMN1_Mono/Macro	PSMD1	0.287075	0.419	0.188	2.34651e-45	4.11084e-41
STMN1_Mono/Macro	RAD23A	0.364875	0.708	0.421	2.48198e-45	4.34818e-41
STMN1_Mono/Macro	UBE2A	0.296378	0.639	0.346	3.08407e-45	5.40299e-41
STMN1_Mono/Macro	PSMB9	0.503422	0.807	0.566	4.35603e-45	7.63133e-41
STMN1_Mono/Macro	ARPC2	0.43484	0.975	0.868	5.16985e-45	9.05706e-41
STMN1_Mono/Macro	HNRNPH3	0.29721	0.537	0.266	5.56273e-45	9.74535e-41
STMN1_Mono/Macro	RCC2	0.255598	0.313	0.121	8.49277e-45	1.48785e-40
STMN1_Mono/Macro	YWHAE	0.391603	0.878	0.618	9.23161e-45	1.61729e-40
STMN1_Mono/Macro	EIF5B	0.323817	0.721	0.424	1.11723e-44	1.95728e-40
STMN1_Mono/Macro	SF3B2	0.300966	0.614	0.333	1.73076e-44	3.03213e-40
STMN1_Mono/Macro	CCT2	0.297063	0.537	0.271	1.92469e-44	3.37187e-40
STMN1_Mono/Macro	STOML2	0.29548	0.543	0.281	3.204e-44	5.61308e-40
STMN1_Mono/Macro	AURKAIP1	0.39995	0.751	0.485	3.28844e-44	5.76102e-40
STMN1_Mono/Macro	EIF5A	0.496665	0.674	0.39	7.69214e-44	1.34759e-39
STMN1_Mono/Macro	ATG3	0.379475	0.681	0.402	1.23374e-43	2.16139e-39
STMN1_Mono/Macro	RBBP4	0.304043	0.509	0.254	1.24113e-43	2.17434e-39
STMN1_Mono/Macro	NAA50	0.275504	0.468	0.22	1.29376e-43	2.26654e-39
STMN1_Mono/Macro	RNASEH2B	0.266918	0.473	0.224	2.37206e-43	4.15561e-39
STMN1_Mono/Macro	SLIRP	0.328851	0.839	0.558	2.50623e-43	4.39067e-39
STMN1_Mono/Macro	CCDC124	0.253081	0.553	0.282	2.64866e-43	4.64018e-39
STMN1_Mono/Macro	BTG3	0.263637	0.341	0.141	3.61744e-43	6.3374e-39
STMN1_Mono/Macro	UQCRC1	0.315799	0.687	0.396	4.7418e-43	8.30716e-39
STMN1_Mono/Macro	SRSF10	0.277074	0.494	0.246	5.27775e-43	9.24608e-39
STMN1_Mono/Macro	ENY2	0.423089	0.845	0.592	6.58143e-43	1.153e-38
STMN1_Mono/Macro	PSMB8	0.389965	0.742	0.465	8.78879e-43	1.53971e-38
STMN1_Mono/Macro	XRCC5	0.363041	0.652	0.372	9.40712e-43	1.64803e-38
STMN1_Mono/Macro	SET	0.438836	0.814	0.538	1.14628e-42	2.00818e-38
STMN1_Mono/Macro	EIF1AX	0.336244	0.704	0.411	2.33694e-42	4.09409e-38
STMN1_Mono/Macro	CACYBP	0.3467	0.785	0.502	4.48893e-42	7.86415e-38
STMN1_Mono/Macro	CLECL1	0.278272	0.375	0.164	4.59789e-42	8.05504e-38
STMN1_Mono/Macro	PSMB6	0.335564	0.792	0.524	5.46435e-42	9.573e-38
STMN1_Mono/Macro	NDUFC2	0.365362	0.816	0.548	8.30862e-42	1.45559e-37
STMN1_Mono/Macro	MRPL12	0.305731	0.506	0.254	1.08635e-41	1.90318e-37
STMN1_Mono/Macro	PDAP1	0.288193	0.516	0.261	1.18401e-41	2.07426e-37
STMN1_Mono/Macro	NDUFB1	0.368308	0.914	0.702	1.70266e-41	2.98289e-37
STMN1_Mono/Macro	ETFB	0.314756	0.748	0.462	2.15115e-41	3.7686e-37
STMN1_Mono/Macro	PSMC5	0.284648	0.658	0.374	2.31446e-41	4.0547e-37
STMN1_Mono/Macro	ATP5L	0.300305	0.982	0.882	2.41983e-41	4.2393e-37
STMN1_Mono/Macro	ATP5J2	0.369918	0.944	0.772	2.61906e-41	4.58833e-37
STMN1_Mono/Macro	SERBP1	0.364847	0.82	0.576	2.76211e-41	4.83894e-37
STMN1_Mono/Macro	PFKL	0.293465	0.532	0.273	3.94715e-41	6.91501e-37
STMN1_Mono/Macro	MESDC2	0.286755	0.572	0.302	3.96927e-41	6.95377e-37
STMN1_Mono/Macro	ENSA	0.360044	0.702	0.426	4.33545e-41	7.59527e-37
STMN1_Mono/Macro	IFI16	0.399233	0.785	0.506	6.83973e-41	1.19825e-36
STMN1_Mono/Macro	PDCD5	0.30572	0.578	0.315	8.9334e-41	1.56504e-36
STMN1_Mono/Macro	NDUFB3	0.298088	0.749	0.458	1.03083e-40	1.8059e-36
STMN1_Mono/Macro	EIF2S2	0.3603	0.822	0.563	1.24738e-40	2.18528e-36
STMN1_Mono/Macro	C20orf27	0.351025	0.538	0.285	1.37884e-40	2.41559e-36
STMN1_Mono/Macro	ARPC5L	0.260491	0.397	0.18	1.54871e-40	2.71319e-36
STMN1_Mono/Macro	ARHGDIA	0.343372	0.748	0.476	1.58689e-40	2.78008e-36
STMN1_Mono/Macro	ADRM1	0.29804	0.667	0.39	3.146e-40	5.51148e-36
STMN1_Mono/Macro	SFPQ	0.340187	0.704	0.41	5.77163e-40	1.01113e-35
STMN1_Mono/Macro	HNRNPF	0.428962	0.774	0.492	6.18437e-40	1.08344e-35
STMN1_Mono/Macro	MRPL52	0.276219	0.727	0.431	6.22306e-40	1.09022e-35
STMN1_Mono/Macro	GPAA1	0.258671	0.423	0.198	7.25014e-40	1.27015e-35
STMN1_Mono/Macro	PMVK	0.251851	0.556	0.288	7.83134e-40	1.37197e-35
STMN1_Mono/Macro	SPCS3	0.319452	0.662	0.391	8.34602e-40	1.46214e-35
STMN1_Mono/Macro	POLR2E	0.280087	0.668	0.388	1.0277e-39	1.80043e-35
STMN1_Mono/Macro	ANP32A	0.29061	0.677	0.401	1.36947e-39	2.39917e-35
STMN1_Mono/Macro	PTGES3	0.359637	0.873	0.636	1.71829e-39	3.01026e-35
STMN1_Mono/Macro	ACAT1	0.260202	0.444	0.214	1.85197e-39	3.24447e-35
STMN1_Mono/Macro	MPDU1	0.250257	0.394	0.179	2.06395e-39	3.61584e-35
STMN1_Mono/Macro	DDX46	0.27158	0.563	0.304	2.51439e-39	4.40497e-35
STMN1_Mono/Macro	HINT2	0.268286	0.494	0.252	2.98386e-39	5.22743e-35
STMN1_Mono/Macro	ATP5J	0.336246	0.903	0.686	3.45658e-39	6.05558e-35
STMN1_Mono/Macro	PFDN2	0.272255	0.74	0.46	8.66023e-39	1.51718e-34
STMN1_Mono/Macro	CAMK1	0.355801	0.426	0.211	8.8109e-39	1.54358e-34
STMN1_Mono/Macro	MRPL27	0.262046	0.562	0.3	1.67017e-38	2.92597e-34
STMN1_Mono/Macro	SRRM1	0.303646	0.773	0.501	1.69425e-38	2.96815e-34
STMN1_Mono/Macro	THRAP3	0.318126	0.572	0.317	1.74301e-38	3.05358e-34
STMN1_Mono/Macro	NDUFA6	0.290592	0.754	0.485	2.24046e-38	3.92506e-34
STMN1_Mono/Macro	MIS18BP1	0.270577	0.413	0.196	4.37543e-38	7.66532e-34
STMN1_Mono/Macro	PSMC4	0.28022	0.569	0.312	4.52415e-38	7.92586e-34
STMN1_Mono/Macro	SLBP	0.369536	0.422	0.211	5.33609e-38	9.3483e-34
STMN1_Mono/Macro	TMEM14B	0.333586	0.692	0.42	5.97697e-38	1.04711e-33
STMN1_Mono/Macro	PPM1G	0.277922	0.403	0.194	6.05867e-38	1.06142e-33
STMN1_Mono/Macro	MINOS1	0.343263	0.854	0.623	7.01347e-38	1.22869e-33
STMN1_Mono/Macro	NDUFB11	0.332544	0.882	0.634	8.99116e-38	1.57516e-33
STMN1_Mono/Macro	PARK7	0.346299	0.863	0.633	1.3964e-37	2.44635e-33
STMN1_Mono/Macro	PSMC2	0.252105	0.528	0.28	1.80677e-37	3.16528e-33
STMN1_Mono/Macro	TRAPPC1	0.317861	0.82	0.55	1.80972e-37	3.17045e-33
STMN1_Mono/Macro	ERP29	0.374707	0.83	0.593	1.90919e-37	3.34471e-33
STMN1_Mono/Macro	COX7A2	0.31103	0.948	0.813	2.61093e-37	4.57408e-33
STMN1_Mono/Macro	UBE2K	0.274316	0.512	0.265	2.84129e-37	4.97765e-33
STMN1_Mono/Macro	HNRNPUL1	0.294333	0.503	0.26	3.14564e-37	5.51085e-33
STMN1_Mono/Macro	PSMA3	0.296064	0.65	0.382	3.44439e-37	6.03422e-33
STMN1_Mono/Macro	COPRS	0.266342	0.369	0.171	3.55205e-37	6.22283e-33
STMN1_Mono/Macro	MTDH	0.424943	0.773	0.518	3.73997e-37	6.55206e-33
STMN1_Mono/Macro	SUB1	0.425296	0.919	0.76	4.01284e-37	7.0301e-33
STMN1_Mono/Macro	ATP5G1	0.298611	0.711	0.444	8.84733e-37	1.54996e-32
STMN1_Mono/Macro	SRSF2	0.399319	0.721	0.472	9.19418e-37	1.61073e-32
STMN1_Mono/Macro	DNAJC15	0.293815	0.681	0.407	1.18651e-36	2.07864e-32
STMN1_Mono/Macro	TAP1	0.335253	0.518	0.272	1.20049e-36	2.10313e-32
STMN1_Mono/Macro	CALR	0.352257	0.897	0.674	1.34621e-36	2.35842e-32
STMN1_Mono/Macro	SSNA1	0.2512	0.572	0.314	1.46641e-36	2.569e-32
STMN1_Mono/Macro	ECHS1	0.286942	0.683	0.419	1.88502e-36	3.30237e-32
STMN1_Mono/Macro	P4HB	0.374945	0.786	0.522	1.946e-36	3.40919e-32
STMN1_Mono/Macro	PRDX2	0.285709	0.574	0.321	3.1776e-36	5.56684e-32
STMN1_Mono/Macro	UBE2I	0.291147	0.69	0.422	4.42301e-36	7.74867e-32
STMN1_Mono/Macro	TXNDC12	0.253276	0.556	0.303	5.06849e-36	8.87948e-32
STMN1_Mono/Macro	MPC2	0.273877	0.726	0.443	5.52599e-36	9.68097e-32
STMN1_Mono/Macro	RPLP0	0.346415	0.988	0.895	6.13619e-36	1.075e-31
STMN1_Mono/Macro	NDUFAF3	0.277648	0.698	0.429	8.11437e-36	1.42156e-31
STMN1_Mono/Macro	KHDRBS1	0.324542	0.597	0.341	2.03872e-35	3.57163e-31
STMN1_Mono/Macro	RBM25	0.250023	0.674	0.391	3.75855e-35	6.5846e-31
STMN1_Mono/Macro	CCT6A	0.286389	0.621	0.364	9.09439e-35	1.59325e-30
STMN1_Mono/Macro	PDIA6	0.341783	0.785	0.521	1.15495e-34	2.02335e-30
STMN1_Mono/Macro	RER1	0.262115	0.652	0.388	1.51755e-34	2.6586e-30
STMN1_Mono/Macro	LSM7	0.298724	0.702	0.451	1.93194e-34	3.38457e-30
STMN1_Mono/Macro	TMEM160	0.396237	0.518	0.301	2.25272e-34	3.94653e-30
STMN1_Mono/Macro	RBM17	0.255476	0.512	0.278	2.56241e-34	4.48908e-30
STMN1_Mono/Macro	TAGLN2	0.358439	0.883	0.646	2.79205e-34	4.89139e-30
STMN1_Mono/Macro	ARHGDIB	0.360807	0.938	0.795	3.15034e-34	5.51909e-30
STMN1_Mono/Macro	POMP	0.304229	0.969	0.829	3.35626e-34	5.87984e-30
STMN1_Mono/Macro	SAP18	0.34198	0.87	0.654	4.92752e-34	8.63251e-30
STMN1_Mono/Macro	MRPL14	0.267301	0.591	0.345	9.82065e-34	1.72048e-29
STMN1_Mono/Macro	ACTG1	0.420396	0.984	0.888	1.53613e-33	2.69115e-29
STMN1_Mono/Macro	SLC25A39	0.280155	0.527	0.296	1.78769e-33	3.13185e-29
STMN1_Mono/Macro	UBE2L3	0.268395	0.757	0.503	2.24082e-33	3.92569e-29
STMN1_Mono/Macro	WDR1	0.254331	0.655	0.389	2.37756e-33	4.16525e-29
STMN1_Mono/Macro	POLR2J	0.271094	0.652	0.397	2.44674e-33	4.28644e-29
STMN1_Mono/Macro	HADHA	0.267045	0.643	0.379	3.21745e-33	5.63664e-29
STMN1_Mono/Macro	TXNL4A	0.276165	0.469	0.248	3.90778e-33	6.84604e-29
STMN1_Mono/Macro	UQCRH	0.282045	0.923	0.749	4.7165e-33	8.26283e-29
STMN1_Mono/Macro	DYNLL1	0.333593	0.937	0.776	4.81919e-33	8.44274e-29
STMN1_Mono/Macro	MTPN	0.277358	0.671	0.403	6.42514e-33	1.12562e-28
STMN1_Mono/Macro	LSM6	0.256564	0.565	0.319	8.90215e-33	1.55957e-28
STMN1_Mono/Macro	PSMB3	0.31498	0.861	0.635	1.15571e-32	2.02469e-28
STMN1_Mono/Macro	PPT1	0.402582	0.844	0.596	1.34623e-32	2.35846e-28
STMN1_Mono/Macro	NDUFS6	0.291689	0.813	0.556	1.44411e-32	2.52994e-28
STMN1_Mono/Macro	EIF4EBP1	0.291595	0.608	0.374	3.42185e-32	5.99473e-28
STMN1_Mono/Macro	SUMO2	0.315598	0.942	0.797	4.78649e-32	8.38545e-28
STMN1_Mono/Macro	FUS	0.281991	0.782	0.518	5.02757e-32	8.80779e-28
STMN1_Mono/Macro	UBE2D2	0.261693	0.642	0.389	6.14676e-32	1.07685e-27
STMN1_Mono/Macro	NDUFA2	0.266958	0.848	0.589	8.0859e-32	1.41657e-27
STMN1_Mono/Macro	COX7B	0.319795	0.925	0.748	1.48419e-31	2.60015e-27
STMN1_Mono/Macro	AKR7A2	0.278526	0.379	0.193	1.49514e-31	2.61934e-27
STMN1_Mono/Macro	DBI	0.297307	0.954	0.789	1.76086e-31	3.08486e-27
STMN1_Mono/Macro	SEPT7	0.279624	0.742	0.487	1.85271e-31	3.24576e-27
STMN1_Mono/Macro	TCEB1	0.252285	0.748	0.493	1.88352e-31	3.29973e-27
STMN1_Mono/Macro	GNG5	0.30656	0.881	0.684	2.55008e-31	4.46749e-27
STMN1_Mono/Macro	SRSF9	0.356593	0.59	0.368	5.62288e-31	9.85073e-27
STMN1_Mono/Macro	NDUFV2	0.271072	0.767	0.527	1.14925e-30	2.01338e-26
STMN1_Mono/Macro	CALM1	0.291957	0.912	0.715	1.17425e-30	2.05716e-26
STMN1_Mono/Macro	NUDC	0.259649	0.676	0.429	1.19657e-30	2.09627e-26
STMN1_Mono/Macro	NDUFB2	0.267687	0.935	0.753	1.46526e-30	2.56699e-26
STMN1_Mono/Macro	MRPL18	0.265385	0.665	0.413	1.77492e-30	3.10948e-26
STMN1_Mono/Macro	CYC1	0.338476	0.583	0.368	1.90401e-30	3.33563e-26
STMN1_Mono/Macro	CAPG	0.382814	0.792	0.553	1.92308e-30	3.36904e-26
STMN1_Mono/Macro	BLOC1S1	0.273546	0.869	0.662	2.78718e-30	4.88287e-26
STMN1_Mono/Macro	GNAI2	0.29906	0.808	0.558	5.77616e-30	1.01192e-25
STMN1_Mono/Macro	SNRPD2	0.262721	0.872	0.66	6.58903e-30	1.15433e-25
STMN1_Mono/Macro	UQCR10	0.277873	0.941	0.767	9.94963e-30	1.74308e-25
STMN1_Mono/Macro	COX6A1	0.291324	0.903	0.749	1.02706e-29	1.79931e-25
STMN1_Mono/Macro	ATP5B	0.304738	0.827	0.618	1.12969e-29	1.9791e-25
STMN1_Mono/Macro	NDUFB10	0.257397	0.773	0.515	1.3481e-29	2.36173e-25
STMN1_Mono/Macro	SSBP1	0.252519	0.717	0.46	1.778e-29	3.11487e-25
STMN1_Mono/Macro	TMEM258	0.252378	0.914	0.724	4.80002e-29	8.40916e-25
STMN1_Mono/Macro	KDELR2	0.310902	0.653	0.418	5.24554e-29	9.18966e-25
STMN1_Mono/Macro	VDAC1	0.258646	0.773	0.52	7.07537e-29	1.23953e-24
STMN1_Mono/Macro	RHOA	0.319404	0.957	0.811	1.25066e-28	2.19103e-24
STMN1_Mono/Macro	PDIA4	0.252645	0.577	0.341	1.39106e-28	2.43701e-24
STMN1_Mono/Macro	COX6C	0.268742	0.957	0.816	2.21979e-28	3.88885e-24
STMN1_Mono/Macro	AKR1B10	0.313254	0.261	0.115	3.51325e-28	6.15487e-24
STMN1_Mono/Macro	BAX	0.250944	0.727	0.494	1.60998e-27	2.82053e-23
STMN1_Mono/Macro	CAP1	0.277132	0.892	0.668	2.0334e-27	3.56231e-23
STMN1_Mono/Macro	PPIG	0.268561	0.656	0.418	2.57924e-27	4.51856e-23
STMN1_Mono/Macro	CCDC88A	0.274048	0.547	0.328	2.85714e-27	5.00542e-23
STMN1_Mono/Macro	COX5A	0.349362	0.736	0.541	3.89889e-27	6.83047e-23
STMN1_Mono/Macro	TMEM14C	0.262041	0.729	0.478	1.43332e-26	2.51103e-22
STMN1_Mono/Macro	DDT	0.283108	0.792	0.571	2.09604e-26	3.67206e-22
STMN1_Mono/Macro	COTL1	0.370691	0.857	0.64	2.79167e-26	4.89073e-22
STMN1_Mono/Macro	HNRNPDL	0.281683	0.827	0.609	1.32327e-25	2.31824e-21
STMN1_Mono/Macro	C1QBP	0.298299	0.488	0.294	3.02088e-25	5.29228e-21
STMN1_Mono/Macro	PGK1	0.29627	0.853	0.643	4.84505e-25	8.48804e-21
STMN1_Mono/Macro	PLAU	0.297444	0.313	0.158	6.42733e-25	1.126e-20
STMN1_Mono/Macro	COPE	0.250845	0.835	0.638	7.00818e-25	1.22776e-20
STMN1_Mono/Macro	VAMP8	0.254512	0.965	0.832	1.404e-24	2.45967e-20
STMN1_Mono/Macro	ANXA2	0.281251	0.942	0.756	9.39684e-24	1.64623e-19
STMN1_Mono/Macro	RPN2	0.271245	0.676	0.447	1.3849e-23	2.42621e-19
STMN1_Mono/Macro	HNRNPC	0.266476	0.863	0.673	1.416e-23	2.4807e-19
STMN1_Mono/Macro	ALDOA	0.252663	0.928	0.796	6.24528e-23	1.09411e-18
STMN1_Mono/Macro	PSMA2	0.252402	0.704	0.493	1.64667e-22	2.8848e-18
STMN1_Mono/Macro	PTMS	0.340689	0.634	0.439	5.27181e-22	9.23569e-18
STMN1_Mono/Macro	TGFBI	0.27771	0.714	0.496	5.48392e-22	9.60728e-18
STMN1_Mono/Macro	SPP1	0.342448	0.617	0.418	3.12295e-21	5.47109e-17
STMN1_Mono/Macro	TREM2	0.3271	0.577	0.385	7.86424e-21	1.37774e-16
STMN1_Mono/Macro	LGALS1	0.422457	0.96	0.896	1.41094e-20	2.47183e-16
STMN1_Mono/Macro	YBX1	0.316475	0.962	0.83	2.26574e-20	3.96934e-16
STMN1_Mono/Macro	EPB41L2	0.258289	0.454	0.278	7.19603e-20	1.26067e-15
STMN1_Mono/Macro	NPM1	0.301622	0.923	0.782	2.44663e-19	4.28624e-15
STMN1_Mono/Macro	STAB1	0.278457	0.425	0.253	3.35315e-19	5.87438e-15
STMN1_Mono/Macro	GSTP1	0.291648	0.931	0.802	1.89144e-17	3.31361e-13
STMN1_Mono/Macro	RAC1	0.280534	0.86	0.719	1.41233e-15	2.47425e-11
STMN1_Mono/Macro	PRELID1	0.259276	0.627	0.478	3.32139e-12	5.81874e-08
STMN1_Mono/Macro	DNAJA4	0.260096	0.376	0.261	6.027e-10	1.05587e-05
STMN1_Mono/Macro	MMP9	0.313297	0.298	0.242	0.00555081	1
CD1C_cDC	CD1C	1.89309	0.559	0.055	0	0
CD1C_cDC	CLEC10A	1.8681	0.683	0.175	0	0
CD1C_cDC	CD1E	1.86571	0.481	0.047	0	0
CD1C_cDC	FCER1A	1.74843	0.378	0.027	0	0
CD1C_cDC	HLA-DPB1	1.02669	1	0.919	1.84932e-304	3.23982e-300
CD1C_cDC	PLD4	0.693003	0.365	0.067	4.58338e-296	8.02962e-292
CD1C_cDC	LGALS2	1.24837	0.654	0.237	2.67899e-261	4.69331e-257
CD1C_cDC	RPL4	0.854421	0.978	0.838	1.64661e-253	2.8847e-249
CD1C_cDC	HLA-DQB1	1.08148	0.995	0.823	9.76183e-253	1.71018e-248
CD1C_cDC	RPS18	0.598997	0.999	0.986	1.29943e-246	2.27647e-242
CD1C_cDC	RPL15	0.602962	0.999	0.969	5.88626e-246	1.03121e-241
CD1C_cDC	GAPT	0.496297	0.272	0.043	6.65498e-243	1.16589e-238
CD1C_cDC	RPL10A	0.721583	0.993	0.918	5.86876e-237	1.02815e-232
CD1C_cDC	NDRG2	0.606802	0.375	0.086	5.25604e-235	9.20805e-231
CD1C_cDC	HLA-DPA1	0.838116	1	0.911	1.92155e-231	3.36637e-227
CD1C_cDC	RPS23	0.685549	0.999	0.969	4.91184e-224	8.60505e-220
CD1C_cDC	RPS6	0.636786	0.999	0.97	1.63489e-223	2.86416e-219
CD1C_cDC	RPL11	0.541253	0.999	0.977	9.67531e-222	1.69502e-217
CD1C_cDC	PPA1	1.02429	0.752	0.366	6.38895e-221	1.11928e-216
CD1C_cDC	HLA-DQA1	1.00174	0.983	0.787	3.83403e-220	6.71684e-216
CD1C_cDC	RPL18A	0.6102	0.997	0.97	7.26609e-220	1.27295e-215
CD1C_cDC	HLA-DRA	0.806435	1	0.964	1.99775e-218	3.49986e-214
CD1C_cDC	RPS7	0.680003	0.996	0.932	1.985e-217	3.47752e-213
CD1C_cDC	RPS9	0.539368	1	0.966	2.08835e-216	3.65859e-212
CD1C_cDC	CD1D	0.489722	0.307	0.063	5.34666e-216	9.36682e-212
CD1C_cDC	HLA-DRB1	0.806532	0.999	0.926	3.80066e-211	6.65837e-207
CD1C_cDC	RPS3	0.596226	0.997	0.955	1.587e-208	2.78026e-204
CD1C_cDC	RPL6	0.678021	0.996	0.924	2.75635e-208	4.82884e-204
CD1C_cDC	RPL26	0.667477	0.999	0.971	5.07803e-208	8.89621e-204
CD1C_cDC	RPL10	0.504868	1	0.989	1.25955e-202	2.2066e-198
CD1C_cDC	EEF1A1	0.656178	0.999	0.979	4.20784e-198	7.37171e-194
CD1C_cDC	RPS24	0.634619	0.999	0.968	2.68321e-197	4.70072e-193
CD1C_cDC	RPL3	0.577378	0.997	0.957	5.93537e-192	1.03982e-187
CD1C_cDC	RPS4X	0.659548	0.998	0.952	2.80641e-191	4.91655e-187
CD1C_cDC	RPS19	0.501957	1	0.986	1.09221e-190	1.91345e-186
CD1C_cDC	MNDA	0.813467	0.764	0.382	5.37632e-190	9.41878e-186
CD1C_cDC	RPL5	0.687275	0.983	0.892	1.93169e-189	3.38413e-185
CD1C_cDC	RPS13	0.563302	0.999	0.96	4.83673e-188	8.47347e-184
CD1C_cDC	RPS3A	0.681503	1	0.959	1.86699e-186	3.27079e-182
CD1C_cDC	RPL23A	0.615643	0.998	0.956	1.87406e-185	3.28316e-181
CD1C_cDC	RPS8	0.572017	0.999	0.967	2.31855e-181	4.06187e-177
CD1C_cDC	CD74	0.604192	1	0.972	4.70708e-181	8.24633e-177
CD1C_cDC	CORO1A	0.863891	0.799	0.445	4.10713e-180	7.19528e-176
CD1C_cDC	RPL19	0.511029	1	0.974	1.25296e-179	2.19506e-175
CD1C_cDC	LST1	0.66215	0.971	0.774	1.54549e-177	2.70754e-173
CD1C_cDC	RPL7A	0.620555	0.994	0.915	1.81276e-177	3.17577e-173
CD1C_cDC	GNB2L1	0.576385	0.992	0.917	1.26597e-174	2.21786e-170
CD1C_cDC	RPSA	0.636263	0.981	0.852	1.01815e-171	1.78369e-167
CD1C_cDC	RPS5	0.539813	0.995	0.921	5.97403e-168	1.04659e-163
CD1C_cDC	RPS15A	0.56585	1	0.972	4.43014e-167	7.76117e-163
CD1C_cDC	RPL32	0.507041	0.999	0.98	5.17505e-167	9.06617e-163
CD1C_cDC	RPL13A	0.498253	1	0.983	9.48091e-167	1.66096e-162
CD1C_cDC	RPLP0	0.565717	0.99	0.891	6.22573e-164	1.09069e-159
CD1C_cDC	RPS14	0.470155	0.999	0.979	1.00377e-163	1.7585e-159
CD1C_cDC	RPL28	0.526798	1	0.98	3.96619e-160	6.94836e-156
CD1C_cDC	RPL7	0.543247	0.997	0.951	3.91857e-157	6.86494e-153
CD1C_cDC	RPS15	0.418365	1	0.981	4.06279e-157	7.11759e-153
CD1C_cDC	RPL9	0.554914	0.993	0.947	5.90537e-157	1.03456e-152
CD1C_cDC	RPL35A	0.490645	0.997	0.965	3.04168e-155	5.32872e-151
CD1C_cDC	RPL18	0.515478	0.998	0.94	4.83375e-155	8.46825e-151
CD1C_cDC	RPS16	0.514081	0.999	0.959	3.44494e-153	6.03519e-149
CD1C_cDC	RPS11	0.56218	0.997	0.941	1.83458e-150	3.214e-146
CD1C_cDC	EIF3L	0.74077	0.79	0.497	4.64935e-150	8.1452e-146
CD1C_cDC	PKIB	0.730782	0.436	0.159	1.40208e-147	2.4563e-143
CD1C_cDC	RPL37	0.579373	0.996	0.958	4.2574e-145	7.45854e-141
CD1C_cDC	RPL30	0.536515	0.995	0.952	1.72929e-144	3.02954e-140
CD1C_cDC	RPL29	0.496815	0.998	0.95	4.57398e-144	8.01316e-140
CD1C_cDC	RPL31	0.53446	0.996	0.952	3.07936e-143	5.39473e-139
CD1C_cDC	SLC25A6	0.583249	0.973	0.814	1.04662e-142	1.83357e-138
CD1C_cDC	RPL34	0.494069	0.999	0.985	9.26101e-142	1.62244e-137
CD1C_cDC	RPS29	0.477867	0.997	0.973	1.33269e-140	2.33474e-136
CD1C_cDC	EEF1B2	0.642771	0.95	0.773	5.36761e-140	9.40352e-136
CD1C_cDC	RPS17	0.618616	0.938	0.882	2.07349e-139	3.63255e-135
CD1C_cDC	RPL27A	0.460276	1	0.975	3.3443e-139	5.85889e-135
CD1C_cDC	RPL14	0.472162	0.995	0.939	6.54478e-139	1.14658e-134
CD1C_cDC	RPL27	0.507611	0.996	0.934	8.13802e-139	1.4257e-134
CD1C_cDC	NACA	0.492467	0.99	0.897	1.03712e-137	1.81694e-133
CD1C_cDC	LYZ	0.898751	0.966	0.815	2.71721e-137	4.76027e-133
CD1C_cDC	RPL8	0.432798	0.999	0.965	1.46469e-136	2.56598e-132
CD1C_cDC	CSF2RA	0.639281	0.596	0.289	6.41254e-136	1.12341e-131
CD1C_cDC	PAK1	0.647923	0.565	0.27	3.02341e-134	5.29672e-130
CD1C_cDC	IL1R2	0.665515	0.343	0.111	2.39747e-133	4.20013e-129
CD1C_cDC	CTSH	0.629858	0.891	0.604	9.67829e-131	1.69554e-126
CD1C_cDC	LIMD2	0.559635	0.624	0.31	9.39556e-130	1.64601e-125
CD1C_cDC	RPL22	0.458949	0.993	0.918	2.50123e-129	4.3819e-125
CD1C_cDC	AREG	1.3753	0.545	0.258	9.96471e-129	1.74572e-124
CD1C_cDC	RPS27A	0.410435	0.998	0.97	1.11744e-128	1.95764e-124
CD1C_cDC	RPS2	0.668657	0.956	0.908	1.90007e-128	3.32874e-124
CD1C_cDC	CLEC4A	0.476266	0.485	0.201	2.21313e-128	3.87719e-124
CD1C_cDC	RPS25	0.385811	1	0.964	3.12614e-124	5.47668e-120
CD1C_cDC	BTF3	0.507033	0.973	0.839	3.20504e-124	5.6149e-120
CD1C_cDC	RPLP2	0.435318	0.999	0.982	2.28686e-121	4.00636e-117
CD1C_cDC	RPS10	0.64308	0.968	0.867	5.51444e-121	9.66074e-117
CD1C_cDC	RPS27	0.396451	1	0.987	1.56653e-119	2.74441e-115
CD1C_cDC	HNRNPA1	0.560829	0.956	0.799	4.5498e-114	7.9708e-110
CD1C_cDC	FAU	0.373104	0.996	0.961	9.95302e-114	1.74367e-109
CD1C_cDC	CFP	0.46379	0.423	0.165	2.30198e-113	4.03283e-109
CD1C_cDC	RPL13	0.50599	0.973	0.943	4.47729e-113	7.84376e-109
CD1C_cDC	IFI30	0.662347	0.711	0.419	9.94084e-112	1.74154e-107
CD1C_cDC	LSP1	0.551074	0.823	0.516	4.34486e-111	7.61176e-107
CD1C_cDC	SPINT2	0.504769	0.565	0.285	4.97112e-109	8.7089e-105
CD1C_cDC	FCGR2B	0.597866	0.509	0.231	5.6555e-109	9.90786e-105
CD1C_cDC	RPL24	0.420219	0.99	0.921	1.00265e-108	1.75653e-104
CD1C_cDC	CKLF	0.598751	0.782	0.523	1.15324e-104	2.02035e-100
CD1C_cDC	C1orf162	0.555208	0.911	0.685	3.33327e-104	5.83956e-100
CD1C_cDC	RPL39	0.374281	0.999	0.982	4.4503e-103	7.79648e-99
CD1C_cDC	RPL41	0.40321	1	0.989	4.8928e-103	8.57169e-99
CD1C_cDC	RPL35	0.342191	0.999	0.969	1.58338e-101	2.77392e-97
CD1C_cDC	HLA-DMB	0.52625	0.906	0.657	4.30497e-101	7.54187e-97
CD1C_cDC	NAP1L1	0.517208	0.901	0.694	1.20946e-99	2.11885e-95
CD1C_cDC	RPS12	0.444743	0.997	0.973	1.8001e-99	3.1536e-95
CD1C_cDC	RPS21	0.459803	0.985	0.913	2.2445e-97	3.93215e-93
CD1C_cDC	STK17B	0.552518	0.559	0.29	4.5082e-97	7.89791e-93
CD1C_cDC	SEPT6	0.474232	0.445	0.207	3.1383e-94	5.49798e-90
CD1C_cDC	COTL1	0.841027	0.812	0.635	1.29409e-93	2.26712e-89
CD1C_cDC	PABPC1	0.537744	0.952	0.827	1.35142e-93	2.36756e-89
CD1C_cDC	RPL37A	0.420893	0.998	0.966	8.62779e-93	1.5115e-88
CD1C_cDC	COMMD6	0.412491	0.924	0.736	3.64763e-91	6.39028e-87
CD1C_cDC	EIF3F	0.523246	0.749	0.513	8.17304e-91	1.43183e-86
CD1C_cDC	ALDH2	0.507979	0.589	0.332	1.4622e-89	2.56162e-85
CD1C_cDC	ARPC1B	0.475851	0.955	0.793	1.51375e-89	2.65193e-85
CD1C_cDC	RPL21	0.331985	0.999	0.981	2.07654e-89	3.63789e-85
CD1C_cDC	PLAC8	0.755654	0.324	0.125	2.92996e-89	5.13299e-85
CD1C_cDC	RPL23	0.393335	0.993	0.921	3.92432e-89	6.87502e-85
CD1C_cDC	EIF3E	0.457003	0.908	0.708	9.9702e-85	1.74668e-80
CD1C_cDC	CNN2	0.396839	0.472	0.233	1.41664e-84	2.48181e-80
CD1C_cDC	EIF3K	0.394668	0.916	0.72	4.88168e-84	8.55222e-80
CD1C_cDC	RPL36A	0.494256	0.972	0.853	7.26289e-83	1.27239e-78
CD1C_cDC	HLA-DMA	0.43579	0.98	0.802	1.38343e-82	2.42363e-78
CD1C_cDC	EIF3H	0.408506	0.834	0.609	9.85875e-82	1.72715e-77
CD1C_cDC	H3F3A	0.341961	0.995	0.923	1.01422e-80	1.77681e-76
CD1C_cDC	GSN	0.520855	0.79	0.538	1.40189e-80	2.45597e-76
CD1C_cDC	UBA52	0.313947	0.996	0.958	3.19163e-80	5.59143e-76
CD1C_cDC	CLNS1A	0.372771	0.563	0.316	5.9936e-80	1.05002e-75
CD1C_cDC	SMDT1	0.380896	0.742	0.487	1.68056e-79	2.94417e-75
CD1C_cDC	PTPRE	0.461377	0.66	0.394	3.69025e-78	6.46495e-74
CD1C_cDC	CIB1	0.434281	0.731	0.486	2.37904e-77	4.16783e-73
CD1C_cDC	EEF2	0.470669	0.898	0.729	2.96725e-76	5.19832e-72
CD1C_cDC	EIF3M	0.37919	0.699	0.442	2.08547e-75	3.65353e-71
CD1C_cDC	CST7	0.529288	0.321	0.136	2.29219e-75	4.01569e-71
CD1C_cDC	TUBA1A	0.492601	0.603	0.358	3.82885e-75	6.70776e-71
CD1C_cDC	RNASE6	0.545214	0.81	0.58	1.80169e-74	3.15637e-70
CD1C_cDC	HLA-DQA2	0.829334	0.599	0.399	8.55394e-74	1.49856e-69
CD1C_cDC	C12orf45	0.437689	0.384	0.184	9.70602e-74	1.7004e-69
CD1C_cDC	PTRHD1	0.365143	0.504	0.277	1.49947e-73	2.62693e-69
CD1C_cDC	ETHE1	0.341645	0.491	0.262	1.87615e-73	3.28682e-69
CD1C_cDC	CD48	0.377254	0.669	0.409	4.50686e-73	7.89557e-69
CD1C_cDC	GDI2	0.484634	0.764	0.551	9.18413e-73	1.60897e-68
CD1C_cDC	C10orf54	0.49651	0.711	0.485	1.52325e-72	2.66857e-68
CD1C_cDC	APEX1	0.358878	0.567	0.324	1.72139e-72	3.0157e-68
CD1C_cDC	RBM3	0.403769	0.799	0.569	3.28486e-72	5.75474e-68
CD1C_cDC	CLEC12A	0.282127	0.346	0.153	1.52819e-71	2.67723e-67
CD1C_cDC	TES	0.342432	0.391	0.185	1.59986e-71	2.80279e-67
CD1C_cDC	SLC25A5	0.407794	0.902	0.701	5.13186e-71	8.99051e-67
CD1C_cDC	KCNK6	0.303013	0.272	0.108	8.60608e-71	1.5077e-66
CD1C_cDC	SAMHD1	0.418498	0.709	0.455	2.00023e-70	3.5042e-66
CD1C_cDC	RPL12	0.256562	0.999	0.977	2.28975e-70	4.01142e-66
CD1C_cDC	GLIPR1	0.397362	0.742	0.494	2.34009e-70	4.09961e-66
CD1C_cDC	RGS2	0.58252	0.865	0.666	8.23603e-69	1.44287e-64
CD1C_cDC	ACTB	0.408601	1	0.989	1.39758e-68	2.44841e-64
CD1C_cDC	TRABD	0.295194	0.339	0.154	2.94911e-68	5.16654e-64
CD1C_cDC	ALOX5AP	0.496321	0.55	0.311	4.53386e-68	7.94286e-64
CD1C_cDC	RPL38	0.342969	0.996	0.942	5.23273e-68	9.16722e-64
CD1C_cDC	C20orf27	0.404804	0.497	0.278	2.01361e-67	3.52764e-63
CD1C_cDC	ATP5G2	0.31588	0.966	0.854	1.08024e-66	1.89247e-62
CD1C_cDC	CYTIP	0.39289	0.518	0.296	2.51936e-66	4.41366e-62
CD1C_cDC	ACTG1	0.371596	0.985	0.884	2.63151e-66	4.61015e-62
CD1C_cDC	HIGD2A	0.348641	0.845	0.636	3.29458e-66	5.77178e-62
CD1C_cDC	PLSCR1	0.360156	0.673	0.421	1.04351e-65	1.82812e-61
CD1C_cDC	WAS	0.317126	0.534	0.31	1.81392e-64	3.17781e-60
CD1C_cDC	CXorf21	0.296511	0.257	0.103	1.84087e-64	3.22503e-60
CD1C_cDC	RPL36	0.260437	0.998	0.973	3.32253e-64	5.82074e-60
CD1C_cDC	IL13RA1	0.371731	0.477	0.263	3.72106e-64	6.51892e-60
CD1C_cDC	MYD88	0.288844	0.304	0.135	1.44818e-63	2.53706e-59
CD1C_cDC	APRT	0.323525	0.833	0.601	1.10613e-62	1.93782e-58
CD1C_cDC	RGS18	0.347625	0.383	0.191	1.53894e-62	2.69607e-58
CD1C_cDC	STK4	0.403378	0.533	0.312	3.13997e-62	5.50092e-58
CD1C_cDC	CSTA	0.36998	0.62	0.392	3.77443e-62	6.61242e-58
CD1C_cDC	MEF2C	0.345317	0.644	0.404	7.6952e-62	1.34812e-57
CD1C_cDC	ARHGDIB	0.329666	0.948	0.788	1.60296e-61	2.80823e-57
CD1C_cDC	EIF3G	0.307223	0.727	0.491	4.76795e-61	8.35297e-57
CD1C_cDC	RSL1D1	0.338846	0.648	0.413	5.9051e-60	1.03451e-55
CD1C_cDC	CFL1	0.326766	0.993	0.916	1.40913e-58	2.46866e-54
CD1C_cDC	ATP5A1	0.347447	0.728	0.508	4.49195e-58	7.86945e-54
CD1C_cDC	ENTPD1	0.352583	0.413	0.222	9.87901e-58	1.7307e-53
CD1C_cDC	LSM7	0.277411	0.679	0.442	1.13264e-57	1.98428e-53
CD1C_cDC	TMSB10	0.293231	1	0.995	1.02637e-56	1.7981e-52
CD1C_cDC	AOAH	0.361392	0.471	0.269	3.5046e-56	6.13971e-52
CD1C_cDC	FGR	0.319501	0.414	0.224	4.30203e-56	7.53672e-52
CD1C_cDC	MIF4GD	0.27782	0.381	0.201	6.86702e-56	1.20303e-51
CD1C_cDC	CASP1	0.295936	0.634	0.408	3.73931e-55	6.5509e-51
CD1C_cDC	DDX21	0.312757	0.657	0.42	4.77637e-55	8.36772e-51
CD1C_cDC	CD37	0.305583	0.74	0.504	9.64416e-55	1.68956e-50
CD1C_cDC	HLA-DRB5	0.758101	0.687	0.531	2.32682e-54	4.07636e-50
CD1C_cDC	C6orf48	0.308835	0.615	0.395	5.36247e-54	9.39451e-50
CD1C_cDC	ARPC3	0.27048	0.981	0.874	6.93342e-54	1.21467e-49
CD1C_cDC	SNRPF	0.2737	0.648	0.424	1.03786e-53	1.81823e-49
CD1C_cDC	RAB11FIP1	0.307513	0.315	0.152	1.05346e-53	1.84555e-49
CD1C_cDC	IGBP1	0.267207	0.44	0.246	1.50156e-53	2.63058e-49
CD1C_cDC	CD52	0.342501	0.708	0.487	1.82065e-53	3.18959e-49
CD1C_cDC	IFITM2	0.305217	0.779	0.575	2.08636e-53	3.65509e-49
CD1C_cDC	ARPC2	0.300907	0.978	0.863	4.18206e-52	7.32655e-48
CD1C_cDC	PSTPIP2	0.281555	0.333	0.166	2.07252e-51	3.63085e-47
CD1C_cDC	RPS20	0.258278	0.996	0.956	9.25789e-51	1.62189e-46
CD1C_cDC	FBL	0.263273	0.485	0.286	1.19055e-50	2.08572e-46
CD1C_cDC	PTPN6	0.309042	0.53	0.326	1.56147e-50	2.73554e-46
CD1C_cDC	RSL24D1	0.299749	0.684	0.464	2.27503e-50	3.98563e-46
CD1C_cDC	OFD1	0.266924	0.304	0.148	4.43665e-50	7.77256e-46
CD1C_cDC	PYCARD	0.292629	0.844	0.634	5.23149e-50	9.16505e-46
CD1C_cDC	SUB1	0.279278	0.917	0.753	7.85614e-50	1.37632e-45
CD1C_cDC	GSTP1	0.272677	0.951	0.795	8.07693e-50	1.415e-45
CD1C_cDC	PHACTR1	0.420427	0.583	0.371	9.39421e-50	1.64577e-45
CD1C_cDC	BBX	0.27191	0.417	0.235	1.45192e-49	2.54362e-45
CD1C_cDC	PSMB9	0.307241	0.768	0.559	8.04668e-49	1.4097e-44
CD1C_cDC	IL2RG	0.281682	0.482	0.285	1.96437e-48	3.44138e-44
CD1C_cDC	LAT2	0.261505	0.4	0.222	2.09307e-48	3.66685e-44
CD1C_cDC	PNISR	0.284178	0.568	0.362	2.56279e-48	4.48975e-44
CD1C_cDC	RHOG	0.281712	0.765	0.558	3.87844e-48	6.79463e-44
CD1C_cDC	SEC11A	0.291065	0.8	0.591	8.73262e-48	1.52987e-43
CD1C_cDC	LDHB	0.262197	0.672	0.446	1.16489e-47	2.04078e-43
CD1C_cDC	MYL12A	0.346449	0.955	0.809	7.58661e-47	1.3291e-42
CD1C_cDC	MRPL3	0.260959	0.417	0.238	7.60265e-47	1.33191e-42
CD1C_cDC	SERPINB1	0.314521	0.689	0.489	7.66277e-47	1.34244e-42
CD1C_cDC	RGS10	0.263242	0.856	0.653	7.92391e-47	1.38819e-42
CD1C_cDC	RUNX3	0.337226	0.285	0.142	3.15857e-46	5.5335e-42
CD1C_cDC	STK38L	0.260302	0.281	0.137	6.52758e-46	1.14357e-41
CD1C_cDC	CXCR4	0.631453	0.823	0.669	9.0941e-46	1.5932e-41
CD1C_cDC	GPR183	0.604313	0.808	0.622	1.0264e-45	1.79815e-41
CD1C_cDC	GABARAPL2	0.285941	0.696	0.495	1.91969e-45	3.3631e-41
CD1C_cDC	ITGB2	0.314579	0.903	0.703	2.50561e-45	4.38957e-41
CD1C_cDC	ADAM28	0.279781	0.262	0.124	3.6474e-45	6.38988e-41
CD1C_cDC	ERCC1	0.259771	0.422	0.246	4.60072e-45	8.06001e-41
CD1C_cDC	SLC25A3	0.278127	0.832	0.637	5.12372e-45	8.97625e-41
CD1C_cDC	CPVL	0.267679	0.745	0.53	1.43507e-44	2.5141e-40
CD1C_cDC	THEMIS2	0.281203	0.594	0.391	3.64276e-44	6.38175e-40
CD1C_cDC	CD55	0.284076	0.421	0.245	3.76584e-44	6.59737e-40
CD1C_cDC	PTPRC	0.289088	0.784	0.585	9.11968e-44	1.59768e-39
CD1C_cDC	PARK7	0.257178	0.82	0.627	2.32948e-43	4.08101e-39
CD1C_cDC	VASP	0.25264	0.511	0.322	3.31431e-43	5.80635e-39
CD1C_cDC	PSME2	0.38155	0.865	0.676	4.42441e-43	7.75112e-39
CD1C_cDC	DOK2	0.310062	0.622	0.416	1.03375e-42	1.81102e-38
CD1C_cDC	CNPY3	0.267353	0.678	0.474	1.26804e-42	2.22149e-38
CD1C_cDC	LILRB3	0.25686	0.389	0.221	1.32906e-42	2.32838e-38
CD1C_cDC	CAT	0.275612	0.518	0.332	4.83265e-42	8.46632e-38
CD1C_cDC	SMAP2	0.318486	0.601	0.407	8.99515e-42	1.57586e-37
CD1C_cDC	HCLS1	0.258648	0.731	0.535	2.87021e-41	5.02832e-37
CD1C_cDC	UBXN1	0.254637	0.737	0.536	3.66762e-41	6.4253e-37
CD1C_cDC	ABI3	0.310479	0.477	0.299	4.46248e-41	7.81781e-37
CD1C_cDC	GPSM3	0.268401	0.758	0.564	6.69569e-41	1.17302e-36
CD1C_cDC	PSME1	0.251938	0.877	0.704	1.88322e-39	3.29921e-35
CD1C_cDC	IFNGR1	0.468309	0.723	0.552	1.09692e-38	1.9217e-34
CD1C_cDC	ACAA1	0.252892	0.405	0.246	1.72916e-37	3.02931e-33
CD1C_cDC	CRIP1	0.309288	0.375	0.219	8.8317e-37	1.54722e-32
CD1C_cDC	ARID5A	0.253572	0.369	0.218	1.31102e-36	2.29678e-32
CD1C_cDC	LRRFIP1	0.286377	0.708	0.532	1.07517e-35	1.88359e-31
CD1C_cDC	SRSF7	0.250342	0.657	0.461	1.41737e-35	2.48309e-31
CD1C_cDC	MTHFD2	0.272163	0.494	0.325	1.25744e-34	2.2029e-30
CD1C_cDC	SERP1	0.266119	0.797	0.638	3.84216e-34	6.73108e-30
CD1C_cDC	FAM26F	0.403083	0.643	0.487	1.2037e-33	2.10877e-29
CD1C_cDC	CST3	0.429851	0.969	0.889	1.30488e-32	2.28602e-28
CD1C_cDC	TYMP	0.374943	0.827	0.652	2.84659e-32	4.98694e-28
CD1C_cDC	H3F3B	0.278875	0.994	0.934	3.00402e-32	5.26275e-28
CD1C_cDC	RASSF5	0.254232	0.292	0.169	7.62169e-31	1.33524e-26
CD1C_cDC	PGLS	0.254904	0.549	0.399	4.80017e-29	8.40941e-25
CD1C_cDC	S100A4	0.27776	0.844	0.705	5.67608e-29	9.94393e-25
CD1C_cDC	YPEL5	0.269827	0.573	0.405	1.69738e-28	2.97365e-24
CD1C_cDC	HERPUD1	0.384833	0.868	0.723	3.33887e-28	5.84936e-24
CD1C_cDC	IFITM3	0.359724	0.905	0.786	1.68892e-27	2.95881e-23
CD1C_cDC	RPL17	0.277876	0.826	0.673	9.87006e-26	1.72914e-21
CD1C_cDC	SYAP1	0.329775	0.537	0.394	3.33439e-25	5.84152e-21
CD1C_cDC	PFN1	0.300031	0.947	0.874	5.45221e-25	9.55172e-21
CD1C_cDC	PRELID1	0.366465	0.598	0.474	8.44588e-25	1.47963e-20
CD1C_cDC	HSPA8	0.276353	0.92	0.786	1.86856e-23	3.27352e-19
CD1C_cDC	AP1S2	0.301552	0.678	0.541	1.89827e-23	3.32558e-19
CD1C_cDC	RPS4Y1	0.264639	0.677	0.586	4.75654e-23	8.33297e-19
CD1C_cDC	GLTSCR2	0.290831	0.577	0.462	9.15646e-23	1.60412e-18
CD1C_cDC	EZR	0.3551	0.495	0.365	3.05767e-22	5.35673e-18
CD1C_cDC	REL	0.256615	0.756	0.595	3.78513e-22	6.63116e-18
CD1C_cDC	AXL	0.26412	0.429	0.298	2.59815e-21	4.5517e-17
CD1C_cDC	EEF1G	0.269588	0.293	0.191	1.37153e-19	2.40279e-15
CD1C_cDC	PMAIP1	0.260982	0.432	0.309	3.90092e-18	6.83402e-14
CD1C_cDC	CEBPD	0.301357	0.655	0.535	2.00019e-17	3.50413e-13
CD1C_cDC	HBB	0.304424	0.276	0.179	2.19801e-16	3.8507e-12
CD1C_cDC	TOB1	0.295701	0.28	0.194	1.07371e-14	1.88103e-10
CD1C_cDC	INSIG1	0.395264	0.526	0.439	5.09942e-11	8.93368e-07
CD1C_cDC	YWHAH	0.256049	0.569	0.486	8.28742e-09	0.000145187
CLEC9A_cDC	CLEC9A	2.46632	0.787	0.013	0	0
CLEC9A_cDC	DNASE1L3	2.3224	0.744	0.105	0	0
CLEC9A_cDC	IDO1	2.14936	0.722	0.046	0	0
CLEC9A_cDC	CPNE3	2.14581	0.836	0.197	0	0
CLEC9A_cDC	CADM1	1.24443	0.613	0.081	0	0
CLEC9A_cDC	WDFY4	1.20446	0.58	0.057	0	0
CLEC9A_cDC	KIAA0226L	1.1274	0.522	0.053	0	0
CLEC9A_cDC	TACSTD2	1.09713	0.327	0.005	0	0
CLEC9A_cDC	HLA-DOB	1.05949	0.5	0.031	0	0
CLEC9A_cDC	XCR1	0.977531	0.398	0.002	0	0
CLEC9A_cDC	CLNK	0.912295	0.411	0.006	0	0
CLEC9A_cDC	FLT3	0.741591	0.358	0.026	0	0
CLEC9A_cDC	BTLA	0.664843	0.331	0.01	0	0
CLEC9A_cDC	FKBP1B	0.593308	0.331	0.019	0	0
CLEC9A_cDC	DBN1	0.458192	0.253	0.011	0	0
CLEC9A_cDC	PLCD1	0.654401	0.353	0.027	5.23918e-301	9.17852e-297
CLEC9A_cDC	DUSP4	1.65374	0.622	0.103	7.32156e-272	1.28266e-267
CLEC9A_cDC	GCSAM	0.471938	0.264	0.016	9.03914e-267	1.58357e-262
CLEC9A_cDC	LGALS2	2.2313	0.873	0.254	1.53016e-260	2.68069e-256
CLEC9A_cDC	BATF3	1.0038	0.52	0.073	8.51777e-257	1.49223e-252
CLEC9A_cDC	ICAM3	1.0435	0.627	0.114	1.09228e-237	1.91356e-233
CLEC9A_cDC	SNX3	2.31951	0.964	0.691	1.07898e-194	1.89026e-190
CLEC9A_cDC	C1orf54	1.81731	0.933	0.463	9.19382e-194	1.61066e-189
CLEC9A_cDC	NET1	0.846449	0.422	0.062	3.81804e-191	6.68882e-187
CLEC9A_cDC	C1orf21	0.689926	0.429	0.071	8.26716e-173	1.44832e-168
CLEC9A_cDC	P2RY14	0.62516	0.316	0.038	4.59244e-172	8.04549e-168
CLEC9A_cDC	TMSB4X	1.14656	1	0.999	5.28219e-164	9.25386e-160
CLEC9A_cDC	LSP1	1.55438	0.942	0.53	2.73347e-163	4.78876e-159
CLEC9A_cDC	CCND1	1.3141	0.609	0.154	5.16674e-163	9.05161e-159
CLEC9A_cDC	TMEM14A	0.923478	0.56	0.13	2.61158e-157	4.57523e-153
CLEC9A_cDC	IRF8	1.63825	0.804	0.341	1.09718e-155	1.92215e-151
CLEC9A_cDC	CPVL	2.17767	0.893	0.538	3.2301e-153	5.65882e-149
CLEC9A_cDC	GPR157	0.610895	0.3	0.039	5.42447e-151	9.50313e-147
CLEC9A_cDC	HLA-DPB1	1.33141	0.998	0.923	2.31898e-147	4.06262e-143
CLEC9A_cDC	CD74	1.06629	1	0.974	8.56287e-146	1.50013e-141
CLEC9A_cDC	GSTP1	1.30155	0.976	0.803	2.8268e-144	4.95228e-140
CLEC9A_cDC	RPS23	0.933867	0.998	0.971	4.4392e-143	7.77703e-139
CLEC9A_cDC	S100B	1.50415	0.413	0.081	3.91937e-142	6.86635e-138
CLEC9A_cDC	CCDC126	0.473761	0.282	0.037	7.59686e-142	1.33089e-137
CLEC9A_cDC	ACTB	1.1696	1	0.99	1.59978e-139	2.80265e-135
CLEC9A_cDC	PPA1	1.20021	0.849	0.385	6.55122e-138	1.14771e-133
CLEC9A_cDC	NAP1L1	1.30625	0.962	0.704	2.64892e-137	4.64065e-133
CLEC9A_cDC	SUB1	1.17469	0.973	0.761	1.28048e-134	2.24327e-130
CLEC9A_cDC	RPL8	0.819132	0.998	0.967	5.8628e-134	1.0271e-129
CLEC9A_cDC	RPL18A	0.847391	0.996	0.971	3.31996e-133	5.81623e-129
CLEC9A_cDC	VDR	0.521428	0.302	0.047	2.7388e-126	4.7981e-122
CLEC9A_cDC	RAB11FIP1	0.944402	0.556	0.154	1.13769e-125	1.99313e-121
CLEC9A_cDC	ACTG1	1.14519	0.989	0.889	1.04286e-123	1.82699e-119
CLEC9A_cDC	HLA-DQB1	1.28271	0.996	0.833	3.14214e-122	5.50471e-118
CLEC9A_cDC	RPL23A	0.862536	0.993	0.958	5.51423e-122	9.66037e-118
CLEC9A_cDC	TAP1	1.19833	0.704	0.271	3.72473e-121	6.52535e-117
CLEC9A_cDC	RPS8	0.837871	0.998	0.969	5.51224e-121	9.65689e-117
CLEC9A_cDC	RPL4	0.981938	0.984	0.845	9.72201e-121	1.7032e-116
CLEC9A_cDC	RPS18	0.669153	0.998	0.986	7.37888e-120	1.29271e-115
CLEC9A_cDC	SEPT6	0.899249	0.642	0.215	5.95158e-117	1.04266e-112
CLEC9A_cDC	LIMD2	1.16321	0.76	0.324	1.8732e-116	3.28165e-112
CLEC9A_cDC	NDRG2	0.694166	0.438	0.101	1.87914e-116	3.29206e-112
CLEC9A_cDC	RPL27A	0.724492	0.996	0.976	3.23679e-116	5.67053e-112
CLEC9A_cDC	S100A10	1.01923	0.991	0.754	2.32283e-115	4.06936e-111
CLEC9A_cDC	NUBPL	0.394259	0.253	0.037	4.39946e-113	7.70741e-109
CLEC9A_cDC	LSM6	0.931032	0.747	0.317	1.49831e-110	2.62489e-106
CLEC9A_cDC	EEF1B2	1.06619	0.956	0.783	2.0275e-110	3.55198e-106
CLEC9A_cDC	UPF2	1.0271	0.656	0.24	2.66245e-110	4.66435e-106
CLEC9A_cDC	CYB5R3	0.907599	0.656	0.242	2.6734e-110	4.68352e-106
CLEC9A_cDC	DAPP1	0.809159	0.473	0.123	3.76327e-110	6.59288e-106
CLEC9A_cDC	RPS21	0.847748	0.993	0.916	2.20926e-107	3.8704e-103
CLEC9A_cDC	HLA-DPA1	1.02338	0.996	0.916	1.33014e-106	2.33027e-102
CLEC9A_cDC	RPS6	0.734795	0.998	0.972	1.4801e-105	2.59299e-101
CLEC9A_cDC	RPS11	0.784554	0.991	0.945	9.58396e-104	1.67901e-99
CLEC9A_cDC	RPLP1	0.579807	1	0.992	2.53117e-103	4.43436e-99
CLEC9A_cDC	RPL14	0.729018	0.993	0.942	2.2824e-99	3.99854e-95
CLEC9A_cDC	PIM2	0.605787	0.373	0.084	6.08071e-99	1.06528e-94
CLEC9A_cDC	RGS10	1.00595	0.938	0.662	9.00713e-99	1.57796e-94
CLEC9A_cDC	PTPRE	1.059	0.818	0.405	1.30109e-98	2.27937e-94
CLEC9A_cDC	G3BP2	0.79656	0.633	0.231	1.32256e-96	2.317e-92
CLEC9A_cDC	CNN2	0.835659	0.642	0.242	3.34399e-96	5.85833e-92
CLEC9A_cDC	PSMB9	0.95261	0.913	0.567	4.10249e-96	7.18714e-92
CLEC9A_cDC	RPS7	0.724358	0.989	0.936	2.17288e-95	3.80666e-91
CLEC9A_cDC	RPL10A	0.761866	0.991	0.922	1.33035e-94	2.33063e-90
CLEC9A_cDC	RPS5	0.69195	0.982	0.925	3.85795e-94	6.75875e-90
CLEC9A_cDC	MZT2A	0.920126	0.66	0.271	3.20662e-93	5.61767e-89
CLEC9A_cDC	RPSA	0.827732	0.982	0.859	1.4484e-92	2.53746e-88
CLEC9A_cDC	SUSD3	0.496835	0.318	0.068	4.24952e-90	7.44473e-86
CLEC9A_cDC	C20orf27	0.935073	0.667	0.285	7.42431e-90	1.30067e-85
CLEC9A_cDC	ITGB7	0.390354	0.258	0.047	1.20069e-87	2.1035e-83
CLEC9A_cDC	CORO1A	0.905562	0.862	0.463	2.66351e-87	4.6662e-83
CLEC9A_cDC	RPS14	0.570693	0.998	0.98	2.50529e-86	4.38902e-82
CLEC9A_cDC	RPL21	0.640961	0.993	0.982	6.30122e-86	1.10391e-81
CLEC9A_cDC	TAGLN2	0.988083	0.92	0.648	1.42409e-85	2.49485e-81
CLEC9A_cDC	RPS16	0.638433	0.993	0.961	1.84927e-85	3.23974e-81
CLEC9A_cDC	RPL5	0.762674	0.978	0.898	3.43449e-85	6.01688e-81
CLEC9A_cDC	RPL3	0.62249	0.991	0.96	9.00172e-85	1.57701e-80
CLEC9A_cDC	RPL6	0.650938	0.996	0.928	9.12113e-85	1.59793e-80
CLEC9A_cDC	RPS4X	0.729085	0.998	0.954	1.03433e-84	1.81205e-80
CLEC9A_cDC	BID	0.956992	0.782	0.402	1.04685e-84	1.83397e-80
CLEC9A_cDC	ENSA	0.941692	0.787	0.427	6.56695e-84	1.15046e-79
CLEC9A_cDC	ARPC2	0.771723	0.982	0.869	8.79201e-84	1.54027e-79
CLEC9A_cDC	RPS24	0.65108	0.996	0.969	2.07127e-83	3.62866e-79
CLEC9A_cDC	RPL19	0.557762	0.998	0.975	5.31012e-83	9.30279e-79
CLEC9A_cDC	RPL13A	0.584431	1	0.984	9.05328e-83	1.58604e-78
CLEC9A_cDC	RPL10	0.551311	0.998	0.99	1.31135e-82	2.29736e-78
CLEC9A_cDC	RPS3A	0.703983	0.996	0.962	1.41817e-82	2.48449e-78
CLEC9A_cDC	LDLRAD4	0.712286	0.447	0.136	2.87376e-82	5.03455e-78
CLEC9A_cDC	RPL35	0.526349	1	0.97	2.91224e-82	5.10196e-78
CLEC9A_cDC	TSPAN13	0.469742	0.271	0.054	3.71594e-82	6.50996e-78
CLEC9A_cDC	CDK2AP2	0.758944	0.622	0.252	7.65317e-82	1.34076e-77
CLEC9A_cDC	HLA-DQA1	1.02091	0.987	0.798	3.43722e-80	6.02166e-76
CLEC9A_cDC	SRSF7	1.11003	0.816	0.467	5.32105e-80	9.32195e-76
CLEC9A_cDC	GNG7	0.425949	0.289	0.062	6.73387e-80	1.17971e-75
CLEC9A_cDC	RPLP0	0.697264	0.987	0.897	1.37427e-79	2.40759e-75
CLEC9A_cDC	RPS3	0.562116	0.991	0.957	1.58055e-79	2.76897e-75
CLEC9A_cDC	PTMA	0.598842	0.998	0.982	2.52739e-78	4.42773e-74
CLEC9A_cDC	RHOF	0.514172	0.353	0.089	2.80366e-78	4.91173e-74
CLEC9A_cDC	RPS15	0.489929	0.996	0.982	5.36248e-77	9.39453e-73
CLEC9A_cDC	MAP4K1	0.371842	0.256	0.051	5.48535e-77	9.60979e-73
CLEC9A_cDC	RPL31	0.668739	0.993	0.954	6.96985e-77	1.22105e-72
CLEC9A_cDC	RPS29	0.608278	0.996	0.975	1.17215e-76	2.0535e-72
CLEC9A_cDC	CKLF	0.914272	0.853	0.536	1.07658e-74	1.88606e-70
CLEC9A_cDC	HDAC9	0.552583	0.336	0.085	4.31445e-74	7.55848e-70
CLEC9A_cDC	CFL1	0.68338	0.982	0.921	5.16935e-74	9.05618e-70
CLEC9A_cDC	RPL32	0.507158	1	0.982	2.39102e-73	4.18882e-69
CLEC9A_cDC	RPS2	0.77568	0.969	0.91	2.77633e-73	4.86385e-69
CLEC9A_cDC	ANPEP	0.608152	0.402	0.119	4.94712e-73	8.66687e-69
CLEC9A_cDC	HMGA1	0.840398	0.616	0.273	2.51187e-72	4.40054e-68
CLEC9A_cDC	C12orf45	0.945642	0.509	0.191	3.13756e-72	5.49669e-68
CLEC9A_cDC	RPL7	0.657975	0.998	0.953	1.49326e-71	2.61604e-67
CLEC9A_cDC	PPT1	0.837207	0.889	0.598	5.42049e-71	9.49616e-67
CLEC9A_cDC	EIF3L	0.856275	0.816	0.512	3.45971e-69	6.06106e-65
CLEC9A_cDC	RPL11	0.48419	0.996	0.979	5.18366e-69	9.08126e-65
CLEC9A_cDC	SELL	0.563223	0.393	0.119	9.76341e-69	1.71045e-64
CLEC9A_cDC	UCP2	0.782942	0.891	0.595	9.92587e-69	1.73891e-64
CLEC9A_cDC	RPS15A	0.567807	0.993	0.974	2.78458e-68	4.8783e-64
CLEC9A_cDC	RPLP2	0.500003	0.998	0.983	8.73683e-68	1.5306e-63
CLEC9A_cDC	RPL22	0.585521	0.989	0.922	1.06124e-67	1.85918e-63
CLEC9A_cDC	CAMK2D	0.539513	0.424	0.138	1.19441e-67	2.09249e-63
CLEC9A_cDC	CST7	0.766952	0.436	0.143	2.65051e-67	4.64343e-63
CLEC9A_cDC	IFT20	0.628929	0.524	0.205	4.91042e-67	8.60256e-63
CLEC9A_cDC	RPL28	0.524681	0.998	0.982	1.66426e-66	2.91561e-62
CLEC9A_cDC	FNBP1	0.835186	0.751	0.424	2.58953e-66	4.5366e-62
CLEC9A_cDC	RPS25	0.488628	0.993	0.966	9.713e-66	1.70162e-61
CLEC9A_cDC	KCNK6	0.55997	0.371	0.115	1.22571e-65	2.14732e-61
CLEC9A_cDC	NAAA	0.824476	0.533	0.223	1.66933e-65	2.9245e-61
CLEC9A_cDC	TAP2	0.534668	0.424	0.142	1.78055e-65	3.11934e-61
CLEC9A_cDC	NDUFV2	0.744474	0.824	0.529	1.89594e-65	3.32149e-61
CLEC9A_cDC	LYRM4	0.552291	0.493	0.183	2.08484e-65	3.65242e-61
CLEC9A_cDC	C1orf162	0.725605	0.927	0.697	2.12925e-65	3.73023e-61
CLEC9A_cDC	SERPINF2	0.52768	0.373	0.113	3.32264e-65	5.82093e-61
CLEC9A_cDC	BTF3	0.638475	0.971	0.846	8.67621e-64	1.51999e-59
CLEC9A_cDC	STK4	0.711064	0.669	0.32	1.00112e-63	1.75386e-59
CLEC9A_cDC	ID2	1.0801	0.896	0.66	2.2738e-63	3.98347e-59
CLEC9A_cDC	RPL30	0.515033	0.996	0.955	3.48701e-63	6.10889e-59
CLEC9A_cDC	RPL15	0.489965	0.996	0.971	3.49302e-63	6.11942e-59
CLEC9A_cDC	PTPN22	0.380374	0.293	0.075	3.58843e-63	6.28658e-59
CLEC9A_cDC	MSL3	0.462586	0.431	0.146	2.572e-62	4.50588e-58
CLEC9A_cDC	SLC25A6	0.705403	0.942	0.824	9.79059e-62	1.71521e-57
CLEC9A_cDC	TUBA1A	0.806329	0.716	0.368	1.21297e-61	2.125e-57
CLEC9A_cDC	RPS12	0.50193	0.989	0.975	3.27279e-61	5.7336e-57
CLEC9A_cDC	CSRP1	0.521656	0.436	0.154	3.32657e-61	5.82782e-57
CLEC9A_cDC	UBL7	0.501163	0.436	0.153	3.74126e-61	6.55431e-57
CLEC9A_cDC	HLA-DRB1	0.87759	0.996	0.93	3.02304e-60	5.29607e-56
CLEC9A_cDC	FAM60A	0.402863	0.329	0.096	4.93589e-60	8.64718e-56
CLEC9A_cDC	CBX6	0.556033	0.298	0.082	5.45738e-60	9.56078e-56
CLEC9A_cDC	CCDC6	0.477649	0.351	0.108	9.06499e-60	1.5881e-55
CLEC9A_cDC	RPS17	0.634657	0.936	0.885	1.09837e-59	1.92424e-55
CLEC9A_cDC	ANXA6	0.610051	0.513	0.213	1.72725e-59	3.02597e-55
CLEC9A_cDC	PDLIM7	0.35261	0.311	0.086	3.30162e-59	5.7841e-55
CLEC9A_cDC	RPL35A	0.468597	0.998	0.967	9.38102e-59	1.64346e-54
CLEC9A_cDC	ASAP1	0.617369	0.482	0.192	2.07649e-58	3.6378e-54
CLEC9A_cDC	SLC38A1	0.385241	0.276	0.071	5.1181e-58	8.9664e-54
CLEC9A_cDC	PTRHD1	0.619745	0.613	0.287	5.51763e-58	9.66633e-54
CLEC9A_cDC	KIF16B	0.377271	0.287	0.077	7.09182e-58	1.24242e-53
CLEC9A_cDC	COX7C	0.503084	0.987	0.898	1.3445e-57	2.35542e-53
CLEC9A_cDC	AIM2	0.391264	0.258	0.065	1.40893e-57	2.46831e-53
CLEC9A_cDC	VAC14	0.425874	0.304	0.088	1.46666e-56	2.56944e-52
CLEC9A_cDC	HLA-DRA	0.660438	0.998	0.966	1.55656e-56	2.72694e-52
CLEC9A_cDC	DENND1B	0.457484	0.358	0.116	3.03391e-56	5.31511e-52
CLEC9A_cDC	HNRNPA1	0.684373	0.956	0.808	1.96802e-55	3.44778e-51
CLEC9A_cDC	STK17B	0.671003	0.633	0.303	8.80145e-55	1.54193e-50
CLEC9A_cDC	RPL37	0.51953	0.996	0.96	9.15808e-55	1.6044e-50
CLEC9A_cDC	RPS13	0.447492	0.987	0.963	3.79389e-54	6.64652e-50
CLEC9A_cDC	PABPC1	0.71257	0.944	0.834	3.91388e-54	6.85673e-50
CLEC9A_cDC	IDH3A	0.396787	0.311	0.094	2.07792e-53	3.64031e-49
CLEC9A_cDC	GNB2L1	0.515926	0.987	0.922	2.12231e-53	3.71807e-49
CLEC9A_cDC	RPL18	0.470753	0.993	0.943	2.77376e-53	4.85935e-49
CLEC9A_cDC	APOL3	0.400711	0.393	0.136	2.81426e-53	4.9303e-49
CLEC9A_cDC	BZW2	0.434324	0.382	0.133	2.98008e-53	5.22079e-49
CLEC9A_cDC	TMEM50B	0.501725	0.433	0.164	5.63666e-53	9.87486e-49
CLEC9A_cDC	TXN	1.19763	0.949	0.749	1.17588e-52	2.06002e-48
CLEC9A_cDC	SSRP1	0.442116	0.4	0.147	1.61941e-52	2.83704e-48
CLEC9A_cDC	ATG3	0.664481	0.707	0.405	3.20641e-52	5.61731e-48
CLEC9A_cDC	SNRNP25	0.546205	0.456	0.183	5.93438e-52	1.03964e-47
CLEC9A_cDC	CCDC12	0.609513	0.536	0.243	7.10333e-52	1.24443e-47
CLEC9A_cDC	NACA	0.482275	0.984	0.902	7.35962e-52	1.28933e-47
CLEC9A_cDC	CST3	1.25602	0.989	0.892	2.72412e-51	4.77238e-47
CLEC9A_cDC	RPL41	0.441465	0.998	0.99	2.79413e-51	4.89504e-47
CLEC9A_cDC	RPS28	0.363591	0.996	0.984	4.21676e-51	7.38734e-47
CLEC9A_cDC	ELOVL5	0.552215	0.498	0.217	6.7061e-51	1.17484e-46
CLEC9A_cDC	SLAMF7	0.550064	0.389	0.141	1.17601e-50	2.06026e-46
CLEC9A_cDC	ARPC1B	0.596532	0.953	0.802	2.70529e-50	4.7394e-46
CLEC9A_cDC	TMSB10	0.409688	0.998	0.996	3.35411e-50	5.87606e-46
CLEC9A_cDC	LYZ	0.611218	0.973	0.823	5.43849e-50	9.52769e-46
CLEC9A_cDC	CRIP1	0.487364	0.533	0.223	1.09774e-49	1.92313e-45
CLEC9A_cDC	SERPINB9	0.68151	0.658	0.331	2.22923e-49	3.90538e-45
CLEC9A_cDC	FAU	0.401374	0.991	0.963	2.32854e-49	4.07936e-45
CLEC9A_cDC	MARCKSL1	0.819071	0.487	0.218	3.34515e-49	5.86037e-45
CLEC9A_cDC	H3F3A	0.458848	0.993	0.927	4.91845e-49	8.61663e-45
CLEC9A_cDC	RPL23	0.493445	0.989	0.925	5.16858e-49	9.05484e-45
CLEC9A_cDC	NDEL1	0.424616	0.324	0.107	1.00724e-48	1.76459e-44
CLEC9A_cDC	PLP2	0.46774	0.547	0.241	9.27703e-48	1.62524e-43
CLEC9A_cDC	RPL7A	0.473297	0.987	0.919	2.18262e-47	3.82373e-43
CLEC9A_cDC	WBSCR22	0.493007	0.524	0.237	2.20608e-47	3.86483e-43
CLEC9A_cDC	LRRK2	0.357523	0.28	0.084	4.18609e-47	7.3336e-43
CLEC9A_cDC	PARVG	0.51489	0.591	0.289	9.13952e-47	1.60115e-42
CLEC9A_cDC	QPCT	0.474261	0.287	0.089	9.8814e-47	1.73112e-42
CLEC9A_cDC	SPINT2	0.55042	0.596	0.3	1.57446e-46	2.75829e-42
CLEC9A_cDC	PFN1	0.655315	0.971	0.878	3.805e-46	6.66598e-42
CLEC9A_cDC	RPL26	0.419707	0.991	0.973	4.31745e-46	7.56375e-42
CLEC9A_cDC	SRI	0.57534	0.702	0.419	5.05418e-46	8.85442e-42
CLEC9A_cDC	MCM5	0.404706	0.362	0.132	6.88736e-46	1.2066e-41
CLEC9A_cDC	RPL9	0.431404	0.993	0.95	7.70412e-46	1.34968e-41
CLEC9A_cDC	TCTN3	0.49151	0.26	0.078	1.26181e-45	2.21057e-41
CLEC9A_cDC	RPS27	0.392503	1	0.988	2.52488e-45	4.42334e-41
CLEC9A_cDC	RPL13	0.447335	0.978	0.945	5.37025e-45	9.40814e-41
CLEC9A_cDC	APOBR	0.374561	0.271	0.082	6.40972e-45	1.12292e-40
CLEC9A_cDC	SRP19	0.513556	0.511	0.234	8.15597e-45	1.42884e-40
CLEC9A_cDC	JMJD1C	0.668423	0.598	0.318	3.93039e-44	6.88565e-40
CLEC9A_cDC	PSME1	0.55939	0.896	0.713	9.14883e-44	1.60278e-39
CLEC9A_cDC	LDHB	0.650284	0.74	0.457	1.086e-43	1.90256e-39
CLEC9A_cDC	DCTPP1	0.413978	0.391	0.156	1.09493e-43	1.9182e-39
CLEC9A_cDC	ARF6	0.682677	0.693	0.419	1.10062e-43	1.92818e-39
CLEC9A_cDC	SNRPF	0.541946	0.716	0.435	3.31091e-43	5.80039e-39
CLEC9A_cDC	SMDT1	0.519691	0.791	0.5	4.89756e-43	8.58003e-39
CLEC9A_cDC	RP11-347P5.1	0.486648	0.3	0.099	1.4281e-42	2.50188e-38
CLEC9A_cDC	DDIT4	0.745225	0.756	0.465	2.064e-42	3.61591e-38
CLEC9A_cDC	MYL12A	0.513841	0.953	0.818	2.94389e-42	5.1574e-38
CLEC9A_cDC	EIF3F	0.58142	0.78	0.526	3.19522e-42	5.59771e-38
CLEC9A_cDC	ROGDI	0.391306	0.329	0.119	3.32239e-42	5.82049e-38
CLEC9A_cDC	HMGN1	0.692469	0.791	0.552	4.10018e-42	7.18311e-38
CLEC9A_cDC	LSM7	0.543491	0.738	0.454	6.96129e-42	1.21955e-37
CLEC9A_cDC	LIMA1	0.348395	0.282	0.092	8.34507e-42	1.46197e-37
CLEC9A_cDC	PSMB8	0.542815	0.753	0.469	1.49202e-41	2.61387e-37
CLEC9A_cDC	PSME2	0.584014	0.938	0.685	2.14843e-41	3.76383e-37
CLEC9A_cDC	PSTPIP1	0.277784	0.271	0.086	3.33493e-41	5.84246e-37
CLEC9A_cDC	TMEM243	0.454249	0.424	0.183	4.35642e-41	7.63202e-37
CLEC9A_cDC	TRMT112	0.514604	0.864	0.639	1.0395e-40	1.82111e-36
CLEC9A_cDC	RGCC	0.789044	0.644	0.365	1.5081e-40	2.64204e-36
CLEC9A_cDC	RPL29	0.393253	0.996	0.953	1.66974e-40	2.92521e-36
CLEC9A_cDC	IDH2	0.568914	0.613	0.338	4.97443e-40	8.7147e-36
CLEC9A_cDC	SBNO1	0.395825	0.333	0.124	5.8352e-40	1.02227e-35
CLEC9A_cDC	RPL34	0.400192	1	0.985	6.31683e-40	1.10664e-35
CLEC9A_cDC	MYL6	0.372097	0.993	0.951	7.07032e-40	1.23865e-35
CLEC9A_cDC	SNRPD1	0.535539	0.702	0.421	1.15517e-39	2.02375e-35
CLEC9A_cDC	BCL2L11	0.379419	0.307	0.109	1.38809e-39	2.43179e-35
CLEC9A_cDC	DNAJC4	0.406768	0.451	0.201	1.54122e-39	2.70006e-35
CLEC9A_cDC	ATP1A1	0.657691	0.604	0.339	2.02379e-39	3.54548e-35
CLEC9A_cDC	TPMT	0.47025	0.491	0.238	3.8372e-39	6.7224e-35
CLEC9A_cDC	CCT2	0.456773	0.54	0.275	6.4064e-39	1.12234e-34
CLEC9A_cDC	TRABD	0.394659	0.393	0.163	8.41149e-39	1.47361e-34
CLEC9A_cDC	MYADM	0.450234	0.516	0.245	1.56941e-38	2.74945e-34
CLEC9A_cDC	RPL24	0.383837	0.984	0.925	1.79442e-38	3.14364e-34
CLEC9A_cDC	PRMT1	0.411357	0.52	0.254	2.21749e-38	3.88483e-34
CLEC9A_cDC	ISG20	0.679929	0.562	0.299	4.07801e-38	7.14427e-34
CLEC9A_cDC	SERTAD3	0.312401	0.282	0.097	9.62132e-38	1.68556e-33
CLEC9A_cDC	RPS27A	0.323982	0.991	0.972	3.54824e-37	6.21616e-33
CLEC9A_cDC	PAK1	0.496352	0.549	0.287	4.5899e-37	8.04104e-33
CLEC9A_cDC	BIRC3	0.592504	0.651	0.372	6.0028e-37	1.05163e-32
CLEC9A_cDC	ATP5L	0.385473	0.982	0.883	6.8325e-37	1.19699e-32
CLEC9A_cDC	IL16	0.404555	0.384	0.16	7.01868e-37	1.2296e-32
CLEC9A_cDC	EIF3H	0.509594	0.831	0.622	8.85897e-37	1.552e-32
CLEC9A_cDC	SMIM14	0.437917	0.48	0.234	1.6215e-36	2.8407e-32
CLEC9A_cDC	ACTR3	0.541126	0.827	0.593	2.43381e-36	4.2638e-32
CLEC9A_cDC	RPL27	0.340065	0.991	0.937	5.04681e-36	8.84151e-32
CLEC9A_cDC	DNAJC15	0.50319	0.678	0.411	5.98321e-36	1.0482e-31
CLEC9A_cDC	ACSL5	0.314087	0.271	0.094	9.88712e-36	1.73212e-31
CLEC9A_cDC	BRD2	0.455948	0.609	0.337	1.34979e-35	2.3647e-31
CLEC9A_cDC	SMCO4	0.449039	0.607	0.331	2.96096e-35	5.18731e-31
CLEC9A_cDC	BASP1	0.615789	0.642	0.378	3.61099e-35	6.3261e-31
CLEC9A_cDC	AGPAT1	0.300257	0.269	0.094	5.84654e-35	1.02425e-30
CLEC9A_cDC	RPS20	0.358297	0.993	0.958	5.99912e-35	1.05099e-30
CLEC9A_cDC	RPL37A	0.343786	0.993	0.968	7.89482e-35	1.38309e-30
CLEC9A_cDC	HINT1	0.414742	0.956	0.808	8.89532e-35	1.55837e-30
CLEC9A_cDC	P2RY6	0.346727	0.287	0.107	1.08636e-34	1.90319e-30
CLEC9A_cDC	ATP5A1	0.524999	0.767	0.519	1.09117e-34	1.91161e-30
CLEC9A_cDC	SERPINB1	0.501941	0.751	0.498	6.71936e-34	1.17717e-29
CLEC9A_cDC	MPEG1	0.549513	0.678	0.413	7.51805e-34	1.31709e-29
CLEC9A_cDC	OSBPL9	0.330772	0.304	0.117	1.0701e-33	1.87471e-29
CLEC9A_cDC	CD48	0.476639	0.693	0.423	1.38578e-33	2.42774e-29
CLEC9A_cDC	RBM3	0.506774	0.818	0.581	2.33625e-33	4.09288e-29
CLEC9A_cDC	RPL39	0.355138	0.996	0.983	2.97934e-33	5.21951e-29
CLEC9A_cDC	HNRNPA0	0.498665	0.678	0.427	5.27073e-33	9.2338e-29
CLEC9A_cDC	CD55	0.442088	0.502	0.252	7.52756e-33	1.31875e-28
CLEC9A_cDC	HLA-B	0.434653	0.996	0.952	1.04629e-32	1.83299e-28
CLEC9A_cDC	UBE2N	0.359424	0.636	0.36	1.07022e-32	1.87492e-28
CLEC9A_cDC	STK17A	0.34515	0.298	0.115	1.37392e-32	2.40698e-28
CLEC9A_cDC	MIR181A1HG	0.326251	0.269	0.097	2.62573e-32	4.60001e-28
CLEC9A_cDC	GDI2	0.495026	0.789	0.563	2.64445e-32	4.63282e-28
CLEC9A_cDC	CCT8	0.526144	0.644	0.406	2.96169e-32	5.18858e-28
CLEC9A_cDC	PTPN2	0.401971	0.482	0.244	5.16713e-32	9.05229e-28
CLEC9A_cDC	TPM3	0.414479	0.907	0.718	7.52689e-32	1.31864e-27
CLEC9A_cDC	LCP1	0.461416	0.833	0.595	8.04974e-32	1.41023e-27
CLEC9A_cDC	FAM49B	0.516556	0.796	0.578	8.95265e-32	1.56841e-27
CLEC9A_cDC	EIF6	0.396743	0.662	0.397	1.31647e-31	2.30633e-27
CLEC9A_cDC	BRK1	0.395482	0.882	0.693	1.48827e-31	2.6073e-27
CLEC9A_cDC	GABARAPL2	0.459493	0.762	0.504	2.34146e-31	4.10201e-27
CLEC9A_cDC	RAN	0.454153	0.844	0.627	4.85325e-31	8.50241e-27
CLEC9A_cDC	FBL	0.394344	0.538	0.296	6.20272e-31	1.08665e-26
CLEC9A_cDC	RPL36	0.285578	0.998	0.974	6.84938e-31	1.19994e-26
CLEC9A_cDC	NOP58	0.387515	0.427	0.206	9.06993e-31	1.58896e-26
CLEC9A_cDC	UBA52	0.282428	0.989	0.96	1.68018e-30	2.9435e-26
CLEC9A_cDC	PTP4A2	0.499905	0.649	0.398	1.77146e-30	3.10343e-26
CLEC9A_cDC	SNRPE	0.40812	0.758	0.516	1.98815e-30	3.48304e-26
CLEC9A_cDC	C14orf2	0.365703	0.938	0.799	2.08703e-30	3.65627e-26
CLEC9A_cDC	NHP2	0.427065	0.618	0.362	2.37272e-30	4.15677e-26
CLEC9A_cDC	SERPINF1	0.376348	0.507	0.263	2.89896e-30	5.07868e-26
CLEC9A_cDC	SLC46A3	0.339376	0.298	0.12	4.4585e-30	7.81085e-26
CLEC9A_cDC	HLA-C	0.385589	0.984	0.928	7.93344e-30	1.38986e-25
CLEC9A_cDC	LINC00152	0.356823	0.622	0.358	8.37931e-30	1.46797e-25
CLEC9A_cDC	UNC119	0.2811	0.318	0.133	1.39114e-29	2.43713e-25
CLEC9A_cDC	CTNNBL1	0.316479	0.436	0.214	1.39807e-29	2.44929e-25
CLEC9A_cDC	NDUFC2	0.422461	0.784	0.553	1.42593e-29	2.49809e-25
CLEC9A_cDC	ACTN1	0.382746	0.427	0.21	1.53607e-29	2.69104e-25
CLEC9A_cDC	RAB32	0.549644	0.569	0.345	1.9635e-29	3.43986e-25
CLEC9A_cDC	ADAM28	0.31949	0.313	0.131	2.96611e-29	5.19633e-25
CLEC9A_cDC	EIF3M	0.408985	0.707	0.456	3.17018e-29	5.55383e-25
CLEC9A_cDC	SLC25A5	0.437055	0.907	0.712	4.40874e-29	7.72368e-25
CLEC9A_cDC	DNAJB9	0.480198	0.48	0.26	1.09169e-28	1.91254e-24
CLEC9A_cDC	H2AFY	0.467959	0.844	0.632	1.16095e-28	2.03386e-24
CLEC9A_cDC	TBCB	0.341553	0.633	0.373	1.2472e-28	2.18496e-24
CLEC9A_cDC	PFDN2	0.408645	0.702	0.465	1.79025e-28	3.13634e-24
CLEC9A_cDC	EIF5B	0.430805	0.664	0.429	1.86729e-28	3.27131e-24
CLEC9A_cDC	EDEM1	0.35097	0.309	0.13	2.5338e-28	4.43896e-24
CLEC9A_cDC	PSMB6	0.378815	0.764	0.529	2.70883e-28	4.74559e-24
CLEC9A_cDC	PSMA2	0.441189	0.736	0.495	2.78685e-28	4.88228e-24
CLEC9A_cDC	RNH1	0.473487	0.789	0.575	3.31267e-28	5.80347e-24
CLEC9A_cDC	SERBP1	0.422006	0.807	0.579	4.2909e-28	7.51722e-24
CLEC9A_cDC	FAM129A	0.32435	0.304	0.128	4.61898e-28	8.092e-24
CLEC9A_cDC	OXSR1	0.330123	0.282	0.114	6.7426e-28	1.18124e-23
CLEC9A_cDC	RAB11A	0.366498	0.616	0.38	6.98293e-28	1.22334e-23
CLEC9A_cDC	ENO1	0.451617	0.907	0.75	7.34193e-28	1.28623e-23
CLEC9A_cDC	EEF1A1	0.303412	0.998	0.98	1.25904e-27	2.20571e-23
CLEC9A_cDC	MYD88	0.271673	0.329	0.144	1.95798e-27	3.43019e-23
CLEC9A_cDC	VIM	0.4229	0.964	0.868	2.12529e-27	3.72329e-23
CLEC9A_cDC	GNA15	0.341067	0.391	0.189	2.16516e-27	3.79314e-23
CLEC9A_cDC	PLEK	0.396545	0.791	0.556	4.26594e-27	7.4735e-23
CLEC9A_cDC	BTG2	0.441265	0.68	0.427	5.60414e-27	9.81789e-23
CLEC9A_cDC	FDFT1	0.286037	0.34	0.152	6.33016e-27	1.10898e-22
CLEC9A_cDC	HSPB11	0.339498	0.522	0.292	8.29707e-27	1.45356e-22
CLEC9A_cDC	HSDL2	0.304501	0.291	0.122	1.05394e-26	1.8464e-22
CLEC9A_cDC	HNRNPR	0.340284	0.524	0.291	1.10122e-26	1.92922e-22
CLEC9A_cDC	TES	0.346013	0.402	0.196	1.11914e-26	1.96062e-22
CLEC9A_cDC	ARPC5L	0.305222	0.38	0.183	1.60365e-26	2.80943e-22
CLEC9A_cDC	ZC3HAV1	0.492197	0.493	0.277	1.61147e-26	2.82313e-22
CLEC9A_cDC	BIN1	0.294063	0.364	0.171	1.65147e-26	2.89321e-22
CLEC9A_cDC	ADD3	0.315853	0.284	0.119	1.86014e-26	3.25879e-22
CLEC9A_cDC	FMNL1	0.279008	0.44	0.223	4.19371e-26	7.34696e-22
CLEC9A_cDC	HMGN3	0.452904	0.7	0.47	4.71479e-26	8.25984e-22
CLEC9A_cDC	RPS10	0.419261	0.973	0.873	4.93269e-26	8.64157e-22
CLEC9A_cDC	C1QBP	0.555619	0.491	0.297	5.03194e-26	8.81546e-22
CLEC9A_cDC	EIF3E	0.439982	0.884	0.719	8.39438e-26	1.47061e-21
CLEC9A_cDC	BLOC1S6	0.385385	0.453	0.242	9.96639e-26	1.74601e-21
CLEC9A_cDC	CLIC2	0.31064	0.427	0.216	1.10988e-25	1.94441e-21
CLEC9A_cDC	ARHGDIB	0.367502	0.927	0.797	1.1283e-25	1.97667e-21
CLEC9A_cDC	DSTN	0.33488	0.709	0.459	1.22853e-25	2.15226e-21
CLEC9A_cDC	RBM39	0.391219	0.796	0.576	1.49119e-25	2.61241e-21
CLEC9A_cDC	YPEL5	0.309294	0.658	0.412	1.825e-25	3.19721e-21
CLEC9A_cDC	TMA7	0.340316	0.971	0.852	2.04232e-25	3.57793e-21
CLEC9A_cDC	SRSF3	0.411329	0.818	0.611	2.28431e-25	4.00189e-21
CLEC9A_cDC	DDX21	0.409761	0.676	0.432	2.48552e-25	4.35439e-21
CLEC9A_cDC	TMED3	0.364185	0.391	0.199	5.62963e-25	9.86254e-21
CLEC9A_cDC	SNRPB	0.430863	0.731	0.504	6.58623e-25	1.15384e-20
CLEC9A_cDC	SS18L2	0.33834	0.431	0.225	6.75062e-25	1.18264e-20
CLEC9A_cDC	PKM	0.421013	0.864	0.655	7.96906e-25	1.3961e-20
CLEC9A_cDC	MBP	0.35465	0.413	0.212	1.10428e-24	1.93458e-20
CLEC9A_cDC	CKS2	0.45654	0.662	0.42	1.1823e-24	2.07127e-20
CLEC9A_cDC	NME1	0.337639	0.547	0.32	1.41212e-24	2.47389e-20
CLEC9A_cDC	TRAPPC1	0.37717	0.769	0.555	1.4901e-24	2.6105e-20
CLEC9A_cDC	HMGB1	0.363416	0.924	0.796	3.94669e-24	6.9142e-20
CLEC9A_cDC	ATP5B	0.413836	0.804	0.622	4.66856e-24	8.17885e-20
CLEC9A_cDC	CLNS1A	0.301295	0.56	0.33	5.45516e-24	9.5569e-20
CLEC9A_cDC	SDHA	0.310746	0.367	0.181	5.62958e-24	9.86245e-20
CLEC9A_cDC	ARGLU1	0.36059	0.531	0.309	7.2395e-24	1.26829e-19
CLEC9A_cDC	MAP3K13	0.341768	0.496	0.281	9.40856e-24	1.64829e-19
CLEC9A_cDC	COX5A	0.469128	0.744	0.543	1.14767e-23	2.01061e-19
CLEC9A_cDC	VASP	0.312742	0.564	0.331	1.30838e-23	2.29215e-19
CLEC9A_cDC	EIF5A	0.47853	0.618	0.396	1.94999e-23	3.41619e-19
CLEC9A_cDC	NPM1	0.391902	0.924	0.784	2.78534e-23	4.87965e-19
CLEC9A_cDC	DSE	0.300752	0.407	0.209	3.51525e-23	6.15836e-19
CLEC9A_cDC	PPIB	0.381601	0.88	0.667	4.96021e-23	8.68979e-19
CLEC9A_cDC	PMAIP1	0.465421	0.542	0.312	5.15146e-23	9.02484e-19
CLEC9A_cDC	EZR	0.361165	0.6	0.369	8.3378e-23	1.4607e-18
CLEC9A_cDC	SCNM1	0.31331	0.413	0.221	9.444e-23	1.65449e-18
CLEC9A_cDC	H3F3B	0.312368	0.996	0.938	1.14812e-22	2.01138e-18
CLEC9A_cDC	MRPL18	0.474427	0.636	0.418	1.75246e-22	3.07014e-18
CLEC9A_cDC	NCOA7	0.263882	0.353	0.172	2.1685e-22	3.79899e-18
CLEC9A_cDC	SLC25A3	0.371022	0.816	0.648	2.45784e-22	4.30589e-18
CLEC9A_cDC	CSF2RA	0.399907	0.52	0.308	2.57925e-22	4.51858e-18
CLEC9A_cDC	SNRPA	0.279666	0.331	0.159	3.03403e-22	5.31531e-18
CLEC9A_cDC	TIMM17B	0.255374	0.418	0.22	3.1214e-22	5.46838e-18
CLEC9A_cDC	RSL24D1	0.318273	0.704	0.476	3.65801e-22	6.40846e-18
CLEC9A_cDC	PPHLN1	0.250765	0.378	0.192	3.88688e-22	6.80943e-18
CLEC9A_cDC	H2AFZ	0.523745	0.827	0.677	5.07481e-22	8.89056e-18
CLEC9A_cDC	APRT	0.347747	0.802	0.615	6.04511e-22	1.05904e-17
CLEC9A_cDC	PPIA	0.321727	0.982	0.879	1.14343e-21	2.00318e-17
CLEC9A_cDC	UCHL3	0.26886	0.356	0.178	2.26596e-21	3.96973e-17
CLEC9A_cDC	APH1A	0.334479	0.576	0.369	3.19407e-21	5.59569e-17
CLEC9A_cDC	CSNK1A1	0.35323	0.616	0.406	3.25154e-21	5.69637e-17
CLEC9A_cDC	MPG	0.281578	0.402	0.221	6.4529e-21	1.13048e-16
CLEC9A_cDC	YWHAZ	0.31658	0.829	0.614	7.59587e-21	1.33072e-16
CLEC9A_cDC	SNRPD2	0.293047	0.847	0.664	7.95425e-21	1.39351e-16
CLEC9A_cDC	LMNA	0.373146	0.7	0.482	8.03912e-21	1.40837e-16
CLEC9A_cDC	PARP1	0.342153	0.48	0.286	1.13101e-20	1.98142e-16
CLEC9A_cDC	PSMC6	0.300113	0.473	0.278	1.15608e-20	2.02534e-16
CLEC9A_cDC	COX6A1	0.302393	0.924	0.751	1.64207e-20	2.87675e-16
CLEC9A_cDC	UBE2I	0.292463	0.649	0.428	2.04752e-20	3.58706e-16
CLEC9A_cDC	RAB7A	0.330321	0.829	0.652	2.80714e-20	4.91782e-16
CLEC9A_cDC	NMI	0.27956	0.456	0.261	3.06877e-20	5.37617e-16
CLEC9A_cDC	RBMX	0.299462	0.66	0.439	3.75045e-20	6.57042e-16
CLEC9A_cDC	DEK	0.404887	0.691	0.482	8.64878e-20	1.51518e-15
CLEC9A_cDC	USP1	0.260901	0.269	0.125	8.88575e-20	1.5567e-15
CLEC9A_cDC	EIF3J	0.285118	0.604	0.386	1.05933e-19	1.85584e-15
CLEC9A_cDC	RANBP1	0.379553	0.569	0.378	1.16433e-19	2.0398e-15
CLEC9A_cDC	ABRACL	0.276338	0.716	0.493	1.29334e-19	2.26579e-15
CLEC9A_cDC	DBNL	0.305191	0.562	0.361	3.85463e-19	6.75294e-15
CLEC9A_cDC	PTTG1	0.256684	0.32	0.158	3.86893e-19	6.77797e-15
CLEC9A_cDC	TOMM22	0.291009	0.58	0.379	4.82821e-19	8.45855e-15
CLEC9A_cDC	LSM4	0.313654	0.578	0.381	4.87979e-19	8.5489e-15
CLEC9A_cDC	RPL36A	0.319024	0.976	0.86	5.05892e-19	8.86272e-15
CLEC9A_cDC	THYN1	0.263744	0.331	0.172	5.32485e-19	9.32861e-15
CLEC9A_cDC	PSMA3	0.309312	0.589	0.388	5.62752e-19	9.85885e-15
CLEC9A_cDC	NCL	0.324601	0.747	0.551	7.62807e-19	1.33636e-14
CLEC9A_cDC	RP11-1143G9.4	0.317771	0.509	0.31	7.77953e-19	1.3629e-14
CLEC9A_cDC	OFD1	0.26334	0.313	0.156	8.28762e-19	1.45191e-14
CLEC9A_cDC	SAP18	0.295047	0.836	0.658	8.31186e-19	1.45615e-14
CLEC9A_cDC	CCZ1	0.258001	0.28	0.135	8.62071e-19	1.51026e-14
CLEC9A_cDC	NDUFS4	0.295561	0.54	0.348	8.83556e-19	1.5479e-14
CLEC9A_cDC	PSMA1	0.296037	0.736	0.533	1.00302e-18	1.75719e-14
CLEC9A_cDC	RAB5A	0.294808	0.431	0.249	1.60696e-18	2.81524e-14
CLEC9A_cDC	UBE2K	0.278445	0.46	0.27	1.70564e-18	2.98812e-14
CLEC9A_cDC	GPBP1	0.352887	0.636	0.425	2.2741e-18	3.984e-14
CLEC9A_cDC	HNRNPM	0.345842	0.62	0.425	2.3843e-18	4.17705e-14
CLEC9A_cDC	PDE4B	0.301782	0.496	0.292	2.43474e-18	4.26543e-14
CLEC9A_cDC	COMMD5	0.282422	0.336	0.177	3.15376e-18	5.52508e-14
CLEC9A_cDC	NUTF2	0.254486	0.473	0.284	3.53877e-18	6.19958e-14
CLEC9A_cDC	PPP1CC	0.320595	0.504	0.323	4.04184e-18	7.0809e-14
CLEC9A_cDC	EVL	0.329441	0.544	0.356	4.72985e-18	8.28622e-14
CLEC9A_cDC	SFT2D2	0.298566	0.396	0.222	7.23219e-18	1.26701e-13
CLEC9A_cDC	PDIA3	0.383539	0.736	0.544	7.85259e-18	1.3757e-13
CLEC9A_cDC	CD37	0.283907	0.727	0.517	8.29307e-18	1.45286e-13
CLEC9A_cDC	EIF3I	0.261926	0.629	0.428	1.03979e-17	1.8216e-13
CLEC9A_cDC	PRKAR1A	0.28175	0.598	0.405	1.76433e-17	3.09093e-13
CLEC9A_cDC	VDAC3	0.258753	0.471	0.283	2.03755e-17	3.56958e-13
CLEC9A_cDC	MDH2	0.265215	0.616	0.418	2.0565e-17	3.60279e-13
CLEC9A_cDC	PPM1G	0.260006	0.356	0.198	2.10829e-17	3.69352e-13
CLEC9A_cDC	HIGD2A	0.28706	0.838	0.648	3.66035e-17	6.41257e-13
CLEC9A_cDC	PARK7	0.290977	0.838	0.637	4.65827e-17	8.16082e-13
CLEC9A_cDC	REV3L	0.270664	0.256	0.123	5.59072e-17	9.79438e-13
CLEC9A_cDC	HSPA8	0.412712	0.933	0.793	6.1694e-17	1.08082e-12
CLEC9A_cDC	SMARCA5	0.30074	0.378	0.217	7.74884e-17	1.35752e-12
CLEC9A_cDC	CDC42SE2	0.272401	0.549	0.352	7.89815e-17	1.38368e-12
CLEC9A_cDC	CD40	0.430445	0.402	0.239	8.84094e-17	1.54884e-12
CLEC9A_cDC	EIF3G	0.254093	0.689	0.506	1.01866e-16	1.78458e-12
CLEC9A_cDC	SRSF2	0.376844	0.656	0.477	1.0504e-16	1.8402e-12
CLEC9A_cDC	ATP5F1	0.371583	0.724	0.548	1.40557e-16	2.46242e-12
CLEC9A_cDC	TAPBP	0.31248	0.651	0.454	1.46949e-16	2.57441e-12
CLEC9A_cDC	XRCC6	0.288923	0.58	0.397	1.62431e-16	2.84562e-12
CLEC9A_cDC	BACH1	0.25182	0.316	0.169	3.93546e-16	6.89454e-12
CLEC9A_cDC	STRAP	0.281275	0.487	0.307	5.96388e-16	1.04481e-11
CLEC9A_cDC	NSMCE1	0.277573	0.393	0.232	6.26648e-16	1.09782e-11
CLEC9A_cDC	ATP5J2	0.252013	0.913	0.775	7.23242e-16	1.26705e-11
CLEC9A_cDC	CCT5	0.257634	0.5	0.328	1.0016e-15	1.7547e-11
CLEC9A_cDC	TUFM	0.26813	0.616	0.424	1.20852e-15	2.11721e-11
CLEC9A_cDC	HIST1H4C	0.301399	0.482	0.293	1.24442e-15	2.1801e-11
CLEC9A_cDC	TWF2	0.287767	0.524	0.353	1.60478e-15	2.81142e-11
CLEC9A_cDC	ILF2	0.286896	0.484	0.312	1.84896e-15	3.23919e-11
CLEC9A_cDC	PPP1R2	0.262609	0.487	0.311	2.69825e-15	4.72706e-11
CLEC9A_cDC	GPR65	0.322062	0.436	0.268	3.16191e-15	5.53936e-11
CLEC9A_cDC	NASP	0.263332	0.4	0.239	3.79307e-15	6.64508e-11
CLEC9A_cDC	PNN	0.267969	0.398	0.24	3.96795e-15	6.95146e-11
CLEC9A_cDC	NFKBID	0.290944	0.449	0.281	4.12575e-15	7.22791e-11
CLEC9A_cDC	BAZ1A	0.260602	0.547	0.361	4.37405e-15	7.6629e-11
CLEC9A_cDC	EIF3D	0.29471	0.651	0.473	7.4959e-15	1.31321e-10
CLEC9A_cDC	HNRNPA2B1	0.255913	0.887	0.747	1.49374e-14	2.61688e-10
CLEC9A_cDC	ARL5A	0.360711	0.498	0.337	1.75531e-14	3.07513e-10
CLEC9A_cDC	OAZ2	0.302578	0.624	0.436	5.88001e-14	1.03012e-09
CLEC9A_cDC	EVI2B	0.28367	0.68	0.504	1.46507e-13	2.56666e-09
CLEC9A_cDC	EVI2A	0.268895	0.556	0.392	3.31068e-13	5.79999e-09
CLEC9A_cDC	MZT2B	0.352916	0.596	0.462	3.64323e-13	6.38257e-09
CLEC9A_cDC	HLA-DQA2	0.434347	0.564	0.411	4.44355e-13	7.78466e-09
CLEC9A_cDC	NABP1	0.331304	0.507	0.34	7.55951e-13	1.32435e-08
CLEC9A_cDC	SOX4	0.325305	0.284	0.164	3.07432e-12	5.38591e-08
CLEC9A_cDC	ARF5	0.306845	0.436	0.293	3.66232e-12	6.41603e-08
CLEC9A_cDC	MTDH	0.327254	0.676	0.524	1.53393e-11	2.68728e-07
CLEC9A_cDC	EEF2	0.290239	0.847	0.74	1.57544e-11	2.76001e-07
CLEC9A_cDC	PCNA	0.269723	0.282	0.166	6.51759e-11	1.14182e-06
CLEC9A_cDC	DUT	0.269546	0.453	0.31	8.19931e-11	1.43644e-06
CLEC9A_cDC	PGLS	0.252713	0.542	0.407	1.48942e-10	2.60932e-06
CLEC9A_cDC	HLA-DRB5	0.570117	0.647	0.541	2.02142e-10	3.54133e-06
CLEC9A_cDC	HAVCR2	0.255555	0.464	0.331	2.29137e-10	4.01424e-06
CLEC9A_cDC	RBM17	0.304538	0.413	0.284	6.44813e-10	1.12965e-05
CLEC9A_cDC	COTL1	0.507443	0.731	0.647	1.1567e-09	2.02642e-05
CLEC9A_cDC	PPIF	0.29644	0.413	0.283	1.61215e-09	2.82433e-05
CLEC9A_cDC	HSPD1	0.286409	0.787	0.654	3.99028e-09	6.99058e-05
CLEC9A_cDC	CXCR4	0.324754	0.787	0.679	1.20633e-08	0.000211338
CLEC9A_cDC	H2AFV	0.254646	0.531	0.407	1.63841e-08	0.000287033
CLEC9A_cDC	VMO1	0.323125	0.398	0.279	1.50515e-07	0.00263686
IL32_Mono/Macro	KLRB1	2.6171	0.552	0.067	0	0
IL32_Mono/Macro	IL32	2.30278	0.884	0.405	0	0
IL32_Mono/Macro	NKG7	2.27628	0.559	0.134	0	0
IL32_Mono/Macro	CCL5	2.21124	0.696	0.232	0	0
IL32_Mono/Macro	IL7R	2.09684	0.537	0.08	0	0
IL32_Mono/Macro	LTB	2.02631	0.515	0.101	0	0
IL32_Mono/Macro	CD3D	1.99927	0.646	0.062	0	0
IL32_Mono/Macro	CD2	1.83982	0.64	0.051	0	0
IL32_Mono/Macro	GZMA	1.80645	0.504	0.048	0	0
IL32_Mono/Macro	CD69	1.7351	0.655	0.165	0	0
IL32_Mono/Macro	CD3E	1.53858	0.554	0.033	0	0
IL32_Mono/Macro	CST7	1.49013	0.579	0.122	0	0
IL32_Mono/Macro	CD7	1.45708	0.493	0.064	0	0
IL32_Mono/Macro	GZMK	1.39667	0.343	0.031	0	0
IL32_Mono/Macro	RORA	1.28459	0.455	0.034	0	0
IL32_Mono/Macro	CD3G	1.17178	0.414	0.015	0	0
IL32_Mono/Macro	ITM2A	1.13068	0.423	0.036	0	0
IL32_Mono/Macro	GZMH	1.11601	0.305	0.027	0	0
IL32_Mono/Macro	FYN	1.10761	0.433	0.059	0	0
IL32_Mono/Macro	CTSW	1.07391	0.325	0.028	0	0
IL32_Mono/Macro	KLRD1	1.00126	0.256	0.02	0	0
IL32_Mono/Macro	CLEC2D	1.00111	0.402	0.06	0	0
IL32_Mono/Macro	AC092580.4	1.00096	0.322	0.019	0	0
IL32_Mono/Macro	ACAP1	0.995024	0.419	0.062	0	0
IL32_Mono/Macro	LCK	0.970311	0.397	0.023	0	0
IL32_Mono/Macro	SPOCK2	0.965791	0.359	0.024	0	0
IL32_Mono/Macro	TIGIT	0.916238	0.264	0.013	0	0
IL32_Mono/Macro	ETS1	0.907197	0.335	0.026	0	0
IL32_Mono/Macro	CD27	0.855664	0.277	0.018	0	0
IL32_Mono/Macro	GZMM	0.828825	0.289	0.014	0	0
IL32_Mono/Macro	HOPX	0.797871	0.289	0.02	0	0
IL32_Mono/Macro	SYNE2	0.77849	0.296	0.028	0	0
IL32_Mono/Macro	CD96	0.776574	0.289	0.016	0	0
IL32_Mono/Macro	FAM46C	0.765794	0.289	0.029	0	0
IL32_Mono/Macro	PRF1	0.729671	0.253	0.021	0	0
IL32_Mono/Macro	TRAT1	0.716513	0.258	0.012	0	0
IL32_Mono/Macro	GPR171	0.694059	0.271	0.016	0	0
IL32_Mono/Macro	LBH	0.679291	0.276	0.026	0	0
IL32_Mono/Macro	SH2D1A	0.670857	0.25	0.012	0	0
IL32_Mono/Macro	CD247	0.664567	0.25	0.015	0	0
IL32_Mono/Macro	SH2D2A	0.620014	0.263	0.02	0	0
IL32_Mono/Macro	SYTL3	0.891531	0.383	0.063	4.74011e-296	8.30421e-292
IL32_Mono/Macro	RHOH	0.82878	0.419	0.082	1.76154e-272	3.08605e-268
IL32_Mono/Macro	SLC38A1	0.724983	0.342	0.058	2.21568e-253	3.88165e-249
IL32_Mono/Macro	LAT	0.594209	0.29	0.047	2.06101e-217	3.61068e-213
IL32_Mono/Macro	STAT4	0.624567	0.297	0.056	2.2309e-192	3.90832e-188
IL32_Mono/Macro	SEPT1	0.659386	0.288	0.053	1.09754e-190	1.92279e-186
IL32_Mono/Macro	RPS3	0.778857	0.992	0.956	7.37131e-184	1.29138e-179
IL32_Mono/Macro	TUBA4A	0.955648	0.379	0.099	1.34205e-176	2.35113e-172
IL32_Mono/Macro	ODF2L	0.74275	0.324	0.073	7.0225e-176	1.23027e-171
IL32_Mono/Macro	RNF125	0.646595	0.255	0.047	1.70677e-168	2.99008e-164
IL32_Mono/Macro	AKNA	0.88077	0.399	0.117	2.61011e-162	4.57266e-158
IL32_Mono/Macro	CNOT6L	0.866947	0.412	0.123	3.20455e-160	5.61405e-156
IL32_Mono/Macro	RPS27	0.628601	0.997	0.988	1.86278e-159	3.26341e-155
IL32_Mono/Macro	RNF19A	0.910481	0.397	0.118	2.2322e-158	3.9106e-154
IL32_Mono/Macro	RP11-347P5.1	0.742806	0.343	0.088	2.46166e-153	4.31258e-149
IL32_Mono/Macro	PRKCH	0.602289	0.291	0.066	1.40973e-151	2.4697e-147
IL32_Mono/Macro	FKBP11	0.62147	0.266	0.056	1.9475e-150	3.41182e-146
IL32_Mono/Macro	RUNX3	0.854907	0.42	0.136	6.19303e-147	1.08496e-142
IL32_Mono/Macro	RPL3	0.64159	0.989	0.959	1.99802e-146	3.50033e-142
IL32_Mono/Macro	CCND2	0.688651	0.304	0.074	1.00689e-145	1.76398e-141
IL32_Mono/Macro	PPP2R5C	0.905987	0.554	0.239	2.23613e-142	3.91747e-138
IL32_Mono/Macro	IL2RG	0.911733	0.606	0.281	8.00957e-142	1.4032e-137
IL32_Mono/Macro	RPS15A	0.636368	0.991	0.973	8.92732e-139	1.56398e-134
IL32_Mono/Macro	ICAM3	0.671851	0.374	0.111	1.61097e-136	2.82226e-132
IL32_Mono/Macro	CXCR4	1.12462	0.877	0.668	4.27625e-135	7.49157e-131
IL32_Mono/Macro	PBXIP1	0.561616	0.293	0.075	1.60307e-133	2.80841e-129
IL32_Mono/Macro	STK17B	0.892237	0.611	0.292	2.31419e-128	4.05424e-124
IL32_Mono/Macro	PTPRC	1.04009	0.839	0.585	3.4875e-128	6.10976e-124
IL32_Mono/Macro	PTPN22	0.620507	0.272	0.068	6.29874e-127	1.10348e-122
IL32_Mono/Macro	VPS37B	0.700675	0.372	0.119	3.7772e-126	6.61728e-122
IL32_Mono/Macro	CD52	0.728205	0.825	0.483	1.07657e-125	1.88604e-121
IL32_Mono/Macro	RPS27A	0.564548	0.993	0.971	9.60283e-125	1.68232e-120
IL32_Mono/Macro	BTG1	0.976425	0.921	0.732	1.00449e-124	1.75977e-120
IL32_Mono/Macro	IDS	0.773772	0.542	0.24	1.04555e-124	1.83169e-120
IL32_Mono/Macro	ZFP36L2	1.29328	0.765	0.515	3.96345e-124	6.94357e-120
IL32_Mono/Macro	PTPN7	0.664992	0.357	0.111	1.01408e-123	1.77656e-119
IL32_Mono/Macro	RP11-138A9.1	0.807148	0.466	0.181	3.3539e-123	5.8757e-119
IL32_Mono/Macro	ISG20	0.878562	0.605	0.286	1.44907e-122	2.53863e-118
IL32_Mono/Macro	AC016831.7	0.554984	0.28	0.073	3.5238e-120	6.17334e-116
IL32_Mono/Macro	STK4	0.852106	0.61	0.311	5.97627e-118	1.04698e-113
IL32_Mono/Macro	TRAF3IP3	0.529337	0.293	0.081	2.29042e-114	4.01259e-110
IL32_Mono/Macro	DUSP4	0.663011	0.332	0.103	3.1083e-112	5.44543e-108
IL32_Mono/Macro	OCIAD2	0.512595	0.326	0.102	2.67681e-110	4.68951e-106
IL32_Mono/Macro	RPS29	0.535452	0.988	0.974	4.74206e-110	8.30762e-106
IL32_Mono/Macro	RPS4X	0.533245	0.989	0.953	7.29869e-108	1.27866e-103
IL32_Mono/Macro	YPEL5	0.919122	0.678	0.401	9.16498e-106	1.60561e-101
IL32_Mono/Macro	EML4	0.825876	0.475	0.209	1.39639e-105	2.44634e-101
IL32_Mono/Macro	RP11-138A9.2	0.876852	0.346	0.118	1.90918e-105	3.34469e-101
IL32_Mono/Macro	RPL23A	0.525906	0.986	0.958	2.50955e-104	4.39647e-100
IL32_Mono/Macro	CRIP1	0.675068	0.498	0.213	9.67998e-103	1.69584e-98
IL32_Mono/Macro	RPS19	0.511833	0.992	0.987	1.35988e-102	2.38237e-98
IL32_Mono/Macro	MALAT1	0.548632	0.998	0.983	1.32927e-101	2.32874e-97
IL32_Mono/Macro	STK17A	0.656136	0.322	0.106	5.70893e-101	1.00015e-96
IL32_Mono/Macro	RPL28	0.512666	0.993	0.981	4.46455e-98	7.82144e-94
IL32_Mono/Macro	RPLP2	0.516171	0.995	0.982	6.46891e-96	1.13329e-91
IL32_Mono/Macro	TSC22D3	1.05514	0.805	0.592	1.41515e-95	2.4792e-91
IL32_Mono/Macro	CORO1A	0.758396	0.732	0.456	4.44345e-95	7.78447e-91
IL32_Mono/Macro	RPS18	0.455545	0.995	0.986	9.46263e-95	1.65776e-90
IL32_Mono/Macro	RPL13A	0.470785	0.991	0.984	1.33115e-94	2.33204e-90
IL32_Mono/Macro	RPLP1	0.442802	0.997	0.992	6.66237e-93	1.16718e-88
IL32_Mono/Macro	RPS6	0.44285	0.989	0.971	1.36443e-92	2.39035e-88
IL32_Mono/Macro	CREM	0.9137	0.781	0.57	4.72841e-92	8.2837e-88
IL32_Mono/Macro	RPL32	0.431661	0.992	0.981	2.0928e-91	3.66638e-87
IL32_Mono/Macro	EEF1A1	0.524282	0.998	0.979	6.74441e-90	1.18155e-85
IL32_Mono/Macro	BATF	0.664595	0.29	0.098	2.4794e-89	4.34366e-85
IL32_Mono/Macro	KMT2E	0.790679	0.595	0.342	2.73598e-89	4.79317e-85
IL32_Mono/Macro	RPL10A	0.519276	0.966	0.921	5.92301e-89	1.03765e-84
IL32_Mono/Macro	RHOF	0.427881	0.273	0.085	1.57502e-88	2.75928e-84
IL32_Mono/Macro	RPS7	0.477569	0.983	0.934	7.84884e-88	1.37504e-83
IL32_Mono/Macro	RPS14	0.39737	0.991	0.979	2.01698e-87	3.53354e-83
IL32_Mono/Macro	PARP8	0.479662	0.27	0.086	7.13652e-87	1.25025e-82
IL32_Mono/Macro	CYTIP	0.709236	0.562	0.297	5.76169e-86	1.00939e-81
IL32_Mono/Macro	EEF1D	0.519822	0.934	0.877	8.06495e-86	1.4129e-81
IL32_Mono/Macro	LEPROTL1	0.762398	0.623	0.384	6.85252e-85	1.20049e-80
IL32_Mono/Macro	ARID5B	0.705618	0.45	0.21	2.37192e-84	4.15537e-80
IL32_Mono/Macro	DDX24	0.712086	0.662	0.399	2.84609e-84	4.98606e-80
IL32_Mono/Macro	ARID4B	0.716207	0.496	0.247	7.44021e-84	1.30345e-79
IL32_Mono/Macro	RPS12	0.542358	0.994	0.974	7.8616e-84	1.37727e-79
IL32_Mono/Macro	PIM2	0.47902	0.257	0.081	6.16082e-83	1.07931e-78
IL32_Mono/Macro	EVL	0.744382	0.591	0.346	7.92701e-83	1.38873e-78
IL32_Mono/Macro	RPL13	0.584718	0.982	0.943	8.06427e-83	1.41278e-78
IL32_Mono/Macro	PPP1R2	0.728657	0.549	0.3	2.46333e-82	4.3155e-78
IL32_Mono/Macro	TMEM2	0.564935	0.289	0.099	2.92625e-82	5.12649e-78
IL32_Mono/Macro	VAMP2	0.691938	0.56	0.313	3.82733e-81	6.7051e-77
IL32_Mono/Macro	ELF1	0.739366	0.688	0.459	9.18605e-81	1.6093e-76
IL32_Mono/Macro	RPL10	0.381255	0.995	0.99	3.01852e-79	5.28814e-75
IL32_Mono/Macro	RPL41	0.397719	0.997	0.989	3.07435e-79	5.38595e-75
IL32_Mono/Macro	SRSF7	0.769918	0.693	0.462	1.55052e-76	2.71635e-72
IL32_Mono/Macro	RPL18A	0.409866	0.99	0.971	3.88648e-76	6.80872e-72
IL32_Mono/Macro	RPSA	0.598062	0.932	0.857	4.57214e-76	8.00993e-72
IL32_Mono/Macro	RPS25	0.392585	0.984	0.966	9.90828e-75	1.73583e-70
IL32_Mono/Macro	RPL34	0.396157	0.989	0.986	1.87082e-74	3.27749e-70
IL32_Mono/Macro	PDE7A	0.425031	0.253	0.086	1.75588e-72	3.07613e-68
IL32_Mono/Macro	BTN3A2	0.512254	0.325	0.13	2.10353e-71	3.68517e-67
IL32_Mono/Macro	RPS15	0.350674	0.993	0.982	1.16203e-70	2.03576e-66
IL32_Mono/Macro	PCSK7	0.561209	0.338	0.142	1.20318e-70	2.10786e-66
IL32_Mono/Macro	RPL6	0.456374	0.969	0.927	2.58354e-70	4.5261e-66
IL32_Mono/Macro	PDCD4	0.629774	0.447	0.225	5.09239e-70	8.92136e-66
IL32_Mono/Macro	RPS8	0.394895	0.987	0.968	1.14969e-69	2.01413e-65
IL32_Mono/Macro	HIST1H4C	0.631825	0.516	0.283	1.37447e-69	2.40794e-65
IL32_Mono/Macro	FAM177A1	0.753068	0.551	0.326	2.30221e-69	4.03323e-65
IL32_Mono/Macro	RPL35A	0.376623	0.988	0.966	8.99202e-69	1.57531e-64
IL32_Mono/Macro	RPL18	0.43529	0.974	0.942	1.50199e-68	2.63133e-64
IL32_Mono/Macro	EMB	0.520409	0.348	0.148	3.62073e-68	6.34315e-64
IL32_Mono/Macro	TNFAIP3	0.641466	0.737	0.514	2.21224e-67	3.87562e-63
IL32_Mono/Macro	GNG2	0.447263	0.365	0.158	2.45132e-66	4.29447e-62
IL32_Mono/Macro	SMCHD1	0.575253	0.374	0.17	2.56628e-66	4.49586e-62
IL32_Mono/Macro	RAC2	0.614322	0.553	0.331	1.01316e-65	1.77496e-61
IL32_Mono/Macro	RPL30	0.471182	0.984	0.954	1.23934e-65	2.17121e-61
IL32_Mono/Macro	IRF1	0.688935	0.599	0.358	2.30362e-65	4.03571e-61
IL32_Mono/Macro	LYST	0.497986	0.313	0.127	4.08532e-65	7.15707e-61
IL32_Mono/Macro	CALM1	0.606207	0.871	0.713	6.03655e-65	1.05754e-60
IL32_Mono/Macro	PNISR	0.706153	0.584	0.365	6.68191e-65	1.1706e-60
IL32_Mono/Macro	RBM39	0.582535	0.763	0.57	1.48675e-64	2.60463e-60
IL32_Mono/Macro	TNRC6B	0.587547	0.443	0.227	2.58367e-64	4.52633e-60
IL32_Mono/Macro	EZR	0.687424	0.587	0.361	3.23705e-64	5.67098e-60
IL32_Mono/Macro	RPL19	0.357843	0.989	0.975	5.68265e-64	9.95543e-60
IL32_Mono/Macro	ATXN7	0.386247	0.255	0.094	9.4868e-63	1.66199e-58
IL32_Mono/Macro	DDX6	0.520784	0.394	0.189	2.31811e-61	4.06109e-57
IL32_Mono/Macro	TSPYL2	0.503754	0.298	0.122	6.02472e-61	1.05547e-56
IL32_Mono/Macro	PIP4K2A	0.541218	0.416	0.207	7.42179e-61	1.30022e-56
IL32_Mono/Macro	BIRC3	0.421475	0.609	0.364	1.0588e-60	1.85491e-56
IL32_Mono/Macro	SPN	0.353527	0.266	0.101	1.25393e-60	2.19677e-56
IL32_Mono/Macro	RPL4	0.441858	0.92	0.844	7.3658e-60	1.29041e-55
IL32_Mono/Macro	APOBEC3G	0.577964	0.317	0.139	1.12323e-59	1.96779e-55
IL32_Mono/Macro	G3BP2	0.534276	0.435	0.229	1.64126e-59	2.87533e-55
IL32_Mono/Macro	RPS16	0.371391	0.983	0.961	1.71347e-59	3.00183e-55
IL32_Mono/Macro	KMT2A	0.452705	0.264	0.104	6.39226e-58	1.11986e-53
IL32_Mono/Macro	CDC42SE2	0.621453	0.554	0.344	1.1386e-57	1.99472e-53
IL32_Mono/Macro	RPL5	0.448563	0.946	0.897	3.05273e-57	5.34808e-53
IL32_Mono/Macro	FAU	0.348137	0.987	0.962	1.39108e-56	2.43703e-52
IL32_Mono/Macro	PIK3R1	0.676999	0.39	0.2	1.79513e-56	3.14488e-52
IL32_Mono/Macro	RPL11	0.321492	0.989	0.978	1.00012e-55	1.75211e-51
IL32_Mono/Macro	RPL14	0.360061	0.968	0.942	4.06632e-54	7.12378e-50
IL32_Mono/Macro	RPS5	0.395234	0.96	0.925	7.11392e-54	1.24629e-49
IL32_Mono/Macro	CCND3	0.494248	0.365	0.18	5.26942e-53	9.2315e-49
IL32_Mono/Macro	RARRES3	0.591528	0.579	0.356	5.84879e-53	1.02465e-48
IL32_Mono/Macro	RAB11FIP1	0.508353	0.332	0.154	8.51519e-53	1.49178e-48
IL32_Mono/Macro	ARGLU1	0.609922	0.503	0.302	9.02289e-53	1.58072e-48
IL32_Mono/Macro	KIAA1551	0.469431	0.305	0.137	2.43462e-52	4.26521e-48
IL32_Mono/Macro	MYADM	0.484834	0.446	0.239	2.98013e-52	5.2209e-48
IL32_Mono/Macro	C12orf57	0.51807	0.468	0.264	3.13586e-52	5.49371e-48
IL32_Mono/Macro	AAK1	0.516945	0.438	0.242	1.21713e-51	2.13229e-47
IL32_Mono/Macro	MGEA5	0.455473	0.359	0.18	5.01774e-51	8.79058e-47
IL32_Mono/Macro	GPBP1	0.56247	0.618	0.418	5.24288e-51	9.185e-47
IL32_Mono/Macro	RPL15	0.293067	0.983	0.971	2.4403e-50	4.27516e-46
IL32_Mono/Macro	EPC1	0.486545	0.399	0.21	2.50442e-49	4.38749e-45
IL32_Mono/Macro	CD48	0.495664	0.62	0.417	3.99055e-49	6.99105e-45
IL32_Mono/Macro	SEPT6	0.478493	0.4	0.215	7.0338e-49	1.23225e-44
IL32_Mono/Macro	SON	0.49443	0.738	0.562	1.06421e-48	1.86438e-44
IL32_Mono/Macro	S100A4	0.347701	0.884	0.705	4.18959e-48	7.33974e-44
IL32_Mono/Macro	GNB2L1	0.341004	0.964	0.921	5.72066e-48	1.0022e-43
IL32_Mono/Macro	DHX36	0.516685	0.449	0.257	2.17843e-47	3.81639e-43
IL32_Mono/Macro	CMC1	0.889097	0.412	0.232	2.39862e-47	4.20215e-43
IL32_Mono/Macro	POLR2J3	0.445655	0.353	0.181	3.91323e-47	6.85559e-43
IL32_Mono/Macro	WHSC1L1	0.466239	0.327	0.161	5.05817e-47	8.86141e-43
IL32_Mono/Macro	ZC3HAV1	0.422831	0.468	0.27	5.69149e-46	9.97092e-42
IL32_Mono/Macro	ANKRD44	0.386213	0.333	0.165	1.90369e-45	3.33507e-41
IL32_Mono/Macro	PRDM2	0.365264	0.269	0.119	2.50867e-45	4.39494e-41
IL32_Mono/Macro	DDX5	0.47769	0.901	0.8	3.19807e-45	5.6027e-41
IL32_Mono/Macro	GIMAP7	0.563489	0.345	0.18	8.51536e-45	1.49181e-40
IL32_Mono/Macro	H3F3B	0.31516	0.974	0.937	1.20725e-44	2.11499e-40
IL32_Mono/Macro	RPL7A	0.412076	0.962	0.918	4.13522e-44	7.24449e-40
IL32_Mono/Macro	CIRBP	0.462743	0.795	0.645	4.53022e-44	7.9365e-40
IL32_Mono/Macro	JUND	0.824578	0.762	0.582	5.41729e-44	9.49055e-40
IL32_Mono/Macro	RPS23	0.297224	0.992	0.97	6.16133e-44	1.0794e-39
IL32_Mono/Macro	ANKRD12	0.561758	0.539	0.347	7.29002e-44	1.27714e-39
IL32_Mono/Macro	RNF213	0.534661	0.543	0.351	1.17836e-43	2.06437e-39
IL32_Mono/Macro	RPLP0	0.354145	0.946	0.896	1.40796e-43	2.46661e-39
IL32_Mono/Macro	RPS21	0.360948	0.964	0.916	1.48265e-43	2.59745e-39
IL32_Mono/Macro	TAGAP	0.472017	0.357	0.185	3.5908e-43	6.29072e-39
IL32_Mono/Macro	NR3C1	0.518899	0.402	0.227	3.62804e-43	6.35596e-39
IL32_Mono/Macro	STAT3	0.546016	0.472	0.294	4.8815e-43	8.55189e-39
IL32_Mono/Macro	RPL36	0.293553	0.989	0.974	1.09629e-42	1.92059e-38
IL32_Mono/Macro	RPL9	0.337231	0.975	0.949	1.43363e-42	2.51157e-38
IL32_Mono/Macro	NKTR	0.491013	0.361	0.195	1.87566e-42	3.28598e-38
IL32_Mono/Macro	PRRC2C	0.544745	0.597	0.411	4.25559e-42	7.45537e-38
IL32_Mono/Macro	PRDM1	0.399389	0.405	0.221	4.56231e-42	7.99272e-38
IL32_Mono/Macro	N4BP2L2	0.506774	0.618	0.431	6.93931e-42	1.2157e-37
IL32_Mono/Macro	PDE4B	0.462228	0.476	0.285	1.77391e-41	3.10771e-37
IL32_Mono/Macro	PTGER4	0.455345	0.398	0.223	2.08823e-41	3.65838e-37
IL32_Mono/Macro	YWHAZ	0.453793	0.754	0.61	5.7584e-41	1.00881e-36
IL32_Mono/Macro	MBNL1	0.520655	0.568	0.389	1.27678e-40	2.2368e-36
IL32_Mono/Macro	SLC2A3	0.345736	0.542	0.333	2.53385e-40	4.43905e-36
IL32_Mono/Macro	C9orf142	0.440292	0.407	0.234	4.64033e-40	8.12939e-36
IL32_Mono/Macro	BTG2	0.474485	0.613	0.421	5.84606e-40	1.02417e-35
IL32_Mono/Macro	AREG	0.599044	0.46	0.269	6.27445e-40	1.09922e-35
IL32_Mono/Macro	AES	0.532938	0.432	0.262	1.01939e-39	1.78587e-35
IL32_Mono/Macro	TMA7	0.331548	0.923	0.85	1.28454e-39	2.25039e-35
IL32_Mono/Macro	TOB1	0.420049	0.357	0.19	1.28938e-39	2.25886e-35
IL32_Mono/Macro	DDIT4	0.470152	0.65	0.461	1.88376e-39	3.30016e-35
IL32_Mono/Macro	CCSER2	0.377715	0.257	0.121	5.94853e-39	1.04212e-34
IL32_Mono/Macro	RPL24	0.30722	0.966	0.924	1.61549e-38	2.83018e-34
IL32_Mono/Macro	IKZF1	0.396403	0.299	0.151	3.10268e-38	5.43559e-34
IL32_Mono/Macro	TTC14	0.299628	0.272	0.13	3.36939e-38	5.90284e-34
IL32_Mono/Macro	SVIP	0.414697	0.313	0.161	4.39374e-38	7.6974e-34
IL32_Mono/Macro	SF1	0.508176	0.484	0.311	7.14034e-38	1.25092e-33
IL32_Mono/Macro	IFITM2	0.448036	0.748	0.581	9.38647e-38	1.64442e-33
IL32_Mono/Macro	WIPF1	0.453384	0.552	0.38	1.77349e-37	3.10697e-33
IL32_Mono/Macro	COMMD6	0.375091	0.843	0.746	1.90591e-37	3.33896e-33
IL32_Mono/Macro	RPS2	0.369715	0.966	0.908	2.66219e-37	4.66389e-33
IL32_Mono/Macro	REL	0.512173	0.74	0.599	2.78096e-37	4.87197e-33
IL32_Mono/Macro	FAM107B	0.364148	0.36	0.197	4.37804e-37	7.66988e-33
IL32_Mono/Macro	ARHGEF1	0.325604	0.265	0.128	4.39505e-37	7.69968e-33
IL32_Mono/Macro	RPS10	0.40758	0.931	0.872	1.20445e-36	2.11007e-32
IL32_Mono/Macro	FMNL1	0.420732	0.379	0.219	3.31553e-36	5.80847e-32
IL32_Mono/Macro	PIK3IP1	0.374018	0.354	0.198	4.44079e-36	7.77982e-32
IL32_Mono/Macro	CDKN1B	0.326999	0.332	0.176	7.57245e-36	1.32662e-31
IL32_Mono/Macro	CCNH	0.480334	0.435	0.269	1.02925e-35	1.80315e-31
IL32_Mono/Macro	OFD1	0.374585	0.296	0.152	1.07305e-35	1.87987e-31
IL32_Mono/Macro	ACTN4	0.395237	0.345	0.192	1.08171e-35	1.89505e-31
IL32_Mono/Macro	LIMD2	0.430103	0.496	0.325	5.95644e-35	1.04351e-30
IL32_Mono/Macro	HLA-F	0.427456	0.494	0.328	1.49326e-34	2.61603e-30
IL32_Mono/Macro	LYAR	0.370332	0.262	0.13	1.89388e-34	3.31789e-30
IL32_Mono/Macro	RPL29	0.298804	0.984	0.952	2.70119e-34	4.73222e-30
IL32_Mono/Macro	FAM129A	0.287929	0.256	0.124	3.15138e-34	5.52091e-30
IL32_Mono/Macro	SNRNP200	0.337363	0.257	0.127	4.45576e-34	7.80604e-30
IL32_Mono/Macro	LPIN2	0.351215	0.255	0.126	5.45748e-34	9.56096e-30
IL32_Mono/Macro	HNRNPA1	0.326156	0.89	0.807	1.11938e-33	1.96104e-29
IL32_Mono/Macro	BUB3	0.399873	0.393	0.236	1.7631e-33	3.08877e-29
IL32_Mono/Macro	GPR65	0.389905	0.429	0.262	2.15968e-33	3.78355e-29
IL32_Mono/Macro	MPHOSPH8	0.432966	0.412	0.255	2.34013e-33	4.09968e-29
IL32_Mono/Macro	RGCC	0.443714	0.547	0.361	3.03927e-33	5.32449e-29
IL32_Mono/Macro	MECP2	0.301179	0.347	0.194	3.97545e-33	6.9646e-29
IL32_Mono/Macro	ASH1L	0.412797	0.287	0.151	5.73772e-33	1.00519e-28
IL32_Mono/Macro	BTG3	0.330798	0.275	0.141	6.71618e-33	1.17661e-28
IL32_Mono/Macro	BPTF	0.419278	0.335	0.187	7.11682e-33	1.2468e-28
IL32_Mono/Macro	FNBP1	0.395705	0.587	0.422	8.83096e-33	1.5471e-28
IL32_Mono/Macro	PLP2	0.381534	0.402	0.24	1.07802e-32	1.88858e-28
IL32_Mono/Macro	C9orf78	0.413958	0.416	0.261	1.37065e-32	2.40124e-28
IL32_Mono/Macro	FUS	0.493123	0.656	0.52	2.08881e-32	3.65938e-28
IL32_Mono/Macro	HLA-C	0.301478	0.973	0.927	2.65484e-32	4.65101e-28
IL32_Mono/Macro	SEPT7	0.495578	0.64	0.488	2.93489e-32	5.14163e-28
IL32_Mono/Macro	CD44	0.333836	0.724	0.57	2.94885e-32	5.16609e-28
IL32_Mono/Macro	SRSF5	0.429228	0.689	0.543	3.27983e-32	5.74594e-28
IL32_Mono/Macro	TERF2IP	0.448814	0.408	0.254	3.81334e-32	6.68059e-28
IL32_Mono/Macro	SLA	0.55068	0.511	0.348	4.25457e-32	7.45357e-28
IL32_Mono/Macro	ANXA6	0.387494	0.36	0.211	6.20952e-32	1.08785e-27
IL32_Mono/Macro	LDHB	0.46697	0.605	0.455	8.78718e-32	1.53943e-27
IL32_Mono/Macro	MACF1	0.48358	0.32	0.18	1.02299e-31	1.79218e-27
IL32_Mono/Macro	RPL36AL	0.344913	0.896	0.836	2.66331e-31	4.66585e-27
IL32_Mono/Macro	ANAPC16	0.396168	0.684	0.542	3.36965e-31	5.90329e-27
IL32_Mono/Macro	AKAP13	0.484539	0.559	0.407	4.12755e-31	7.23106e-27
IL32_Mono/Macro	TRA2A	0.392486	0.406	0.251	8.97342e-31	1.57205e-26
IL32_Mono/Macro	DUSP5	0.257659	0.252	0.124	9.04897e-31	1.58529e-26
IL32_Mono/Macro	GCC2	0.37992	0.376	0.225	1.03162e-30	1.8073e-26
IL32_Mono/Macro	YTHDC1	0.321768	0.365	0.215	1.83044e-30	3.20675e-26
IL32_Mono/Macro	ARL4C	0.447577	0.638	0.48	2.17374e-30	3.80818e-26
IL32_Mono/Macro	USP36	0.279711	0.344	0.198	5.96761e-30	1.04547e-25
IL32_Mono/Macro	ZNF331	0.479696	0.624	0.474	9.09603e-30	1.59353e-25
IL32_Mono/Macro	RPS3A	0.311589	0.98	0.961	1.14119e-29	1.99925e-25
IL32_Mono/Macro	ARHGAP15	0.307803	0.315	0.176	1.33537e-29	2.33943e-25
IL32_Mono/Macro	PRPF38B	0.410336	0.533	0.383	1.5907e-29	2.78675e-25
IL32_Mono/Macro	CYLD	0.300449	0.356	0.208	3.62238e-29	6.34605e-25
IL32_Mono/Macro	TAF7	0.351642	0.447	0.292	4.45675e-29	7.80779e-25
IL32_Mono/Macro	RPL37	0.278056	0.981	0.959	6.26261e-29	1.09715e-24
IL32_Mono/Macro	BIN2	0.367627	0.336	0.198	6.4551e-29	1.13087e-24
IL32_Mono/Macro	CHD1	0.354718	0.43	0.27	8.79187e-29	1.54025e-24
IL32_Mono/Macro	RBM5	0.27461	0.277	0.149	1.46143e-28	2.56029e-24
IL32_Mono/Macro	GABARAPL1	0.318195	0.355	0.21	1.46326e-28	2.56348e-24
IL32_Mono/Macro	HNRNPA0	0.423668	0.574	0.424	1.77848e-27	3.11571e-23
IL32_Mono/Macro	RBM23	0.309963	0.301	0.173	2.60009e-27	4.55509e-23
IL32_Mono/Macro	CD37	0.331057	0.662	0.513	3.19194e-27	5.59196e-23
IL32_Mono/Macro	HNRNPUL1	0.369289	0.404	0.26	3.53338e-27	6.19012e-23
IL32_Mono/Macro	TMEM243	0.283471	0.313	0.181	6.05047e-27	1.05998e-22
IL32_Mono/Macro	KLF6	0.36938	0.837	0.744	1.45171e-26	2.54325e-22
IL32_Mono/Macro	EEF2	0.338405	0.829	0.737	2.25575e-26	3.95185e-22
IL32_Mono/Macro	LINC00152	0.406052	0.502	0.356	2.52082e-26	4.41623e-22
IL32_Mono/Macro	BRD2	0.301805	0.491	0.335	4.07462e-26	7.13833e-22
IL32_Mono/Macro	PABPC1	0.317083	0.904	0.832	4.11091e-26	7.20191e-22
IL32_Mono/Macro	SRSF2	0.43294	0.608	0.473	5.55881e-26	9.73848e-22
IL32_Mono/Macro	SPSB3	0.270186	0.273	0.151	6.29344e-26	1.10255e-21
IL32_Mono/Macro	DUSP2	0.377229	0.62	0.438	7.3042e-26	1.27962e-21
IL32_Mono/Macro	FOXP1	0.350095	0.388	0.247	7.61299e-26	1.33372e-21
IL32_Mono/Macro	NOP58	0.287354	0.336	0.203	2.22e-25	3.88922e-21
IL32_Mono/Macro	FAM133B	0.395175	0.527	0.379	2.40121e-25	4.20667e-21
IL32_Mono/Macro	CHD2	0.312539	0.291	0.167	2.81056e-25	4.92382e-21
IL32_Mono/Macro	TAF1D	0.371181	0.429	0.284	2.96877e-25	5.20098e-21
IL32_Mono/Macro	TSTD1	0.39082	0.383	0.247	3.28144e-25	5.74876e-21
IL32_Mono/Macro	ZNF292	0.34743	0.255	0.141	6.05979e-25	1.06161e-20
IL32_Mono/Macro	ARID5A	0.25031	0.359	0.221	8.91745e-25	1.56225e-20
IL32_Mono/Macro	NAP1L4	0.271584	0.258	0.143	1.00198e-24	1.75536e-20
IL32_Mono/Macro	ANXA1	0.404852	0.767	0.674	1.27695e-24	2.23708e-20
IL32_Mono/Macro	ITGA4	0.298276	0.251	0.137	1.57758e-24	2.76376e-20
IL32_Mono/Macro	BCLAF1	0.371017	0.427	0.287	1.82901e-24	3.20424e-20
IL32_Mono/Macro	DDX17	0.379371	0.521	0.378	2.42088e-24	4.24113e-20
IL32_Mono/Macro	SMG1	0.331896	0.252	0.141	2.74088e-24	4.80174e-20
IL32_Mono/Macro	RSBN1L	0.29729	0.293	0.173	3.43841e-24	6.02375e-20
IL32_Mono/Macro	TCF25	0.386725	0.586	0.451	4.17224e-24	7.30935e-20
IL32_Mono/Macro	RNF167	0.293632	0.307	0.184	7.30803e-24	1.28029e-19
IL32_Mono/Macro	ANKRD11	0.388342	0.34	0.213	1.16141e-23	2.03468e-19
IL32_Mono/Macro	ARF6	0.385039	0.559	0.417	1.53217e-23	2.6842e-19
IL32_Mono/Macro	ARL4A	0.279851	0.51	0.349	1.60344e-23	2.80906e-19
IL32_Mono/Macro	APOBEC3C	0.404123	0.334	0.209	2.05854e-23	3.60636e-19
IL32_Mono/Macro	TOMM7	0.283956	0.886	0.832	2.40729e-23	4.21734e-19
IL32_Mono/Macro	AKIRIN1	0.270822	0.28	0.163	2.71737e-23	4.76056e-19
IL32_Mono/Macro	SEPT9	0.355952	0.403	0.268	2.75616e-23	4.82852e-19
IL32_Mono/Macro	MED10	0.272092	0.337	0.211	4.4153e-23	7.73517e-19
IL32_Mono/Macro	ELOVL5	0.258809	0.347	0.216	4.78378e-23	8.38071e-19
IL32_Mono/Macro	PNN	0.356511	0.363	0.236	5.86742e-23	1.02791e-18
IL32_Mono/Macro	CCNL1	0.306315	0.646	0.508	1.07776e-22	1.88813e-18
[truncated: 986 more rows]
